# Supplementary material for: Screening and Comprehensive Analysis of Cancer-Associated tRNA-Derived Fragments
Source: Front Genet. 2022 Jan 14;12:747931. doi: 10.3389/fgene.2021.747931 (PMC8795687; doi:10.3389/fgene.2021.747931)
Supplement: Supplementary file 1 [file Table2.XLSX]

## Sheet: BRCA
Table S2A. Basic information and ca-tRF subtypes of BRCA samples.
participant_id	age	age_group	gender	tumor_stage	numeric_tumor_stage	race	days_to_last_follow_up	days_to_death	duration	is_dead	ca-tRF subtype
TCGA-3C-AAAU	55	50+	female	stage x	'--	white	4047	'--	134	0	Subtype 1
TCGA-A1-A0SB	70	70+	female	stage i	1	white	259	'--	8	0	Subtype 1
TCGA-A1-A0SG	61	60+	female	stage iib	2	white	434	'--	14	0	Subtype 1
TCGA-A2-A0D2	45	40+	female	stage iia	2	white	1027	'--	34	0	Subtype 1
TCGA-A2-A0EP	56	50+	female	stage i	1	white	3603	'--	120	0	Subtype 1
TCGA-A2-A0ES	52	50+	female	stage iia	2	white	2190	'--	73	0	Subtype 1
TCGA-A2-A0EW	53	50+	female	stage iiic	3	white	905	1884	62	1	Subtype 1
TCGA-A2-A0YK	61	60+	female	stage iia	2	white	588	'--	19	0	Subtype 1
TCGA-A2-A25C	50	50+	female	stage iib	2	white	523	'--	17	0	Subtype 1
TCGA-A2-A25F	66	60+	female	stage iia	2	white	322	'--	10	0	Subtype 1
TCGA-A2-A3KD	47	40+	female	stage iiia	3	white	1206	'--	40	0	Subtype 1
TCGA-A2-A3XW	42	40+	female	stage iib	2	black or african american	1712	'--	57	0	Subtype 1
TCGA-A2-A3XZ	46	40+	female	stage i	1	black or african american	1532	'--	51	0	Subtype 1
TCGA-A2-A4S1	66	60+	female	stage iia	2	white	820	'--	27	0	Subtype 1
TCGA-A7-A3IY	71	70+	female	stage i	1	white	345	'--	11	0	Subtype 1
TCGA-A7-A4SE	54	50+	female	stage iia	2	black or african american	644	'--	21	0	Subtype 1
TCGA-A7-A5ZV	62	60+	female	stage iia	2	black or african american	368	'--	12	0	Subtype 1
TCGA-A8-A06Q	63	60+	female	stage iiia	3	not reported	31	'--	1	0	Subtype 1
TCGA-A8-A07P	68	60+	female	stage iib	2	not reported	334	'--	11	0	Subtype 1
TCGA-A8-A082	58	50+	female	stage iib	2	not reported	549	'--	18	0	Subtype 1
TCGA-A8-A08B	52	50+	female	stage iia	2	not reported	1156	'--	38	0	Subtype 1
TCGA-A8-A08H	66	60+	female	stage iia	2	not reported	0	'--	0	0	Subtype 1
TCGA-A8-A09K	68	60+	female	stage iia	2	not reported	912	'--	30	0	Subtype 1
TCGA-A8-A09X	62	60+	female	stage iiic	3	not reported	'--	426	14	1	Subtype 1
TCGA-AC-A23C	62	60+	female	stage iib	2	white	585	'--	19	0	Subtype 1
TCGA-AC-A23H	90	90+	female	stage iia	2	white	0	0	0	1	Subtype 1
TCGA-AC-A2QI	76	70+	female	stage iiia	3	white	588	'--	19	0	Subtype 1
TCGA-AC-A6IX	49	40+	female	stage iiic	3	white	373	'--	12	0	Subtype 1
TCGA-AC-A7VB	51	50+	female	stage iia	2	black or african american	250	'--	8	0	Subtype 1
TCGA-AN-A03X	74	70+	female	stage iia	2	white	10	'--	0	0	Subtype 1
TCGA-AN-A0AR	55	50+	female	stage iia	2	white	10	'--	0	0	Subtype 1
TCGA-AN-A0AS	70	70+	female	stage iiia	3	white	10	'--	0	0	Subtype 1
TCGA-AN-A0AT	62	60+	female	stage iia	2	white	10	'--	0	0	Subtype 1
TCGA-AN-A0FX	52	50+	female	stage iia	2	white	10	'--	0	0	Subtype 1
TCGA-AN-A0G0	56	50+	female	stage iia	2	white	16	'--	0	0	Subtype 1
TCGA-AN-A0XP	69	60+	female	stage iiia	3	white	9	'--	0	0	Subtype 1
TCGA-AN-A0XR	55	50+	female	stage iiia	3	white	10	'--	0	0	Subtype 1
TCGA-AN-A0XU	54	50+	female	stage iia	2	white	10	'--	0	0	Subtype 1
TCGA-AO-A03V	41	40+	female	stage i	1	white	1351	'--	45	0	Subtype 1
TCGA-AO-A0J5	48	40+	female	stage iv	4	white	735	792	26	1	Subtype 1
TCGA-AO-A0JC	64	60+	female	stage iia	2	white	1547	'--	51	0	Subtype 1
TCGA-AO-A0JD	59	50+	female	stage iiia	3	white	2190	'--	73	0	Subtype 1
TCGA-AO-A0JF	68	60+	female	stage iia	2	white	1980	'--	66	0	Subtype 1
TCGA-AO-A1KT	78	70+	female	stage iia	2	white	541	'--	18	0	Subtype 1
TCGA-AQ-A7U7	55	50+	female	stage iiia	3	white	304	584	19	1	Subtype 1
TCGA-AR-A0TR	68	60+	female	stage iib	2	white	'--	160	5	1	Subtype 1
TCGA-AR-A1AO	47	40+	female	stage iia	2	white	2618	'--	87	0	Subtype 1
TCGA-AR-A2LR	49	40+	female	stage i	1	white	1742	'--	58	0	Subtype 1
TCGA-AR-A5QN	68	60+	female	stage iiic	3	white	1013	'--	33	0	Subtype 1
TCGA-B6-A0I1	73	70+	female	stage iia	2	black or african american	'--	2361	78	1	Subtype 1
TCGA-B6-A0I8	46	40+	female	stage x	'--	white	'--	749	24	1	Subtype 1
TCGA-B6-A0IK	63	60+	female	stage iiib	3	white	'--	571	19	1	Subtype 1
TCGA-B6-A0IM	75	70+	female	stage iib	2	black or african american	3836	3873	129	1	Subtype 1
TCGA-B6-A0IO	66	60+	female	stage iia	2	white	5042	'--	168	0	Subtype 1
TCGA-B6-A0IP	74	70+	female	stage ia	1	white	3374	3926	130	1	Subtype 1
TCGA-B6-A0RO	71	70+	female	stage iiib	3	white	4929	'--	164	0	Subtype 1
TCGA-B6-A0X4	62	60+	female	stage iib	2	white	'--	860	28	1	Subtype 1
TCGA-BH-A0B0	56	50+	female	stage i	1	black or african american	2477	'--	82	0	Subtype 1
TCGA-BH-A0B3	53	50+	female	stage iib	2	white	1203	'--	40	0	Subtype 1
TCGA-BH-A0B9	44	40+	female	stage ia	1	white	1572	'--	52	0	Subtype 1
TCGA-BH-A0BP	76	70+	female	stage i	1	white	1481	2296	76	1	Subtype 1
TCGA-BH-A0DX	62	60+	female	stage i	1	white	2156	'--	71	0	Subtype 1
TCGA-BH-A0H0	69	60+	female	stage ia	1	white	461	'--	15	0	Subtype 1
TCGA-BH-A0H3	46	40+	female	stage i	1	white	1928	'--	64	0	Subtype 1
TCGA-BH-A0HY	60	60+	female	stage i	1	white	1545	'--	51	0	Subtype 1
TCGA-BH-A18R	50	50+	female	stage iia	2	white	'--	1142	38	1	Subtype 1
TCGA-BH-A18V	48	40+	female	stage iib	2	white	'--	1556	51	1	Subtype 1
TCGA-BH-A1EN	78	70+	female	stage iia	2	white	'--	2127	70	1	Subtype 1
TCGA-BH-A1EU	83	80+	female	stage i	1	white	'--	1286	42	1	Subtype 1
TCGA-BH-A1FU	44	40+	female	stage ia	1	white	'--	1688	56	1	Subtype 1
TCGA-BH-A203	78	70+	female	stage iib	2	white	'--	1174	39	1	Subtype 1
TCGA-BH-A209	77	70+	female	stage i	1	black or african american	'--	3959	131	1	Subtype 1
TCGA-C8-A12V	55	50+	female	stage iia	2	asian	385	'--	12	0	Subtype 1
TCGA-C8-A12X	62	60+	female	stage iib	2	asian	385	'--	12	0	Subtype 1
TCGA-D8-A140	62	60+	female	stage iib	2	white	403	'--	13	0	Subtype 1
TCGA-D8-A1JA	60	60+	female	not reported	'--	white	502	'--	16	0	Subtype 1
TCGA-D8-A1JB	54	50+	female	stage iib	2	white	1688	'--	56	0	Subtype 1
TCGA-D8-A1JS	77	70+	female	stage ia	1	white	371	'--	12	0	Subtype 1
TCGA-D8-A1JU	51	50+	female	stage ia	1	white	447	'--	14	0	Subtype 1
TCGA-D8-A1XM	57	50+	female	stage ia	1	white	538	'--	17	0	Subtype 1
TCGA-D8-A1XT	61	60+	female	stage iia	2	white	506	'--	16	0	Subtype 1
TCGA-D8-A27P	64	60+	female	stage ia	1	white	49	'--	1	0	Subtype 1
TCGA-D8-A73U	88	80+	female	stage iia	2	white	492	'--	16	0	Subtype 1
TCGA-D8-A73W	79	70+	female	stage iiia	3	white	244	385	12	1	Subtype 1
TCGA-E2-A14N	37	30+	female	stage iib	2	white	1434	'--	47	0	Subtype 1
TCGA-E2-A15A	45	40+	female	stage iiic	3	white	710	'--	23	0	Subtype 1
TCGA-E2-A15E	40	40+	female	stage iia	2	white	630	'--	21	0	Subtype 1
TCGA-E2-A1L6	44	40+	female	stage iia	2	white	1648	'--	54	0	Subtype 1
TCGA-E2-A1LS	46	40+	female	stage ia	1	white	1604	'--	53	0	Subtype 1
TCGA-E9-A1N3	70	70+	female	stage iiia	3	white	1059	'--	35	0	Subtype 1
TCGA-E9-A1R5	63	60+	female	stage ia	1	white	92	'--	3	0	Subtype 1
TCGA-E9-A1R6	63	60+	female	stage iia	2	white	339	'--	11	0	Subtype 1
TCGA-E9-A1RG	62	60+	female	stage iiia	3	white	647	'--	21	0	Subtype 1
TCGA-E9-A1RH	63	60+	female	stage iia	2	white	1417	'--	47	0	Subtype 1
TCGA-E9-A226	45	40+	female	stage iiia	3	white	1038	1048	34	1	Subtype 1
TCGA-E9-A22H	42	40+	female	stage iib	2	white	1232	'--	41	0	Subtype 1
TCGA-E9-A24A	69	60+	female	stage iia	2	white	747	'--	24	0	Subtype 1
TCGA-E9-A5UO	41	40+	female	stage iia	2	white	785	'--	26	0	Subtype 1
TCGA-E9-A5UP	63	60+	female	stage iia	2	white	803	'--	26	0	Subtype 1
TCGA-EW-A1OZ	56	50+	female	stage iia	2	black or african american	1229	'--	40	0	Subtype 1
TCGA-EW-A1P1	68	60+	female	stage iiic	3	white	1210	'--	40	0	Subtype 1
TCGA-EW-A3U0	61	60+	female	stage iiia	3	black or african american	532	'--	17	0	Subtype 1
TCGA-GM-A2DI	52	50+	female	stage i	1	white	2590	'--	86	0	Subtype 1
TCGA-OL-A66J	80	80+	female	stage i	1	white	1996	'--	66	0	Subtype 1
TCGA-S3-A6ZF	64	60+	female	stage iia	2	black or african american	572	'--	19	0	Subtype 1
TCGA-S3-AA15	51	50+	female	stage iib	2	black or african american	525	'--	17	0	Subtype 1
TCGA-3C-AALI	50	50+	female	stage iib	2	black or african american	4005	'--	133	0	Subtype 2
TCGA-A1-A0SH	39	30+	female	stage iia	2	white	1437	'--	47	0	Subtype 2
TCGA-A2-A04N	66	60+	female	stage ia	1	white	4354	'--	145	0	Subtype 2
TCGA-A2-A0CS	73	70+	female	stage iv	4	white	2298	2348	78	1	Subtype 2
TCGA-A2-A0SU	66	60+	female	stage iia	2	white	1662	'--	55	0	Subtype 2
TCGA-A2-A0T5	39	30+	female	stage iia	2	white	531	'--	17	0	Subtype 2
TCGA-A2-A0YF	67	60+	female	stage i	1	black or african american	1535	'--	51	0	Subtype 2
TCGA-A2-A1G0	49	40+	female	stage iib	2	white	616	'--	20	0	Subtype 2
TCGA-A2-A3XU	35	30+	female	stage iib	2	black or african american	'--	912	30	1	Subtype 2
TCGA-A2-A4RW	49	40+	female	stage iiic	3	white	222	'--	7	0	Subtype 2
TCGA-A7-A13F	44	40+	female	stage iiia	3	white	765	'--	25	0	Subtype 2
TCGA-A7-A26G	50	50+	female	stage iia	2	black or african american	722	'--	24	0	Subtype 2
TCGA-A8-A06N	66	60+	female	stage iiib	3	not reported	0	'--	0	0	Subtype 2
TCGA-A8-A06T	75	70+	female	stage iiia	3	not reported	1614	'--	53	0	Subtype 2
TCGA-A8-A07B	69	60+	female	stage iia	2	not reported	1308	'--	43	0	Subtype 2
TCGA-A8-A07J	35	30+	female	stage iib	2	not reported	365	'--	12	0	Subtype 2
TCGA-AC-A2BK	78	70+	female	stage iiia	3	black or african american	2222	'--	74	0	Subtype 2
TCGA-AC-A3BB	46	40+	female	stage iiia	3	black or african american	987	'--	32	0	Subtype 2
TCGA-AC-A3TM	50	50+	female	stage iiia	3	white	762	'--	25	0	Subtype 2
TCGA-AC-A3YJ	66	60+	female	stage iia	2	white	754	'--	25	0	Subtype 2
TCGA-AC-A5EH	76	70+	female	stage iib	2	black or african american	511	'--	17	0	Subtype 2
TCGA-AN-A0FD	71	70+	female	stage iia	2	white	196	'--	6	0	Subtype 2
TCGA-AN-A0FL	62	60+	female	stage iia	2	white	231	'--	7	0	Subtype 2
TCGA-AO-A03O	69	60+	female	stage iia	2	black or african american	'--	2483	82	1	Subtype 2
TCGA-AO-A0J3	67	60+	female	stage iib	2	white	651	'--	21	0	Subtype 2
TCGA-AO-A0JE	53	50+	female	stage iiia	3	black or african american	2335	'--	77	0	Subtype 2
TCGA-AO-A0JG	49	40+	female	stage iiia	3	white	798	'--	26	0	Subtype 2
TCGA-AO-A0JI	56	50+	female	stage iia	2	white	1528	'--	50	0	Subtype 2
TCGA-AO-A0JJ	54	50+	female	stage iib	2	white	1887	'--	62	0	Subtype 2
TCGA-AO-A0JL	59	50+	female	stage iiia	3	white	1683	'--	56	0	Subtype 2
TCGA-AO-A126	39	30+	female	stage iia	2	asian	3307	'--	110	0	Subtype 2
TCGA-AQ-A1H2	84	80+	female	stage iiia	3	white	475	'--	15	0	Subtype 2
TCGA-AR-A0TZ	43	40+	female	not reported	'--	white	2316	3262	108	1	Subtype 2
TCGA-AR-A0U4	54	50+	female	stage iia	2	white	3261	'--	108	0	Subtype 2
TCGA-AR-A1AQ	49	40+	female	stage iia	2	white	3021	'--	100	0	Subtype 2
TCGA-AR-A1AR	50	50+	female	stage iiia	3	white	'--	524	17	1	Subtype 2
TCGA-AR-A24K	46	40+	female	stage iia	2	white	1548	'--	51	0	Subtype 2
TCGA-AR-A24T	46	40+	female	stage iiic	3	white	3202	'--	106	0	Subtype 2
TCGA-AR-A2LH	55	50+	female	stage iii	3	white	'--	616	20	1	Subtype 2
TCGA-AR-A2LK	62	60+	female	stage iii	3	white	1304	1649	54	1	Subtype 2
TCGA-B6-A0I5	49	40+	female	stage iib	2	white	8556	'--	285	0	Subtype 2
TCGA-B6-A0I6	49	40+	female	stage iia	2	black or african american	'--	991	33	1	Subtype 2
TCGA-B6-A0RH	51	50+	female	stage iia	2	black or african american	5749	6456	215	1	Subtype 2
TCGA-B6-A0RI	44	40+	female	stage iiib	3	white	7126	'--	237	0	Subtype 2
TCGA-B6-A0RP	73	70+	female	not reported	'--	white	'--	3126	104	1	Subtype 2
TCGA-B6-A400	43	40+	female	stage iiia	3	black or african american	215	'--	7	0	Subtype 2
TCGA-BH-A0AV	52	50+	female	stage i	1	black or african american	1820	'--	60	0	Subtype 2
TCGA-BH-A0BJ	41	40+	female	stage iib	2	white	660	'--	22	0	Subtype 2
TCGA-BH-A0DP	60	60+	female	stage iib	2	white	476	'--	15	0	Subtype 2
TCGA-BH-A0H6	82	80+	female	stage i	1	white	747	'--	24	0	Subtype 2
TCGA-BH-A0HA	31	30+	female	stage i	1	white	1611	'--	53	0	Subtype 2
TCGA-BH-A0HN	67	60+	female	stage ia	1	white	516	'--	17	0	Subtype 2
TCGA-BH-A0HQ	56	50+	female	stage iia	2	white	1121	'--	37	0	Subtype 2
TCGA-BH-A0HU	52	50+	female	stage ia	1	white	392	'--	13	0	Subtype 2
TCGA-BH-A0HX	54	50+	female	stage iib	2	white	829	'--	27	0	Subtype 2
TCGA-BH-A18F	50	50+	female	stage iia	2	white	1001	'--	33	0	Subtype 2
TCGA-BH-A18L	50	50+	female	stage iiia	3	white	'--	811	27	1	Subtype 2
TCGA-BH-A18S	79	70+	female	stage i	1	white	'--	2009	66	1	Subtype 2
TCGA-BH-A1FJ	66	60+	female	stage iiia	3	white	'--	1927	64	1	Subtype 2
TCGA-BH-A2L8	45	40+	female	stage iia	2	white	612	'--	20	0	Subtype 2
TCGA-BH-A6R8	46	40+	female	stage iia	2	black or african american	293	'--	9	0	Subtype 2
TCGA-BH-A8FY	87	80+	female	stage ia	1	white	'--	295	9	1	Subtype 2
TCGA-C8-A12L	67	60+	female	stage iia	2	asian	363	'--	12	0	Subtype 2
TCGA-C8-A12M	70	70+	female	stage iia	2	asian	358	'--	11	0	Subtype 2
TCGA-C8-A12N	58	50+	female	stage iia	2	asian	358	'--	11	0	Subtype 2
TCGA-C8-A12Q	78	70+	female	stage iiia	3	asian	2	385	12	1	Subtype 2
TCGA-C8-A12W	49	40+	female	stage iiib	3	asian	385	'--	12	0	Subtype 2
TCGA-C8-A131	82	80+	female	stage iiia	3	asian	411	'--	13	0	Subtype 2
TCGA-C8-A26Z	59	50+	female	stage iia	2	asian	470	'--	15	0	Subtype 2
TCGA-C8-A27B	48	40+	female	stage iib	2	asian	439	'--	14	0	Subtype 2
TCGA-C8-A3M7	60	60+	female	stage iiib	3	asian	1	1034	34	1	Subtype 2
TCGA-D8-A1JD	41	40+	female	stage iib	2	white	552	'--	18	0	Subtype 2
TCGA-D8-A1JL	72	70+	female	stage iia	2	white	611	'--	20	0	Subtype 2
TCGA-D8-A1XW	53	50+	female	stage iia	2	white	1309	'--	43	0	Subtype 2
TCGA-D8-A27N	36	30+	female	stage iiia	3	white	519	'--	17	0	Subtype 2
TCGA-D8-A27T	53	50+	female	stage iiic	3	white	398	'--	13	0	Subtype 2
TCGA-D8-A27W	55	50+	female	stage iiib	3	white	373	'--	12	0	Subtype 2
TCGA-E2-A10A	41	40+	female	stage iib	2	white	1229	'--	40	0	Subtype 2
TCGA-E2-A10F	47	40+	female	stage iia	2	white	878	'--	29	0	Subtype 2
TCGA-E2-A14O	76	70+	female	stage iiia	3	white	1359	'--	45	0	Subtype 2
TCGA-E2-A14Y	35	30+	female	stage iia	2	white	2109	'--	70	0	Subtype 2
TCGA-E2-A15K	58	50+	female	stage iib	2	white	275	'--	9	0	Subtype 2
TCGA-E2-A1IG	45	40+	female	stage iib	2	white	2140	'--	71	0	Subtype 2
TCGA-E2-A1L8	52	50+	female	stage iib	2	black or african american	2240	'--	74	0	Subtype 2
TCGA-E2-A2P5	78	70+	female	stage iiic	3	black or african american	515	821	27	1	Subtype 2
TCGA-E9-A1N6	52	50+	female	stage iib	2	white	410	678	22	1	Subtype 2
TCGA-E9-A1N8	48	40+	female	stage iia	2	white	1039	'--	34	0	Subtype 2
TCGA-E9-A1NG	62	60+	female	stage iia	2	white	656	786	26	1	Subtype 2
TCGA-E9-A1R3	70	70+	female	stage iiic	3	white	78	'--	2	0	Subtype 2
TCGA-E9-A1RF	68	60+	female	stage iiia	3	white	200	'--	6	0	Subtype 2
TCGA-E9-A228	58	50+	female	stage iib	2	white	1285	'--	42	0	Subtype 2
TCGA-E9-A22B	71	70+	female	stage ia	1	white	1167	'--	38	0	Subtype 2
TCGA-E9-A295	71	70+	female	stage iia	2	white	375	'--	12	0	Subtype 2
TCGA-EW-A1J1	38	30+	female	stage iib	2	white	575	'--	19	0	Subtype 2
TCGA-EW-A1OX	43	40+	female	stage iia	2	white	911	'--	30	0	Subtype 2
TCGA-EW-A1P6	64	60+	female	stage iib	2	white	562	'--	18	0	Subtype 2
TCGA-EW-A1PB	70	70+	female	stage iiia	3	black or african american	608	'--	20	0	Subtype 2
TCGA-EW-A2FV	39	30+	female	stage iiic	3	white	788	'--	26	0	Subtype 2
TCGA-EW-A6SB	62	60+	female	stage ii	2	black or african american	760	'--	25	0	Subtype 2
TCGA-GI-A2C8	63	60+	female	stage iiib	3	white	225	'--	7	0	Subtype 2
TCGA-LL-A8F5	61	60+	female	stage iia	2	black or african american	596	'--	19	0	Subtype 2
TCGA-LL-A9Q3	69	60+	female	stage iiic	3	white	532	'--	17	0	Subtype 2
TCGA-S3-AA12	82	80+	female	stage iiia	3	black or african american	574	'--	19	0	Subtype 2
TCGA-A1-A0SM	77	70+	male	stage iia	2	white	242	'--	8	0	Subtype 2
TCGA-EW-A6SA	59	50+	male	stage ii	2	black or african american	510	'--	17	0	Subtype 2
TCGA-3C-AALJ	62	60+	female	stage iib	2	black or african american	1474	'--	49	0	Subtype 3
TCGA-5T-A9QA	52	50+	female	stage iia	2	black or african american	303	'--	10	0	Subtype 3
TCGA-A1-A0SD	59	50+	female	stage iia	2	white	437	'--	14	0	Subtype 3
TCGA-A1-A0SE	56	50+	female	stage i	1	white	1321	'--	44	0	Subtype 3
TCGA-A1-A0SN	50	50+	female	stage iia	2	white	1196	'--	39	0	Subtype 3
TCGA-A1-A0SQ	45	40+	female	stage iib	2	white	554	'--	18	0	Subtype 3
TCGA-A2-A04Q	48	40+	female	stage ia	1	white	2385	'--	79	0	Subtype 3
TCGA-A2-A0CP	60	60+	female	stage ia	1	white	2813	'--	93	0	Subtype 3
TCGA-A2-A0CQ	62	60+	female	stage ia	1	black or african american	2695	'--	89	0	Subtype 3
TCGA-A2-A0CU	73	70+	female	stage iia	2	white	'--	158	5	1	Subtype 3
TCGA-A2-A0CW	67	60+	female	stage iib	2	white	3283	'--	109	0	Subtype 3
TCGA-A2-A0D4	37	30+	female	stage iib	2	black or african american	767	'--	25	0	Subtype 3
TCGA-A2-A0SV	63	60+	female	stage iv	4	white	'--	825	27	1	Subtype 3
TCGA-A2-A0T0	59	50+	female	stage iib	2	white	533	'--	17	0	Subtype 3
TCGA-A2-A0YC	59	50+	female	stage iib	2	white	990	'--	33	0	Subtype 3
TCGA-A2-A0YM	67	60+	female	stage iia	2	white	965	'--	32	0	Subtype 3
TCGA-A2-A1FV	74	70+	female	stage iib	2	white	714	'--	23	0	Subtype 3
TCGA-A2-A1FZ	63	60+	female	stage iia	2	white	683	'--	22	0	Subtype 3
TCGA-A2-A1G1	85	80+	female	stage iib	2	white	584	'--	19	0	Subtype 3
TCGA-A2-A3XS	62	60+	female	stage iiia	3	black or african american	'--	1032	34	1	Subtype 3
TCGA-A2-A3XV	46	40+	female	stage iia	2	black or african american	996	'--	33	0	Subtype 3
TCGA-A2-A3XX	49	40+	female	stage iia	2	black or african american	1168	1439	47	1	Subtype 3
TCGA-A2-A3Y0	57	50+	female	stage iib	2	black or african american	1546	'--	51	0	Subtype 3
TCGA-A2-A4S2	62	60+	female	stage iiia	3	white	643	'--	21	0	Subtype 3
TCGA-A7-A0CG	78	70+	female	stage iia	2	white	1043	'--	34	0	Subtype 3
TCGA-A7-A0CH	79	70+	female	stage iia	2	white	1079	'--	35	0	Subtype 3
TCGA-A7-A0D9	37	30+	female	stage iia	2	white	1139	'--	37	0	Subtype 3
TCGA-A7-A13D	46	40+	female	stage iia	2	black or african american	965	'--	32	0	Subtype 3
TCGA-A7-A13E	62	60+	female	stage iib	2	white	326	614	20	1	Subtype 3
TCGA-A7-A13H	61	60+	female	stage iib	2	white	899	'--	29	0	Subtype 3
TCGA-A7-A3IZ	62	60+	female	stage iia	2	white	322	'--	10	0	Subtype 3
TCGA-A7-A3J0	62	60+	female	stage iia	2	white	313	'--	10	0	Subtype 3
TCGA-A7-A425	70	70+	female	stage iiic	3	white	447	'--	14	0	Subtype 3
TCGA-A7-A4SA	40	40+	female	stage iib	2	white	454	'--	15	0	Subtype 3
TCGA-A7-A4SC	62	60+	female	stage iib	2	white	446	'--	14	0	Subtype 3
TCGA-A7-A4SF	54	50+	female	stage iia	2	black or african american	545	'--	18	0	Subtype 3
TCGA-A7-A5ZW	47	40+	female	stage iia	2	black or african american	326	'--	10	0	Subtype 3
TCGA-A7-A6VW	48	40+	female	stage iia	2	black or african american	285	'--	9	0	Subtype 3
TCGA-A7-A6VY	48	40+	female	stage iib	2	black or african american	266	'--	8	0	Subtype 3
TCGA-A8-A06R	69	60+	female	stage iib	2	not reported	547	'--	18	0	Subtype 3
TCGA-A8-A06Y	66	60+	female	stage iia	2	not reported	791	'--	26	0	Subtype 3
TCGA-A8-A076	66	60+	female	stage iia	2	not reported	1642	'--	54	0	Subtype 3
TCGA-A8-A07F	65	60+	female	stage iib	2	not reported	577	'--	19	0	Subtype 3
TCGA-A8-A07G	65	60+	female	stage iia	2	not reported	577	'--	19	0	Subtype 3
TCGA-A8-A07O	51	50+	female	stage iia	2	not reported	304	'--	10	0	Subtype 3
TCGA-A8-A07R	80	80+	female	stage iiic	3	not reported	273	'--	9	0	Subtype 3
TCGA-A8-A07S	73	70+	female	stage iia	2	not reported	243	'--	8	0	Subtype 3
TCGA-A8-A07U	66	60+	female	stage iiia	3	not reported	760	'--	25	0	Subtype 3
TCGA-A8-A07W	76	70+	female	stage iv	4	not reported	304	'--	10	0	Subtype 3
TCGA-A8-A07Z	85	80+	female	stage iia	2	not reported	1371	'--	45	0	Subtype 3
TCGA-A8-A083	67	60+	female	stage iib	2	not reported	0	'--	0	0	Subtype 3
TCGA-A8-A086	59	50+	female	stage iia	2	not reported	396	'--	13	0	Subtype 3
TCGA-A8-A08A	89	80+	female	stage i	1	not reported	30	'--	1	0	Subtype 3
TCGA-A8-A08G	41	40+	female	stage iia	2	not reported	607	'--	20	0	Subtype 3
TCGA-A8-A08I	53	50+	female	stage iia	2	not reported	365	'--	12	0	Subtype 3
TCGA-A8-A08O	45	40+	female	stage iv	4	not reported	943	'--	31	0	Subtype 3
TCGA-A8-A08R	52	50+	female	stage iib	2	not reported	30	'--	1	0	Subtype 3
TCGA-A8-A08S	71	70+	female	stage iia	2	not reported	1004	'--	33	0	Subtype 3
TCGA-A8-A08T	64	60+	female	stage iv	4	not reported	2830	3409	113	1	Subtype 3
TCGA-A8-A090	74	70+	female	stage iia	2	not reported	0	'--	0	0	Subtype 3
TCGA-A8-A092	48	40+	female	stage iiia	3	not reported	942	'--	31	0	Subtype 3
TCGA-A8-A093	61	60+	female	stage iia	2	not reported	546	'--	18	0	Subtype 3
TCGA-A8-A096	73	70+	female	stage iia	2	not reported	0	'--	0	0	Subtype 3
TCGA-A8-A097	65	60+	female	stage iib	2	not reported	365	'--	12	0	Subtype 3
TCGA-A8-A099	76	70+	female	stage x	'--	not reported	304	'--	10	0	Subtype 3
TCGA-A8-A09A	40	40+	female	stage x	'--	not reported	304	'--	10	0	Subtype 3
TCGA-A8-A09G	79	70+	female	stage iiic	3	not reported	0	'--	0	0	Subtype 3
TCGA-A8-A09M	75	70+	female	stage iiic	3	not reported	1006	'--	33	0	Subtype 3
TCGA-A8-A09N	57	50+	female	stage iiic	3	not reported	31	'--	1	0	Subtype 3
TCGA-A8-A09R	82	80+	female	stage iib	2	not reported	273	'--	9	0	Subtype 3
TCGA-A8-A09Z	83	80+	female	stage iib	2	not reported	0	'--	0	0	Subtype 3
TCGA-A8-A0A1	84	80+	female	stage iia	2	not reported	365	'--	12	0	Subtype 3
TCGA-A8-A0A6	64	60+	female	stage iiic	3	not reported	640	'--	21	0	Subtype 3
TCGA-A8-A0A7	57	50+	female	stage iib	2	not reported	30	'--	1	0	Subtype 3
TCGA-A8-A0AB	54	50+	female	stage iia	2	not reported	518	'--	17	0	Subtype 3
TCGA-A8-A0AD	83	80+	female	stage i	1	not reported	1157	'--	38	0	Subtype 3
TCGA-AC-A23E	50	50+	female	stage iib	2	white	698	'--	23	0	Subtype 3
TCGA-AC-A2B8	84	80+	female	stage iib	2	white	677	'--	22	0	Subtype 3
TCGA-AC-A2FB	65	60+	female	stage iia	2	white	1234	'--	41	0	Subtype 3
TCGA-AC-A2FE	62	60+	female	stage iiic	3	white	2240	2636	87	1	Subtype 3
TCGA-AC-A2FF	40	40+	female	stage iib	2	asian	2759	'--	91	0	Subtype 3
TCGA-AC-A2FG	79	70+	female	stage iib	2	white	1853	'--	61	0	Subtype 3
TCGA-AC-A2FM	87	80+	female	stage iib	2	white	'--	792	26	1	Subtype 3
TCGA-AC-A3W6	90	90+	female	stage iiia	3	white	0	'--	0	0	Subtype 3
TCGA-AC-A3W7	66	60+	female	stage iib	2	white	471	'--	15	0	Subtype 3
TCGA-AC-A3YI	74	70+	female	stage iiic	3	white	707	'--	23	0	Subtype 3
TCGA-AC-A5XS	74	70+	female	stage iia	2	white	588	'--	19	0	Subtype 3
TCGA-AC-A62Y	79	70+	female	stage iib	2	white	530	'--	17	0	Subtype 3
TCGA-AC-A6IV	47	40+	female	stage iib	2	white	568	'--	18	0	Subtype 3
TCGA-AC-A6IW	73	70+	female	stage iia	2	black or african american	413	'--	13	0	Subtype 3
TCGA-AC-A6NO	43	40+	female	stage iib	2	black or african american	51	'--	1	0	Subtype 3
TCGA-AC-A8OS	71	70+	female	stage iia	2	white	70	'--	2	0	Subtype 3
TCGA-AN-A046	68	60+	female	stage iia	2	white	10	'--	0	0	Subtype 3
TCGA-AN-A0AM	56	50+	female	stage iia	2	white	5	'--	0	0	Subtype 3
TCGA-AN-A0FS	55	50+	female	stage ia	1	white	210	'--	7	0	Subtype 3
TCGA-AN-A0FY	55	50+	female	stage ia	1	white	10	'--	0	0	Subtype 3
TCGA-AN-A0XL	61	60+	female	stage iia	2	white	163	'--	5	0	Subtype 3
TCGA-AN-A0XS	63	60+	female	stage iiia	3	white	10	'--	0	0	Subtype 3
TCGA-AO-A0J7	71	70+	female	stage iib	2	white	618	'--	20	0	Subtype 3
TCGA-AO-A0J8	61	60+	female	stage iia	2	white	680	'--	22	0	Subtype 3
TCGA-AO-A0JA	36	30+	female	stage iiic	3	black or african american	655	'--	21	0	Subtype 3
TCGA-AO-A129	29	20+	female	stage iib	2	white	3286	'--	109	0	Subtype 3
TCGA-AO-A12A	47	40+	female	stage iia	2	white	3112	'--	103	0	Subtype 3
TCGA-AO-A12F	36	30+	female	stage iia	2	white	1842	'--	61	0	Subtype 3
TCGA-AO-A12G	75	70+	female	stage iia	2	white	1639	'--	54	0	Subtype 3
TCGA-AO-A1KP	77	70+	female	stage iia	2	white	2953	'--	98	0	Subtype 3
TCGA-AQ-A04J	45	40+	female	stage iia	2	white	819	'--	27	0	Subtype 3
TCGA-AQ-A1H3	49	40+	female	stage iiic	3	white	989	'--	32	0	Subtype 3
TCGA-AR-A0TQ	27	20+	female	stage iiia	3	white	2991	'--	99	0	Subtype 3
TCGA-AR-A0TV	66	60+	female	stage iia	2	not reported	2288	'--	76	0	Subtype 3
TCGA-AR-A1AS	54	50+	female	stage iib	2	asian	1150	'--	38	0	Subtype 3
TCGA-AR-A1AW	65	60+	female	stage iia	2	white	2632	'--	87	0	Subtype 3
TCGA-AR-A1AX	64	60+	female	stage i	1	white	2629	'--	87	0	Subtype 3
TCGA-AR-A1AY	65	60+	female	stage i	1	white	1026	'--	34	0	Subtype 3
TCGA-AR-A24O	43	40+	female	stage iiia	3	white	3607	'--	120	0	Subtype 3
TCGA-AR-A24Q	49	40+	female	stage iib	2	white	3172	'--	105	0	Subtype 3
TCGA-AR-A24W	55	50+	female	stage iib	2	white	1550	'--	51	0	Subtype 3
TCGA-AR-A252	50	50+	female	stage i	1	white	2838	'--	94	0	Subtype 3
TCGA-AR-A2LE	69	60+	female	stage i	1	white	5062	'--	168	0	Subtype 3
TCGA-AR-A2LO	46	40+	female	stage iib	2	white	1198	'--	39	0	Subtype 3
TCGA-AR-A5QP	54	50+	female	stage iib	2	white	1185	'--	39	0	Subtype 3
TCGA-AR-A5QQ	68	60+	female	stage iiia	3	white	'--	322	10	1	Subtype 3
TCGA-B6-A0I2	45	40+	female	stage ia	1	white	4361	'--	145	0	Subtype 3
TCGA-B6-A0IB	64	60+	female	stage iv	4	white	'--	3941	131	1	Subtype 3
TCGA-B6-A0IE	38	30+	female	stage iiia	3	black or african american	'--	1993	66	1	Subtype 3
TCGA-B6-A0RL	60	60+	female	stage iia	2	black or african american	'--	2469	82	1	Subtype 3
TCGA-B6-A0RS	38	30+	female	stage iia	2	white	'--	3063	102	1	Subtype 3
TCGA-B6-A0WS	58	50+	female	stage x	'--	black or african american	'--	2965	98	1	Subtype 3
TCGA-B6-A0WV	67	60+	female	stage iib	2	white	'--	2417	80	1	Subtype 3
TCGA-B6-A0X0	54	50+	female	stage i	1	white	'--	3945	131	1	Subtype 3
TCGA-B6-A0X7	62	60+	female	stage x	'--	white	'--	1781	59	1	Subtype 3
TCGA-B6-A1KF	68	60+	female	stage iib	2	white	3088	'--	102	0	Subtype 3
TCGA-B6-A1KI	63	60+	female	stage i	1	white	2236	'--	74	0	Subtype 3
TCGA-B6-A1KN	57	50+	female	stage iiib	3	white	4233	'--	141	0	Subtype 3
TCGA-B6-A2IU	62	60+	female	stage iia	2	white	5176	'--	172	0	Subtype 3
TCGA-B6-A408	55	50+	female	stage iiic	3	black or african american	2072	'--	69	0	Subtype 3
TCGA-B6-A40B	76	70+	female	stage i	1	white	3152	'--	105	0	Subtype 3
TCGA-BH-A0B5	40	40+	female	stage iiia	3	white	2136	'--	71	0	Subtype 3
TCGA-BH-A0B6	47	40+	female	stage i	1	white	2483	'--	82	0	Subtype 3
TCGA-BH-A0B8	64	60+	female	stage i	1	white	1569	'--	52	0	Subtype 3
TCGA-BH-A0BG	73	70+	female	stage i	1	white	1871	'--	62	0	Subtype 3
TCGA-BH-A0BW	71	70+	female	stage i	1	black or african american	2371	'--	79	0	Subtype 3
TCGA-BH-A0DG	30	30+	female	stage iia	2	black or african american	2041	'--	68	0	Subtype 3
TCGA-BH-A0DH	63	60+	female	stage iib	2	white	1156	'--	38	0	Subtype 3
TCGA-BH-A0DI	63	60+	female	stage iib	2	white	912	'--	30	0	Subtype 3
TCGA-BH-A0DS	71	70+	female	stage iiia	3	white	78	'--	2	0	Subtype 3
TCGA-BH-A0DT	41	40+	female	stage iia	2	white	2403	'--	80	0	Subtype 3
TCGA-BH-A0EA	72	70+	female	stage iia	2	white	'--	991	33	1	Subtype 3
TCGA-BH-A0GY	67	60+	female	stage iia	2	white	923	'--	30	0	Subtype 3
TCGA-BH-A0H5	45	40+	female	stage i	1	white	1620	'--	54	0	Subtype 3
TCGA-BH-A0H7	65	60+	female	stage iiia	3	white	702	'--	23	0	Subtype 3
TCGA-BH-A0H9	69	60+	female	stage iia	2	white	1247	'--	41	0	Subtype 3
TCGA-BH-A0HF	77	70+	female	stage ia	1	white	727	'--	24	0	Subtype 3
TCGA-BH-A0HL	56	50+	female	stage iib	2	white	72	'--	2	0	Subtype 3
TCGA-BH-A0W4	46	40+	female	stage iia	2	white	759	'--	25	0	Subtype 3
TCGA-BH-A0W5	77	70+	female	stage iia	2	white	1288	'--	42	0	Subtype 3
TCGA-BH-A0W7	49	40+	female	stage i	1	white	1363	'--	45	0	Subtype 3
TCGA-BH-A0WA	82	80+	female	stage i	1	white	701	'--	23	0	Subtype 3
TCGA-BH-A18J	56	50+	female	stage iv	4	white	'--	612	20	1	Subtype 3
TCGA-BH-A18P	60	60+	female	stage i	1	white	'--	921	30	1	Subtype 3
TCGA-BH-A1EO	68	60+	female	stage iia	2	white	'--	2798	93	1	Subtype 3
TCGA-BH-A1ES	35	30+	female	stage iib	2	white	'--	3462	115	1	Subtype 3
TCGA-BH-A1EW	38	30+	female	stage iia	2	white	'--	1694	56	1	Subtype 3
TCGA-BH-A1F5	62	60+	female	stage iia	2	white	'--	2712	90	1	Subtype 3
TCGA-BH-A1F8	90	90+	female	stage iiib	3	white	'--	1	0	1	Subtype 3
TCGA-BH-A1FC	78	70+	female	stage iia	2	black or african american	'--	3472	115	1	Subtype 3
TCGA-BH-A1FE	31	30+	female	stage iib	2	white	'--	2273	75	1	Subtype 3
TCGA-BH-A1FL	69	60+	female	stage iib	2	white	'--	1673	55	1	Subtype 3
TCGA-BH-A1FN	34	30+	female	stage iia	2	white	'--	2192	73	1	Subtype 3
TCGA-BH-A1FR	73	70+	female	stage iiib	3	white	'--	1642	54	1	Subtype 3
TCGA-BH-A201	64	60+	female	stage ia	1	white	856	'--	28	0	Subtype 3
TCGA-BH-A42V	41	40+	female	stage ib	1	black or african american	635	'--	21	0	Subtype 3
TCGA-BH-A5IZ	51	50+	female	stage iib	2	black or african american	567	'--	18	0	Subtype 3
TCGA-BH-A5J0	63	60+	female	stage ia	1	black or african american	715	'--	23	0	Subtype 3
TCGA-C8-A12K	80	80+	female	stage iib	2	asian	0	'--	0	0	Subtype 3
TCGA-C8-A12O	50	50+	female	stage iia	2	asian	385	'--	12	0	Subtype 3
TCGA-C8-A12P	55	50+	female	stage iib	2	asian	358	'--	11	0	Subtype 3
TCGA-C8-A12T	43	40+	female	stage iia	2	asian	0	'--	0	0	Subtype 3
TCGA-C8-A12U	46	40+	female	stage iib	2	asian	385	'--	12	0	Subtype 3
TCGA-C8-A134	52	50+	female	stage iia	2	asian	383	'--	12	0	Subtype 3
TCGA-C8-A137	34	30+	female	stage iib	2	asian	379	'--	12	0	Subtype 3
TCGA-C8-A1HI	40	40+	female	stage iiia	3	asian	343	'--	11	0	Subtype 3
TCGA-C8-A1HJ	53	50+	female	stage iia	2	asian	5	'--	0	0	Subtype 3
TCGA-C8-A1HK	53	50+	female	stage iib	2	asian	366	'--	12	0	Subtype 3
TCGA-C8-A1HM	74	70+	female	stage iia	2	asian	375	'--	12	0	Subtype 3
TCGA-C8-A1HO	34	30+	female	stage iiic	3	asian	375	'--	12	0	Subtype 3
TCGA-C8-A26Y	90	90+	female	stage iia	2	asian	0	'--	0	0	Subtype 3
TCGA-C8-A273	29	20+	female	stage iib	2	asian	513	'--	17	0	Subtype 3
TCGA-C8-A274	63	60+	female	stage iia	2	asian	508	'--	16	0	Subtype 3
TCGA-C8-A8HP	59	50+	female	stage iiia	3	asian	396	'--	13	0	Subtype 3
TCGA-C8-A8HQ	53	50+	female	stage iib	2	asian	380	'--	12	0	Subtype 3
TCGA-C8-A8HR	49	40+	female	stage iiia	3	asian	408	'--	13	0	Subtype 3
TCGA-D8-A13Z	51	50+	female	not reported	'--	white	635	'--	21	0	Subtype 3
TCGA-D8-A141	40	40+	female	not reported	'--	white	626	'--	20	0	Subtype 3
TCGA-D8-A142	74	70+	female	stage iib	2	white	425	'--	14	0	Subtype 3
TCGA-D8-A146	57	50+	female	stage iia	2	white	643	'--	21	0	Subtype 3
TCGA-D8-A1J9	48	40+	female	stage ia	1	white	532	'--	17	0	Subtype 3
TCGA-D8-A1JC	59	50+	female	stage iiia	3	white	480	'--	16	0	Subtype 3
TCGA-D8-A1JH	56	50+	female	stage ia	1	white	426	'--	14	0	Subtype 3
TCGA-D8-A1JI	54	50+	female	stage iia	2	white	577	'--	19	0	Subtype 3
TCGA-D8-A1JN	80	80+	female	stage iiic	3	white	620	'--	20	0	Subtype 3
TCGA-D8-A1JT	70	70+	female	stage iia	2	white	405	'--	13	0	Subtype 3
TCGA-D8-A1X6	80	80+	female	stage iiia	3	white	541	'--	18	0	Subtype 3
TCGA-D8-A1XD	36	30+	female	stage iiia	3	white	522	'--	17	0	Subtype 3
TCGA-D8-A1XJ	76	70+	female	stage iiia	3	white	664	'--	22	0	Subtype 3
TCGA-D8-A1XK	55	50+	female	stage iib	2	white	441	'--	14	0	Subtype 3
TCGA-D8-A1XO	56	50+	female	stage iib	2	white	1682	'--	56	0	Subtype 3
TCGA-D8-A1XR	56	50+	female	stage iib	2	white	482	'--	16	0	Subtype 3
TCGA-D8-A1XY	74	70+	female	stage iia	2	white	503	'--	16	0	Subtype 3
TCGA-D8-A1Y0	65	60+	female	stage iiia	3	white	472	'--	15	0	Subtype 3
TCGA-D8-A1Y2	71	70+	female	stage iia	2	white	433	'--	14	0	Subtype 3
TCGA-D8-A1Y3	61	60+	female	stage iiia	3	white	430	'--	14	0	Subtype 3
TCGA-D8-A27V	62	60+	female	stage iia	2	white	381	'--	12	0	Subtype 3
TCGA-E2-A105	79	70+	female	stage iia	2	white	1308	'--	43	0	Subtype 3
TCGA-E2-A107	54	50+	female	stage iiia	3	white	1047	'--	34	0	Subtype 3
TCGA-E2-A108	64	60+	female	stage iiia	3	white	837	'--	27	0	Subtype 3
TCGA-E2-A109	64	60+	female	stage iia	2	white	1417	'--	47	0	Subtype 3
TCGA-E2-A14P	79	70+	female	stage iiic	3	white	1246	'--	41	0	Subtype 3
TCGA-E2-A14V	53	50+	female	stage iib	2	white	1042	'--	34	0	Subtype 3
TCGA-E2-A14X	55	50+	female	stage iiia	3	black or african american	972	'--	32	0	Subtype 3
TCGA-E2-A156	61	60+	female	stage i	1	white	726	'--	24	0	Subtype 3
TCGA-E2-A15D	47	40+	female	stage iia	2	white	526	'--	17	0	Subtype 3
TCGA-E2-A15H	38	30+	female	stage iia	2	white	393	'--	13	0	Subtype 3
TCGA-E2-A15L	65	60+	female	stage iia	2	black or african american	626	'--	20	0	Subtype 3
TCGA-E2-A15O	89	80+	female	stage i	1	black or african american	289	'--	9	0	Subtype 3
TCGA-E2-A15S	34	30+	female	stage iib	2	white	428	'--	14	0	Subtype 3
TCGA-E2-A1B0	50	50+	female	stage iiia	3	white	1631	'--	54	0	Subtype 3
TCGA-E2-A1B4	74	70+	female	stage iiia	3	white	911	1004	33	1	Subtype 3
TCGA-E2-A1B6	44	40+	female	stage iia	2	white	867	'--	28	0	Subtype 3
TCGA-E2-A1IE	61	60+	female	stage iib	2	white	2362	'--	78	0	Subtype 3
TCGA-E2-A1IH	80	80+	female	stage i	1	white	1026	'--	34	0	Subtype 3
TCGA-E2-A1IJ	57	50+	female	stage i	1	white	865	'--	28	0	Subtype 3
TCGA-E2-A1IK	71	70+	female	stage iia	2	white	1800	'--	60	0	Subtype 3
TCGA-E2-A1IU	60	60+	female	stage ia	1	white	337	'--	11	0	Subtype 3
TCGA-E2-A1LA	59	50+	female	stage iia	2	not reported	748	'--	24	0	Subtype 3
TCGA-E2-A1LB	41	40+	female	stage iib	2	black or african american	2306	'--	76	0	Subtype 3
TCGA-E2-A1LI	57	50+	female	stage iib	2	white	3121	'--	104	0	Subtype 3
TCGA-E2-A1LL	73	70+	female	stage iiia	3	black or african american	1309	'--	43	0	Subtype 3
TCGA-E2-A573	48	40+	female	stage ia	1	black or african american	1062	'--	35	0	Subtype 3
TCGA-E2-A574	44	40+	female	stage iia	2	black or african american	1179	'--	39	0	Subtype 3
TCGA-E9-A1ND	75	70+	female	stage iib	2	white	1266	'--	42	0	Subtype 3
TCGA-E9-A1NE	28	20+	female	stage iib	2	white	1088	'--	36	0	Subtype 3
TCGA-E9-A1R0	58	50+	female	stage iia	2	white	860	'--	28	0	Subtype 3
TCGA-E9-A1RA	48	40+	female	stage ia	1	white	1369	'--	45	0	Subtype 3
TCGA-E9-A1RB	40	40+	female	stage iia	2	white	633	976	32	1	Subtype 3
TCGA-E9-A1RD	67	60+	female	stage iia	2	white	34	'--	1	0	Subtype 3
TCGA-E9-A244	54	50+	female	stage iia	2	white	21	'--	0	0	Subtype 3
TCGA-E9-A245	47	40+	female	stage iib	2	white	26	'--	0	0	Subtype 3
TCGA-E9-A3X8	48	40+	female	stage iib	2	white	926	'--	30	0	Subtype 3
TCGA-E9-A5FL	65	60+	female	stage iib	2	white	24	'--	0	0	Subtype 3
TCGA-E9-A6HE	45	40+	female	stage iiic	3	white	847	'--	28	0	Subtype 3
TCGA-EW-A1J2	50	50+	female	not reported	'--	black or african american	403	'--	13	0	Subtype 3
TCGA-EW-A1OW	58	50+	female	stage iia	2	black or african american	694	'--	23	0	Subtype 3
TCGA-EW-A1OY	63	60+	female	stage iia	2	white	908	'--	30	0	Subtype 3
TCGA-EW-A1P0	55	50+	female	stage iib	2	white	1251	'--	41	0	Subtype 3
TCGA-EW-A1P3	48	40+	female	stage iia	2	white	1611	'--	53	0	Subtype 3
TCGA-EW-A1P4	43	40+	female	stage iia	2	white	907	'--	30	0	Subtype 3
TCGA-EW-A1PF	50	50+	female	stage ia	1	white	439	'--	14	0	Subtype 3
TCGA-GM-A2D9	69	60+	female	stage i	1	white	'--	1812	60	1	Subtype 3
TCGA-GM-A2DB	62	60+	female	stage iia	2	white	2406	'--	80	0	Subtype 3
TCGA-GM-A2DD	53	50+	female	stage i	1	white	2282	'--	76	0	Subtype 3
TCGA-GM-A2DF	53	50+	female	stage iia	2	black or african american	2155	'--	71	0	Subtype 3
TCGA-GM-A2DK	58	50+	female	stage i	1	white	2645	'--	88	0	Subtype 3
TCGA-GM-A2DL	50	50+	female	stage i	1	white	3519	'--	117	0	Subtype 3
TCGA-GM-A2DO	54	50+	female	stage i	1	black or african american	2596	'--	86	0	Subtype 3
TCGA-GM-A3NY	72	70+	female	stage iib	2	white	1162	'--	38	0	Subtype 3
TCGA-GM-A3XN	44	40+	female	stage iiia	3	white	2019	'--	67	0	Subtype 3
TCGA-GM-A4E0	67	60+	female	stage iiic	3	white	2191	'--	73	0	Subtype 3
TCGA-GM-A5PX	65	60+	female	stage iib	2	white	551	'--	18	0	Subtype 3
TCGA-HN-A2NL	56	50+	female	stage iia	2	not reported	79	'--	2	0	Subtype 3
TCGA-LL-A440	61	60+	female	stage ia	1	white	759	'--	25	0	Subtype 3
TCGA-LL-A441	62	60+	female	stage ia	1	black or african american	996	'--	33	0	Subtype 3
TCGA-LL-A50Y	84	80+	female	stage iia	2	white	762	'--	25	0	Subtype 3
TCGA-LL-A5YL	64	60+	female	stage iib	2	white	519	'--	17	0	Subtype 3
TCGA-LL-A5YN	46	40+	female	stage iia	2	black or african american	447	'--	14	0	Subtype 3
TCGA-LL-A5YP	49	40+	female	stage iib	2	black or african american	450	'--	15	0	Subtype 3
TCGA-LL-A6FQ	77	70+	female	stage iiia	3	black or african american	80	'--	2	0	Subtype 3
TCGA-LL-A740	61	60+	female	stage ia	1	black or african american	441	'--	14	0	Subtype 3
TCGA-LL-A7SZ	49	40+	female	stage iib	2	black or african american	594	'--	19	0	Subtype 3
TCGA-LL-A7T0	70	70+	female	stage iib	2	black or african american	376	'--	12	0	Subtype 3
TCGA-LQ-A4E4	73	70+	female	stage iiia	3	white	849	'--	28	0	Subtype 3
TCGA-MS-A51U	44	40+	female	stage iib	2	white	681	'--	22	0	Subtype 3
TCGA-OK-A5Q2	59	50+	female	stage ii	2	not reported	64	'--	2	0	Subtype 3
TCGA-OL-A5D7	70	70+	female	stage iia	2	black or african american	1780	'--	59	0	Subtype 3
TCGA-OL-A5RW	40	40+	female	stage iia	2	black or african american	1106	'--	36	0	Subtype 3
TCGA-OL-A5RX	51	50+	female	stage ia	1	black or african american	878	'--	29	0	Subtype 3
TCGA-OL-A5RY	52	50+	female	stage iia	2	black or african american	752	'--	25	0	Subtype 3
TCGA-OL-A66H	74	70+	female	stage ib	1	black or african american	812	'--	27	0	Subtype 3
TCGA-OL-A66K	72	70+	female	stage iia	2	white	1021	1275	42	1	Subtype 3
TCGA-OL-A66N	59	50+	female	stage iiic	3	white	792	'--	26	0	Subtype 3
TCGA-OL-A66O	39	30+	female	stage iib	2	black or african american	528	'--	17	0	Subtype 3
TCGA-OL-A66P	75	70+	female	stage iia	2	black or african american	428	'--	14	0	Subtype 3
TCGA-OL-A6VQ	49	40+	female	stage iia	2	white	600	'--	20	0	Subtype 3
TCGA-OL-A6VR	48	40+	female	stage ia	1	black or african american	1220	'--	40	0	Subtype 3
TCGA-PL-A8LX	35	30+	female	stage iv	4	black or african american	5	'--	0	0	Subtype 3
TCGA-PL-A8LZ	29	20+	female	stage iiib	3	black or african american	302	'--	10	0	Subtype 3
TCGA-S3-AA11	67	60+	female	stage iia	2	black or african american	421	'--	14	0	Subtype 3
TCGA-S3-AA17	64	60+	female	stage iib	2	black or african american	424	'--	14	0	Subtype 3
TCGA-UL-AAZ6	73	70+	female	stage iia	2	black or african american	518	'--	17	0	Subtype 3
TCGA-UU-A93S	63	60+	female	stage iv	4	black or african american	'--	116	3	1	Subtype 3
TCGA-V7-A7HQ	75	70+	female	stage iiia	3	black or african american	2033	'--	67	0	Subtype 3
TCGA-XX-A899	46	40+	female	stage iiia	3	white	467	'--	15	0	Subtype 3
TCGA-Z7-A8R5	61	60+	female	stage iiia	3	white	3287	'--	109	0	Subtype 3
TCGA-Z7-A8R6	46	40+	female	stage i	1	white	3256	'--	108	0	Subtype 3
TCGA-D8-A1XS	48	40+	male	stage iiic	3	white	496	'--	16	0	Subtype 3
TCGA-EW-A1PD	61	60+	male	stage iia	2	white	424	'--	14	0	Subtype 3
TCGA-3C-AALK	52	50+	female	stage ia	1	black or african american	1448	'--	48	0	Subtype 4
TCGA-4H-AAAK	50	50+	female	stage iiia	3	white	348	'--	11	0	Subtype 4
TCGA-A1-A0SI	52	50+	female	stage iib	2	white	635	'--	21	0	Subtype 4
TCGA-A1-A0SJ	39	30+	female	stage iiia	3	black or african american	416	'--	13	0	Subtype 4
TCGA-A2-A04U	47	40+	female	stage iia	2	white	2654	'--	88	0	Subtype 4
TCGA-A2-A04W	50	50+	female	stage iib	2	white	3102	'--	103	0	Subtype 4
TCGA-A2-A04X	34	30+	female	stage iia	2	white	1686	'--	56	0	Subtype 4
TCGA-A2-A0CK	60	60+	female	stage iiia	3	white	4159	'--	138	0	Subtype 4
TCGA-A2-A0CY	63	60+	female	stage iib	2	white	1673	'--	55	0	Subtype 4
TCGA-A2-A0D0	60	60+	female	stage iia	2	black or african american	2048	'--	68	0	Subtype 4
TCGA-A2-A0D1	76	70+	female	stage iia	2	white	1051	'--	35	0	Subtype 4
TCGA-A2-A0SW	82	80+	female	stage iv	4	white	'--	1365	45	1	Subtype 4
TCGA-A2-A0T2	66	60+	female	stage iv	4	white	'--	255	8	1	Subtype 4
TCGA-A2-A1FX	61	60+	female	stage iiia	3	white	1847	'--	61	0	Subtype 4
TCGA-A2-A3KC	55	50+	female	stage iib	2	black or african american	1102	'--	36	0	Subtype 4
TCGA-A7-A0DC	63	60+	female	stage ia	1	white	906	'--	30	0	Subtype 4
TCGA-A7-A26J	49	40+	female	stage iia	2	white	627	'--	20	0	Subtype 4
TCGA-A7-A2KD	53	50+	female	stage iiia	3	black or african american	679	'--	22	0	Subtype 4
TCGA-A7-A426	50	50+	female	stage iiic	3	white	364	'--	12	0	Subtype 4
TCGA-A7-A4SD	52	50+	female	stage iia	2	black or african american	441	'--	14	0	Subtype 4
TCGA-A7-A56D	84	80+	female	stage iia	2	black or african american	448	'--	14	0	Subtype 4
TCGA-A7-A5ZX	48	40+	female	stage iiic	3	white	336	'--	11	0	Subtype 4
TCGA-A7-A6VV	51	50+	female	stage iia	2	black or african american	313	'--	10	0	Subtype 4
TCGA-A8-A06P	63	60+	female	stage iiia	3	not reported	396	'--	13	0	Subtype 4
TCGA-A8-A06Z	84	80+	female	stage iib	2	not reported	31	'--	1	0	Subtype 4
TCGA-A8-A09I	84	80+	female	stage iia	2	not reported	1371	'--	45	0	Subtype 4
TCGA-A8-A0A2	66	60+	female	stage iia	2	not reported	579	'--	19	0	Subtype 4
TCGA-A8-A0A9	80	80+	female	stage iia	2	not reported	822	'--	27	0	Subtype 4
TCGA-AC-A23G	76	70+	female	stage iia	2	white	2248	'--	74	0	Subtype 4
TCGA-AC-A3EH	79	70+	female	stage iiic	3	white	17	197	6	1	Subtype 4
TCGA-AC-A3HN	87	80+	female	stage iib	2	white	496	'--	16	0	Subtype 4
TCGA-AC-A5XU	74	70+	female	stage iib	2	black or african american	455	'--	15	0	Subtype 4
TCGA-AC-A62X	72	70+	female	stage iia	2	black or african american	417	'--	13	0	Subtype 4
TCGA-AC-A7VC	56	50+	female	stage iib	2	white	1	'--	0	0	Subtype 4
TCGA-AN-A049	62	60+	female	stage iia	2	white	19	'--	0	0	Subtype 4
TCGA-AN-A04A	36	30+	female	stage iiia	3	white	90	'--	3	0	Subtype 4
TCGA-AN-A04C	51	50+	female	stage iib	2	white	54	'--	1	0	Subtype 4
TCGA-AN-A04D	58	50+	female	stage iib	2	white	52	'--	1	0	Subtype 4
TCGA-AN-A0AK	76	70+	female	stage iia	2	white	224	'--	7	0	Subtype 4
TCGA-AN-A0AL	41	40+	female	stage iiib	3	white	227	'--	7	0	Subtype 4
TCGA-AN-A0FJ	59	50+	female	stage iv	4	white	242	'--	8	0	Subtype 4
TCGA-AN-A0FK	88	80+	female	stage iiib	3	white	213	'--	7	0	Subtype 4
TCGA-AN-A0FN	61	60+	female	stage ia	1	white	218	'--	7	0	Subtype 4
TCGA-AN-A0XN	68	60+	female	stage iiia	3	white	10	'--	0	0	Subtype 4
TCGA-AN-A0XO	59	50+	female	stage iiia	3	white	375	'--	12	0	Subtype 4
TCGA-AN-A0XW	36	30+	female	stage iiia	3	white	170	'--	5	0	Subtype 4
TCGA-AO-A0J6	61	60+	female	stage iia	2	white	1140	'--	38	0	Subtype 4
TCGA-AO-A0J9	61	60+	female	stage iiic	3	white	1613	'--	53	0	Subtype 4
TCGA-AO-A0JB	50	50+	female	stage iiia	3	white	1542	'--	51	0	Subtype 4
TCGA-AO-A124	38	30+	female	stage iia	2	white	3506	'--	116	0	Subtype 4
TCGA-AO-A12C	42	40+	female	stage iib	2	white	2372	'--	79	0	Subtype 4
TCGA-AO-A12D	43	40+	female	stage iia	2	white	2515	'--	83	0	Subtype 4
TCGA-AO-A12H	69	60+	female	stage iia	2	black or african american	1234	'--	41	0	Subtype 4
TCGA-AQ-A54N	51	50+	female	stage iia	2	black or african american	78	'--	2	0	Subtype 4
TCGA-AR-A250	58	50+	female	stage iia	2	white	2707	'--	90	0	Subtype 4
TCGA-AR-A251	51	50+	female	stage iiia	3	white	3030	'--	101	0	Subtype 4
TCGA-AR-A2LL	70	70+	female	stage iib	2	white	2012	'--	67	0	Subtype 4
TCGA-AR-A2LM	49	40+	female	stage ii	2	white	1935	'--	64	0	Subtype 4
TCGA-AR-A2LN	65	60+	female	stage iia	2	white	1161	'--	38	0	Subtype 4
TCGA-B6-A0IJ	42	40+	female	stage iib	2	black or african american	7106	'--	236	0	Subtype 4
TCGA-B6-A0IQ	40	40+	female	stage iiia	3	white	4285	'--	142	0	Subtype 4
TCGA-B6-A0RE	61	60+	female	stage x	'--	black or african american	7777	'--	259	0	Subtype 4
TCGA-B6-A0RN	60	60+	female	stage ia	1	white	8008	'--	266	0	Subtype 4
TCGA-B6-A0WW	58	50+	female	stage x	'--	black or african american	'--	558	18	1	Subtype 4
TCGA-B6-A0WX	40	40+	female	stage iiia	3	black or african american	'--	639	21	1	Subtype 4
TCGA-B6-A0WZ	50	50+	female	stage ii	2	black or african american	6292	'--	209	0	Subtype 4
TCGA-B6-A401	47	40+	female	stage iia	2	black or african american	2596	'--	86	0	Subtype 4
TCGA-BH-A0AZ	47	40+	female	stage iiia	3	white	1919	'--	63	0	Subtype 4
TCGA-BH-A0BQ	39	30+	female	stage i	1	white	2255	'--	75	0	Subtype 4
TCGA-BH-A0BV	78	70+	female	stage iib	2	white	1519	'--	50	0	Subtype 4
TCGA-BH-A0DV	54	50+	female	stage iiia	3	white	2064	'--	68	0	Subtype 4
TCGA-BH-A0E0	38	30+	female	stage iiic	3	white	134	'--	4	0	Subtype 4
TCGA-BH-A0E1	52	50+	female	stage iib	2	white	477	'--	15	0	Subtype 4
TCGA-BH-A0E2	49	40+	female	stage iiia	3	black or african american	435	'--	14	0	Subtype 4
TCGA-BH-A0EE	68	60+	female	stage iib	2	white	943	'--	31	0	Subtype 4
TCGA-BH-A0HB	55	50+	female	stage ia	1	white	806	'--	26	0	Subtype 4
TCGA-BH-A0HK	81	80+	female	stage iib	2	white	178	'--	5	0	Subtype 4
TCGA-BH-A18G	81	80+	female	stage ia	1	white	149	'--	4	0	Subtype 4
TCGA-BH-A18Q	56	50+	female	stage iib	2	white	'--	1692	56	1	Subtype 4
TCGA-BH-A1EV	45	40+	female	stage iiia	3	white	'--	365	12	1	Subtype 4
TCGA-BH-A208	48	40+	female	stage iib	2	white	'--	1759	58	1	Subtype 4
TCGA-BH-A28Q	46	40+	female	stage iib	2	white	1119	'--	37	0	Subtype 4
TCGA-BH-A8FZ	58	50+	female	stage ia	1	white	574	'--	19	0	Subtype 4
TCGA-C8-A1HF	48	40+	female	stage iia	2	asian	332	'--	11	0	Subtype 4
TCGA-C8-A26V	47	40+	female	stage iiia	3	asian	616	'--	20	0	Subtype 4
TCGA-C8-A275	56	50+	female	stage iia	2	asian	1	'--	0	0	Subtype 4
TCGA-C8-A278	61	60+	female	stage iiia	3	asian	297	'--	9	0	Subtype 4
TCGA-D8-A13Y	52	50+	female	stage ia	1	white	1728	'--	57	0	Subtype 4
TCGA-D8-A1J8	77	70+	female	stage iib	2	white	431	'--	14	0	Subtype 4
TCGA-D8-A1JE	62	60+	female	stage iia	2	white	575	'--	19	0	Subtype 4
TCGA-D8-A1X5	81	80+	female	stage iiic	3	white	565	'--	18	0	Subtype 4
TCGA-D8-A1Y1	80	80+	female	stage iiia	3	white	116	302	10	1	Subtype 4
TCGA-D8-A3Z6	56	50+	female	stage iiic	3	white	563	'--	18	0	Subtype 4
TCGA-E2-A14R	62	60+	female	stage iia	2	white	1174	'--	39	0	Subtype 4
TCGA-E2-A153	51	50+	female	stage iib	2	white	707	'--	23	0	Subtype 4
TCGA-E2-A159	50	50+	female	stage iia	2	white	762	'--	25	0	Subtype 4
TCGA-E2-A1BD	53	50+	female	stage iia	2	white	1133	'--	37	0	Subtype 4
TCGA-E2-A1L7	40	40+	female	stage iiia	3	white	1836	'--	61	0	Subtype 4
TCGA-E2-A1LE	71	70+	female	stage iiic	3	white	'--	879	29	1	Subtype 4
TCGA-E2-A56Z	69	60+	female	stage iib	2	black or african american	252	'--	8	0	Subtype 4
TCGA-E2-A572	72	70+	female	stage iiia	3	black or african american	1208	'--	40	0	Subtype 4
TCGA-E9-A1N5	45	40+	female	stage iib	2	white	1120	'--	37	0	Subtype 4
TCGA-E9-A1N9	58	50+	female	stage iia	2	white	1101	'--	36	0	Subtype 4
TCGA-E9-A1NF	60	60+	female	stage iia	2	white	610	1072	35	1	Subtype 4
TCGA-E9-A1NI	51	50+	female	stage iia	2	white	300	'--	10	0	Subtype 4
TCGA-E9-A1RI	43	40+	female	stage iiia	3	white	1449	'--	48	0	Subtype 4
TCGA-E9-A22A	74	70+	female	stage iia	2	white	1189	'--	39	0	Subtype 4
TCGA-E9-A22D	38	30+	female	stage iia	2	white	1248	'--	41	0	Subtype 4
TCGA-E9-A22E	56	50+	female	stage iiia	3	white	1269	'--	42	0	Subtype 4
TCGA-E9-A22G	47	40+	female	stage iia	2	white	1239	'--	41	0	Subtype 4
TCGA-E9-A3Q9	78	70+	female	stage iiic	3	white	1001	'--	33	0	Subtype 4
TCGA-EW-A1J3	61	60+	female	stage ia	1	white	504	'--	16	0	Subtype 4
TCGA-EW-A423	75	70+	female	stage iia	2	white	533	'--	17	0	Subtype 4
TCGA-EW-A424	51	50+	female	stage iiia	3	white	715	'--	23	0	Subtype 4
TCGA-EW-A6S9	34	30+	female	stage iia	2	black or african american	463	'--	15	0	Subtype 4
TCGA-EW-A6SD	32	30+	female	stage iib	2	black or african american	1010	'--	33	0	Subtype 4
TCGA-GM-A2DN	58	50+	female	stage iia	2	white	3091	'--	103	0	Subtype 4
TCGA-GM-A5PV	63	60+	female	stage iib	2	white	412	'--	13	0	Subtype 4
TCGA-LD-A7W6	54	50+	female	stage iib	2	white	404	'--	13	0	Subtype 4
TCGA-LL-A6FR	50	50+	female	stage iia	2	black or african american	489	'--	16	0	Subtype 4
TCGA-OL-A5D6	71	70+	female	stage iia	2	black or african american	385	1104	36	1	Subtype 4
TCGA-OL-A5D8	40	40+	female	stage iib	2	black or african american	973	'--	32	0	Subtype 4
TCGA-OL-A5RZ	57	50+	female	stage ia	1	black or african american	679	'--	22	0	Subtype 4
TCGA-OL-A66I	36	30+	female	stage iia	2	black or african american	714	'--	23	0	Subtype 4
TCGA-OL-A97C	67	60+	female	stage iib	2	black or african american	271	'--	9	0	Subtype 4
TCGA-PE-A5DC	72	70+	female	stage iiia	3	white	'--	1430	47	1	Subtype 4
TCGA-S3-A6ZH	29	20+	female	stage iiic	3	black or african american	641	'--	21	0	Subtype 4
TCGA-W8-A86G	66	60+	female	stage iia	2	white	347	'--	11	0	Subtype 4
TCGA-XX-A89A	68	60+	female	stage iib	2	white	488	'--	16	0	Subtype 4
TCGA-AC-A62V	58	50+	male	stage iv	4	black or african american	2	348	11	1	Subtype 4
TCGA-AO-A1KQ	84	80+	male	stage iiib	3	white	1882	'--	62	0	Subtype 4
TCGA-AQ-A54O	51	50+	male	stage iia	2	black or african american	1001	'--	33	0	Subtype 4
TCGA-AR-A1AV	68	60+	male	stage iib	2	white	1864	'--	62	0	Subtype 4
TCGA-BH-A0B4	65	60+	male	stage iiia	3	white	1191	'--	39	0	Subtype 4
TCGA-5L-AAT0	42	40+	female	stage iia	2	white	1477	'--	49	0	Subtype 5
TCGA-A1-A0SK	54	50+	female	stage iia	2	asian	'--	967	32	1	Subtype 5
TCGA-A1-A0SO	67	60+	female	stage iib	2	white	852	'--	28	0	Subtype 5
TCGA-A2-A04P	36	30+	female	stage iiic	3	black or african american	'--	548	18	1	Subtype 5
TCGA-A2-A04R	36	30+	female	stage ia	1	black or african american	3709	'--	123	0	Subtype 5
TCGA-A2-A04T	62	60+	female	stage iia	2	white	2246	'--	74	0	Subtype 5
TCGA-A2-A04V	39	30+	female	stage iia	2	white	'--	1920	64	1	Subtype 5
TCGA-A2-A0CM	40	40+	female	stage iia	2	black or african american	'--	754	25	1	Subtype 5
TCGA-A2-A0EO	54	50+	female	stage ia	1	white	2442	'--	81	0	Subtype 5
TCGA-A2-A0EQ	64	60+	female	stage iia	2	black or african american	2426	'--	80	0	Subtype 5
TCGA-A2-A0ER	63	60+	female	stage ib	1	white	2263	'--	75	0	Subtype 5
TCGA-A2-A0EX	46	40+	female	stage iib	2	white	752	'--	25	0	Subtype 5
TCGA-A2-A0SY	62	60+	female	stage iiia	3	white	1347	'--	44	0	Subtype 5
TCGA-A2-A0YD	63	60+	female	stage iib	2	white	769	'--	25	0	Subtype 5
TCGA-A2-A0YT	56	50+	female	stage iiib	3	white	'--	723	24	1	Subtype 5
TCGA-A2-A259	70	70+	female	stage i	1	black or african american	1596	'--	53	0	Subtype 5
TCGA-A2-A25A	44	40+	female	stage iia	2	white	3276	'--	109	0	Subtype 5
TCGA-A2-A25B	39	30+	female	stage iib	2	black or african american	1291	'--	43	0	Subtype 5
TCGA-A2-A25D	90	90+	female	stage iiic	3	white	0	'--	0	0	Subtype 5
TCGA-A2-A3XT	45	40+	female	stage iib	2	black or african american	2770	'--	92	0	Subtype 5
TCGA-A2-A4S3	59	50+	female	stage iib	2	black or african american	666	'--	22	0	Subtype 5
TCGA-A7-A0CE	57	50+	female	stage iia	2	white	1074	'--	35	0	Subtype 5
TCGA-A7-A3J1	63	60+	female	stage ia	1	white	343	'--	11	0	Subtype 5
TCGA-A7-A4SB	56	50+	female	stage iiia	3	white	418	'--	13	0	Subtype 5
TCGA-A7-A6VX	68	60+	female	stage iia	2	black or african american	317	'--	10	0	Subtype 5
TCGA-A8-A06O	60	60+	female	stage i	1	not reported	396	'--	13	0	Subtype 5
TCGA-A8-A07C	57	50+	female	stage iia	2	not reported	1034	'--	34	0	Subtype 5
TCGA-A8-A07E	81	80+	female	stage x	'--	not reported	608	'--	20	0	Subtype 5
TCGA-A8-A08L	89	80+	female	stage iiia	3	not reported	'--	30	1	1	Subtype 5
TCGA-A8-A08Z	76	70+	female	not reported	'--	not reported	1217	'--	40	0	Subtype 5
TCGA-A8-A09B	58	50+	female	stage iiib	3	not reported	365	'--	12	0	Subtype 5
TCGA-A8-A09Q	83	80+	female	stage iiib	3	not reported	761	'--	25	0	Subtype 5
TCGA-A8-A0A4	73	70+	female	stage iia	2	not reported	396	'--	13	0	Subtype 5
TCGA-AC-A3W5	65	60+	female	stage iia	2	black or african american	504	'--	16	0	Subtype 5
TCGA-AN-A0FF	32	30+	female	stage ia	1	white	172	'--	5	0	Subtype 5
TCGA-AN-A0FT	63	60+	female	stage iib	2	white	214	'--	7	0	Subtype 5
TCGA-AN-A0XV	67	60+	female	stage iiia	3	white	162	'--	5	0	Subtype 5
TCGA-AO-A03R	57	50+	female	stage iib	2	white	2091	'--	69	0	Subtype 5
TCGA-AO-A03T	42	40+	female	stage iib	2	white	2124	'--	70	0	Subtype 5
TCGA-AO-A0JM	40	40+	female	stage iib	2	not reported	2184	'--	72	0	Subtype 5
TCGA-AO-A1KR	51	50+	female	stage iia	2	white	2513	'--	83	0	Subtype 5
TCGA-AR-A1AH	51	50+	female	stage iib	2	white	3807	'--	126	0	Subtype 5
TCGA-AR-A1AT	62	60+	female	stage iia	2	white	'--	1272	42	1	Subtype 5
TCGA-AR-A1AU	39	30+	female	stage iiia	3	white	2868	'--	95	0	Subtype 5
TCGA-AR-A24H	65	60+	female	stage iia	2	white	4894	'--	163	0	Subtype 5
TCGA-AR-A24L	26	20+	female	stage iib	2	white	2221	2866	95	1	Subtype 5
TCGA-AR-A24N	54	50+	female	stage i	1	white	3035	'--	101	0	Subtype 5
TCGA-AR-A24S	61	60+	female	stage i	1	white	2976	'--	99	0	Subtype 5
TCGA-AR-A24X	52	50+	female	stage iia	2	white	3004	'--	100	0	Subtype 5
TCGA-AR-A254	50	50+	female	stage iiia	3	white	2605	'--	86	0	Subtype 5
TCGA-AR-A255	62	60+	female	stage i	1	white	2161	'--	72	0	Subtype 5
TCGA-AR-A256	45	40+	female	stage iia	2	white	'--	2854	95	1	Subtype 5
TCGA-B6-A0IA	51	50+	female	stage iia	2	white	8391	'--	279	0	Subtype 5
TCGA-B6-A0IN	45	40+	female	stage x	'--	white	'--	2573	85	1	Subtype 5
TCGA-B6-A0RG	26	20+	female	stage iib	2	white	2082	'--	69	0	Subtype 5
TCGA-B6-A0RQ	68	60+	female	stage iib	2	white	'--	4267	142	1	Subtype 5
TCGA-B6-A409	44	40+	female	stage iiia	3	black or african american	'--	573	19	1	Subtype 5
TCGA-B6-A40C	51	50+	female	stage iib	2	white	2164	'--	72	0	Subtype 5
TCGA-BH-A0AW	56	50+	female	stage iia	2	white	622	'--	20	0	Subtype 5
TCGA-BH-A0AY	62	60+	female	stage iia	2	white	777	'--	25	0	Subtype 5
TCGA-BH-A0B7	42	40+	female	stage iib	2	white	2559	'--	85	0	Subtype 5
TCGA-BH-A0BC	60	60+	female	stage iiic	3	white	974	'--	32	0	Subtype 5
TCGA-BH-A0BF	56	50+	female	stage iib	2	white	782	1324	44	1	Subtype 5
TCGA-BH-A0BM	54	50+	female	stage iib	2	white	1876	'--	62	0	Subtype 5
TCGA-BH-A0BR	59	50+	female	stage i	1	white	2330	'--	77	0	Subtype 5
TCGA-BH-A0DK	49	40+	female	stage iia	2	white	423	'--	14	0	Subtype 5
TCGA-BH-A0DQ	42	40+	female	stage iib	2	white	98	'--	3	0	Subtype 5
TCGA-BH-A0E6	69	60+	female	stage ia	1	white	293	'--	9	0	Subtype 5
TCGA-BH-A0GZ	62	60+	female	stage iia	2	white	328	'--	10	0	Subtype 5
TCGA-BH-A0HI	78	70+	female	stage ia	1	white	620	'--	20	0	Subtype 5
TCGA-BH-A18H	63	60+	female	stage ia	1	white	652	'--	21	0	Subtype 5
TCGA-BH-A18K	46	40+	female	stage i	1	white	'--	2763	92	1	Subtype 5
TCGA-BH-A18T	70	70+	female	stage iia	2	white	'--	224	7	1	Subtype 5
TCGA-BH-A18U	72	70+	female	stage iiia	3	white	'--	1563	52	1	Subtype 5
TCGA-BH-A1EX	67	60+	female	stage iib	2	white	'--	1508	50	1	Subtype 5
TCGA-BH-A1FG	88	80+	female	stage i	1	white	'--	577	19	1	Subtype 5
TCGA-BH-A1FM	44	40+	female	stage iiia	3	white	'--	1388	46	1	Subtype 5
TCGA-BH-A202	60	60+	female	stage ii	2	white	795	'--	26	0	Subtype 5
TCGA-BH-A204	80	80+	female	stage iib	2	white	'--	2534	84	1	Subtype 5
TCGA-C8-A130	52	50+	female	stage iiia	3	asian	370	'--	12	0	Subtype 5
TCGA-C8-A132	56	50+	female	stage iib	2	asian	383	'--	12	0	Subtype 5
TCGA-C8-A1HG	50	50+	female	stage iia	2	asian	345	'--	11	0	Subtype 5
TCGA-C8-A1HN	56	50+	female	stage iia	2	asian	394	'--	13	0	Subtype 5
TCGA-C8-A3M8	68	60+	female	stage ia	1	asian	394	'--	13	0	Subtype 5
TCGA-D8-A143	51	50+	female	stage iia	2	white	431	'--	14	0	Subtype 5
TCGA-D8-A1JJ	54	50+	female	stage iia	2	white	611	'--	20	0	Subtype 5
TCGA-D8-A1JK	90	90+	female	stage iia	2	white	0	'--	0	0	Subtype 5
TCGA-D8-A73X	53	50+	female	stage iia	2	white	767	'--	25	0	Subtype 5
TCGA-E2-A14T	52	50+	female	stage iia	2	white	2311	'--	77	0	Subtype 5
TCGA-E2-A14Z	64	60+	female	stage i	1	white	518	563	18	1	Subtype 5
TCGA-E2-A152	56	50+	female	stage i	1	white	2128	'--	70	0	Subtype 5
TCGA-E2-A155	58	50+	female	stage iib	2	white	640	'--	21	0	Subtype 5
TCGA-E2-A15F	64	60+	female	stage i	1	white	658	'--	21	0	Subtype 5
TCGA-E2-A1AZ	63	60+	female	stage iib	2	white	2329	'--	77	0	Subtype 5
TCGA-E2-A1II	51	50+	female	stage i	1	white	1025	'--	34	0	Subtype 5
TCGA-E2-A1IN	60	60+	female	stage i	1	white	675	'--	22	0	Subtype 5
TCGA-E2-A1LG	50	50+	female	stage iia	2	black or african american	1523	'--	50	0	Subtype 5
TCGA-E2-A1LK	84	80+	female	stage iiic	3	black or african american	'--	266	8	1	Subtype 5
TCGA-E2-A2P6	77	70+	female	stage iib	2	not reported	1051	'--	35	0	Subtype 5
TCGA-E2-A570	47	40+	female	stage ib	1	black or african american	931	'--	31	0	Subtype 5
TCGA-E2-A576	69	60+	female	stage ia	1	black or african american	1043	'--	34	0	Subtype 5
TCGA-E9-A1N4	41	40+	female	stage iiia	3	white	1000	'--	33	0	Subtype 5
TCGA-E9-A1NH	71	70+	female	stage iib	2	white	576	'--	19	0	Subtype 5
TCGA-E9-A1R2	51	50+	female	stage iiic	3	white	1063	'--	35	0	Subtype 5
TCGA-E9-A54Y	63	60+	female	stage iiia	3	white	725	'--	24	0	Subtype 5
TCGA-E9-A5FK	60	60+	female	stage iiic	3	white	812	'--	27	0	Subtype 5
TCGA-EW-A1IW	80	80+	female	stage iib	2	white	371	'--	12	0	Subtype 5
TCGA-EW-A1IY	38	30+	female	stage i	1	asian	258	'--	8	0	Subtype 5
TCGA-EW-A1IZ	53	50+	female	stage iiia	3	white	554	'--	18	0	Subtype 5
TCGA-EW-A1P8	58	50+	female	stage iiic	3	white	'--	239	7	1	Subtype 5
TCGA-EW-A1PA	59	50+	female	stage iib	2	white	575	'--	19	0	Subtype 5
TCGA-GI-A2C9	58	50+	female	stage iib	2	black or african american	3342	'--	111	0	Subtype 5
TCGA-GM-A2DA	46	40+	female	stage iib	2	white	5909	6593	219	1	Subtype 5
TCGA-GM-A2DC	57	50+	female	stage iia	2	white	2535	'--	84	0	Subtype 5
TCGA-JL-A3YW	49	40+	female	stage iib	2	asian	360	'--	12	0	Subtype 5
TCGA-LD-A9QF	73	70+	female	stage ia	1	black or african american	323	'--	10	0	Subtype 5
TCGA-LL-A5YM	88	80+	female	stage iiib	3	black or african american	394	'--	13	0	Subtype 5
TCGA-OL-A5DA	61	60+	female	stage iia	2	white	1783	'--	59	0	Subtype 5
TCGA-OL-A5S0	66	60+	female	stage iib	2	black or african american	620	'--	20	0	Subtype 5
TCGA-PE-A5DE	41	40+	female	stage iia	2	white	2645	'--	88	0	Subtype 5
TCGA-PL-A8LV	54	50+	female	stage iiib	3	black or african american	-7	'--	0	0	Subtype 5
TCGA-S3-AA0Z	63	60+	female	stage iib	2	black or african american	629	'--	20	0	Subtype 5
TCGA-S3-AA14	47	40+	female	stage i	1	black or african american	529	'--	17	0	Subtype 5
TCGA-WT-AB44	77	70+	female	stage ia	1	white	883	'--	29	0	Subtype 5
TCGA-A8-A085	44	40+	male	stage iib	2	not reported	1124	'--	37	0	Subtype 5
TCGA-E2-A14W	78	70+	male	stage iia	2	white	974	'--	32	0	Subtype 5
TCGA-5L-AAT1	63	60+	female	stage iv	4	white	1471	'--	49	0	Subtype 6
TCGA-A1-A0SF	54	50+	female	stage iia	2	white	1463	'--	48	0	Subtype 6
TCGA-A2-A0CR	54	50+	female	stage iib	2	asian	3283	'--	109	0	Subtype 6
TCGA-A2-A0CV	41	40+	female	stage iib	2	asian	3011	'--	100	0	Subtype 6
TCGA-A2-A0CZ	46	40+	female	stage iia	2	white	1616	'--	53	0	Subtype 6
TCGA-A2-A0D3	42	40+	female	stage ia	1	white	1873	'--	62	0	Subtype 6
TCGA-A2-A0ET	58	50+	female	stage iiia	3	white	1066	'--	35	0	Subtype 6
TCGA-A2-A0EV	80	80+	female	stage ia	1	white	968	'--	32	0	Subtype 6
TCGA-A2-A0EY	62	60+	female	stage iib	2	white	1925	'--	64	0	Subtype 6
TCGA-A2-A0T4	62	60+	female	stage iia	2	white	624	'--	20	0	Subtype 6
TCGA-A2-A0T6	50	50+	female	stage iib	2	white	575	'--	19	0	Subtype 6
TCGA-A2-A0T7	51	50+	female	stage iia	2	white	631	'--	21	0	Subtype 6
TCGA-A2-A0YG	63	60+	female	stage iiic	3	white	666	'--	22	0	Subtype 6
TCGA-A2-A0YH	53	50+	female	stage iiia	3	white	659	'--	21	0	Subtype 6
TCGA-A2-A0YI	62	60+	female	stage i	1	white	1505	'--	50	0	Subtype 6
TCGA-A2-A0YL	48	40+	female	stage iiia	3	white	1474	'--	49	0	Subtype 6
TCGA-A2-A1FW	62	60+	female	stage iiia	3	white	528	'--	17	0	Subtype 6
TCGA-A2-A1G4	71	70+	female	stage iiia	3	white	595	'--	19	0	Subtype 6
TCGA-A2-A3XY	49	40+	female	stage iib	2	black or african american	1064	1093	36	1	Subtype 6
TCGA-A2-A4RX	67	60+	female	stage iia	2	black or african american	742	'--	24	0	Subtype 6
TCGA-A2-A4RY	46	40+	female	stage iiic	3	white	648	'--	21	0	Subtype 6
TCGA-A7-A0CD	66	60+	female	stage i	1	white	1165	'--	38	0	Subtype 6
TCGA-A7-A26E	71	70+	female	stage iiia	3	white	954	'--	31	0	Subtype 6
TCGA-A7-A26H	72	70+	female	stage iia	2	white	724	'--	24	0	Subtype 6
TCGA-A7-A3RF	79	70+	female	stage iia	2	white	408	'--	13	0	Subtype 6
TCGA-A8-A06U	80	80+	female	stage iib	2	not reported	'--	883	29	1	Subtype 6
TCGA-A8-A07I	69	60+	female	stage iiia	3	not reported	426	'--	14	0	Subtype 6
TCGA-A8-A08J	52	50+	female	stage iv	4	not reported	'--	1127	37	1	Subtype 6
TCGA-A8-A08X	43	40+	female	stage iiic	3	not reported	1308	'--	43	0	Subtype 6
TCGA-A8-A094	75	70+	female	stage iia	2	not reported	0	'--	0	0	Subtype 6
TCGA-A8-A095	45	40+	female	stage i	1	not reported	1277	'--	42	0	Subtype 6
TCGA-A8-A09E	73	70+	female	stage iiib	3	not reported	1492	'--	49	0	Subtype 6
TCGA-A8-A09T	68	60+	female	not reported	'--	not reported	579	'--	19	0	Subtype 6
TCGA-AC-A2BM	41	40+	female	stage iib	2	black or african american	3022	'--	100	0	Subtype 6
TCGA-AC-A2FO	65	60+	female	stage iib	2	white	2255	'--	75	0	Subtype 6
TCGA-AC-A2QJ	48	40+	female	stage iiib	3	white	69	446	14	1	Subtype 6
TCGA-AC-A3QP	79	70+	female	stage iib	2	white	675	'--	22	0	Subtype 6
TCGA-AC-A4ZE	63	60+	female	stage iib	2	white	890	'--	29	0	Subtype 6
TCGA-AC-A8OR	75	70+	female	stage ia	1	white	40	'--	1	0	Subtype 6
TCGA-AN-A0AJ	79	70+	female	stage iib	2	white	303	'--	10	0	Subtype 6
TCGA-AN-A0FV	58	50+	female	stage iia	2	white	10	'--	0	0	Subtype 6
TCGA-AN-A0FZ	45	40+	female	stage iiia	3	white	10	'--	0	0	Subtype 6
TCGA-AN-A0XT	54	50+	female	stage iiia	3	white	10	'--	0	0	Subtype 6
TCGA-AO-A03L	34	30+	female	stage iiia	3	asian	2442	'--	81	0	Subtype 6
TCGA-AR-A0TT	53	50+	female	stage iiia	3	black or african american	3316	'--	110	0	Subtype 6
TCGA-AR-A0TY	54	50+	female	stage iia	2	white	'--	1699	56	1	Subtype 6
TCGA-AR-A0U2	47	40+	female	stage iiia	3	white	'--	2551	85	1	Subtype 6
TCGA-AR-A0U3	59	50+	female	stage iib	2	white	4080	'--	136	0	Subtype 6
TCGA-AR-A1AI	47	40+	female	stage iia	2	white	3296	'--	109	0	Subtype 6
TCGA-AR-A1AL	60	60+	female	stage iiia	3	white	2971	'--	99	0	Subtype 6
TCGA-AR-A1AM	52	50+	female	stage iiia	3	white	2991	'--	99	0	Subtype 6
TCGA-AR-A24M	38	30+	female	stage iiia	3	white	3660	'--	122	0	Subtype 6
TCGA-AR-A24U	47	40+	female	stage iia	2	white	3128	'--	104	0	Subtype 6
TCGA-AR-A24V	52	50+	female	stage iib	2	white	3203	'--	106	0	Subtype 6
TCGA-AR-A24Z	57	50+	female	stage iia	2	white	3001	'--	100	0	Subtype 6
TCGA-AR-A2LJ	40	40+	female	stage iiia	3	white	2632	'--	87	0	Subtype 6
TCGA-AR-A2LQ	59	50+	female	stage iib	2	white	1233	'--	41	0	Subtype 6
TCGA-AR-A5QM	62	60+	female	stage iia	2	white	2231	'--	74	0	Subtype 6
TCGA-B6-A0IC	90	90+	female	stage x	'--	white	'--	0	0	1	Subtype 6
TCGA-B6-A0IG	50	50+	female	stage iib	2	white	'--	4456	148	1	Subtype 6
TCGA-B6-A0IH	81	80+	female	stage iiia	3	white	'--	2965	98	1	Subtype 6
TCGA-B6-A0RV	42	40+	female	stage iiia	3	white	5156	'--	171	0	Subtype 6
TCGA-BH-A0BA	51	50+	female	stage iiic	3	white	1132	'--	37	0	Subtype 6
TCGA-BH-A0BD	47	40+	female	stage iia	2	white	554	'--	18	0	Subtype 6
TCGA-BH-A0BT	56	50+	female	stage iia	2	white	2365	'--	78	0	Subtype 6
TCGA-BH-A0BZ	59	50+	female	stage iiia	3	white	2255	'--	75	0	Subtype 6
TCGA-BH-A0DL	64	60+	female	stage iia	2	white	2381	'--	79	0	Subtype 6
TCGA-BH-A0DZ	43	40+	female	stage iib	2	white	495	'--	16	0	Subtype 6
TCGA-BH-A0E7	79	70+	female	stage iib	2	white	1363	'--	45	0	Subtype 6
TCGA-BH-A0EI	51	50+	female	stage iia	2	white	1926	'--	64	0	Subtype 6
TCGA-BH-A0HO	48	40+	female	stage iia	2	white	76	'--	2	0	Subtype 6
TCGA-BH-A0HP	65	60+	female	stage iiia	3	white	414	'--	13	0	Subtype 6
TCGA-BH-A0HW	62	60+	female	stage ia	1	asian	1561	'--	52	0	Subtype 6
TCGA-BH-A0RX	59	50+	female	stage iia	2	white	170	'--	5	0	Subtype 6
TCGA-BH-A18M	39	30+	female	stage iiia	3	white	'--	2207	73	1	Subtype 6
TCGA-BH-A18N	88	80+	female	stage iia	2	white	'--	468	15	1	Subtype 6
TCGA-BH-A1ET	55	50+	female	stage i	1	white	'--	2520	84	1	Subtype 6
TCGA-BH-A1EY	79	70+	female	stage iia	2	white	'--	538	17	1	Subtype 6
TCGA-BH-A1F6	51	50+	female	not reported	'--	white	'--	2965	98	1	Subtype 6
TCGA-BH-A1FH	47	40+	female	stage iv	4	white	'--	1034	34	1	Subtype 6
TCGA-BH-A42U	80	80+	female	stage iia	2	black or african american	3364	'--	112	0	Subtype 6
TCGA-BH-A6R9	61	60+	female	stage iia	2	white	160	'--	5	0	Subtype 6
TCGA-BH-A8G0	54	50+	female	stage iib	2	white	662	'--	22	0	Subtype 6
TCGA-BH-AB28	53	50+	female	stage iiia	3	white	287	'--	9	0	Subtype 6
TCGA-C8-A12Y	44	40+	female	stage iib	2	asian	1476	'--	49	0	Subtype 6
TCGA-C8-A135	64	60+	female	stage iib	2	asian	393	'--	13	0	Subtype 6
TCGA-C8-A1HE	59	50+	female	stage iia	2	asian	375	'--	12	0	Subtype 6
TCGA-C8-A1HL	38	30+	female	stage iiia	3	asian	317	'--	10	0	Subtype 6
TCGA-D8-A145	80	80+	female	stage iia	2	white	410	'--	13	0	Subtype 6
TCGA-D8-A1X8	62	60+	female	stage iiia	3	white	783	'--	26	0	Subtype 6
TCGA-D8-A1X9	66	60+	female	stage iib	2	white	727	'--	24	0	Subtype 6
TCGA-D8-A1XA	64	60+	female	stage ia	1	white	839	'--	27	0	Subtype 6
TCGA-D8-A1XB	62	60+	female	stage iib	2	white	552	'--	18	0	Subtype 6
TCGA-D8-A1XC	85	80+	female	stage iiib	3	white	81	377	12	1	Subtype 6
TCGA-D8-A1XG	86	80+	female	stage iiib	3	white	448	'--	14	0	Subtype 6
TCGA-D8-A1XL	34	30+	female	stage iib	2	white	606	'--	20	0	Subtype 6
TCGA-D8-A1XQ	69	60+	female	stage iia	2	white	499	'--	16	0	Subtype 6
TCGA-D8-A1XU	56	50+	female	stage ia	1	white	395	'--	13	0	Subtype 6
TCGA-D8-A1XV	84	80+	female	stage iia	2	white	461	'--	15	0	Subtype 6
TCGA-D8-A1XZ	81	80+	female	stage iiia	3	white	466	'--	15	0	Subtype 6
TCGA-D8-A27G	75	70+	female	stage iia	2	white	409	'--	13	0	Subtype 6
TCGA-D8-A27H	72	70+	female	stage iia	2	white	397	'--	13	0	Subtype 6
TCGA-D8-A27I	58	50+	female	stage iiia	3	white	439	'--	14	0	Subtype 6
TCGA-D8-A27K	47	40+	female	stage iib	2	white	1461	'--	48	0	Subtype 6
TCGA-D8-A27L	49	40+	female	stage iiia	3	white	499	'--	16	0	Subtype 6
TCGA-D8-A27M	59	50+	female	stage ia	1	white	410	'--	13	0	Subtype 6
TCGA-D8-A27R	41	40+	female	stage iiic	3	white	307	'--	10	0	Subtype 6
TCGA-D8-A4Z1	68	60+	female	stage ia	1	white	659	'--	21	0	Subtype 6
TCGA-E2-A10B	67	60+	female	stage iib	2	white	1141	'--	38	0	Subtype 6
TCGA-E2-A10E	64	60+	female	stage iia	2	white	865	'--	28	0	Subtype 6
TCGA-E2-A14Q	50	50+	female	stage iib	2	white	1163	'--	38	0	Subtype 6
TCGA-E2-A150	48	40+	female	stage iia	2	white	1935	'--	64	0	Subtype 6
TCGA-E2-A154	68	60+	female	stage i	1	white	591	'--	19	0	Subtype 6
TCGA-E2-A158	43	40+	female	stage iia	2	white	450	'--	15	0	Subtype 6
TCGA-E2-A15C	61	60+	female	stage i	1	white	694	'--	23	0	Subtype 6
TCGA-E2-A15I	44	40+	female	stage iia	2	white	1692	'--	56	0	Subtype 6
TCGA-E2-A15J	51	50+	female	stage i	1	white	1640	'--	54	0	Subtype 6
TCGA-E2-A15M	66	60+	female	stage iia	2	white	235	336	11	1	Subtype 6
TCGA-E2-A15P	61	60+	female	stage ia	1	white	595	'--	19	0	Subtype 6
TCGA-E2-A15T	65	60+	female	stage iia	2	white	1563	'--	52	0	Subtype 6
TCGA-E2-A1B1	45	40+	female	stage iib	2	white	2653	'--	88	0	Subtype 6
TCGA-E2-A1L9	40	40+	female	stage iia	2	white	598	'--	19	0	Subtype 6
TCGA-E9-A1QZ	61	60+	female	stage iia	2	white	755	'--	25	0	Subtype 6
TCGA-E9-A1R4	66	60+	female	stage ia	1	white	186	'--	6	0	Subtype 6
TCGA-E9-A1RC	56	50+	female	stage iiic	3	white	1224	'--	40	0	Subtype 6
TCGA-E9-A1RE	74	70+	female	stage iiia	3	white	1419	'--	47	0	Subtype 6
TCGA-E9-A247	59	50+	female	stage ia	1	white	1186	'--	39	0	Subtype 6
TCGA-E9-A248	51	50+	female	stage iia	2	white	59	'--	1	0	Subtype 6
TCGA-E9-A249	45	40+	female	stage iia	2	white	217	'--	7	0	Subtype 6
TCGA-E9-A2JS	72	70+	female	stage iib	2	white	540	904	30	1	Subtype 6
TCGA-E9-A3QA	33	30+	female	stage iia	2	white	918	'--	30	0	Subtype 6
TCGA-EW-A1J5	59	50+	female	stage iib	2	white	477	'--	15	0	Subtype 6
TCGA-EW-A1P5	77	70+	female	stage iib	2	white	703	'--	23	0	Subtype 6
TCGA-EW-A1P7	59	50+	female	stage iia	2	white	915	'--	30	0	Subtype 6
TCGA-EW-A2FW	52	50+	female	stage iia	2	white	672	'--	22	0	Subtype 6
TCGA-GM-A2DM	57	50+	female	stage iia	2	white	3226	'--	107	0	Subtype 6
TCGA-GM-A3NW	63	60+	female	stage iia	2	white	3361	'--	112	0	Subtype 6
TCGA-HN-A2OB	45	40+	female	stage iib	2	not reported	1883	1900	63	1	Subtype 6
TCGA-JL-A3YX	46	40+	female	stage iia	2	asian	352	'--	11	0	Subtype 6
TCGA-LD-A66U	44	40+	female	stage iib	2	white	646	'--	21	0	Subtype 6
TCGA-LD-A74U	79	70+	female	stage iiic	3	white	402	'--	13	0	Subtype 6
TCGA-LL-A442	56	50+	female	stage iia	2	black or african american	889	'--	29	0	Subtype 6
TCGA-LL-A6FP	90	90+	female	stage iia	2	white	0	'--	0	0	Subtype 6
TCGA-LL-A73Y	67	60+	female	stage ia	1	black or african american	477	'--	15	0	Subtype 6
TCGA-OL-A5RU	63	60+	female	stage iia	2	black or african american	1219	'--	40	0	Subtype 6
TCGA-OL-A5RV	43	40+	female	stage iiic	3	black or african american	1062	'--	35	0	Subtype 6
TCGA-PE-A5DD	64	60+	female	stage iia	2	asian	1953	'--	65	0	Subtype 6
TCGA-PL-A8LY	30	30+	female	stage iib	2	black or african american	8	'--	0	0	Subtype 6
TCGA-S3-A6ZG	71	70+	female	stage iib	2	black or african american	562	'--	18	0	Subtype 6
TCGA-WT-AB41	55	50+	female	stage iib	2	black or african american	1611	'--	53	0	Subtype 6
TCGA-BH-A0DD	58	50+	male	stage iib	2	white	2486	'--	82	0	Subtype 6
TCGA-A1-A0SP	40	40+	female	stage iia	2	not reported	584	'--	19	0	Subtype 7
TCGA-A2-A04Y	53	50+	female	stage iib	2	white	1099	'--	36	0	Subtype 7
TCGA-A2-A0CL	37	30+	female	stage iiia	3	black or african american	3015	'--	100	0	Subtype 7
TCGA-A2-A0CO	85	80+	female	stage iib	2	white	1468	1468	48	1	Subtype 7
TCGA-A2-A0CT	71	70+	female	stage iia	2	white	2289	'--	76	0	Subtype 7
TCGA-A2-A0EM	73	70+	female	stage ia	1	white	3094	'--	103	0	Subtype 7
TCGA-A2-A0EN	70	70+	female	stage iia	2	white	4088	'--	136	0	Subtype 7
TCGA-A2-A0EU	79	70+	female	stage ia	1	white	1043	'--	34	0	Subtype 7
TCGA-A2-A0ST	62	60+	female	stage iia	2	white	3017	'--	100	0	Subtype 7
TCGA-A2-A0SX	48	40+	female	stage ia	1	white	1534	'--	51	0	Subtype 7
TCGA-A2-A0T1	55	50+	female	stage iiic	3	american indian or alaska native	521	'--	17	0	Subtype 7
TCGA-A2-A0T3	37	30+	female	stage ib	1	white	1516	'--	50	0	Subtype 7
TCGA-A2-A25E	34	30+	female	stage iiia	3	black or african american	3204	'--	106	0	Subtype 7
TCGA-A7-A0CJ	57	50+	female	stage iia	2	white	931	'--	31	0	Subtype 7
TCGA-A7-A0DA	62	60+	female	stage iia	2	white	1085	'--	36	0	Subtype 7
TCGA-A7-A0DB	56	50+	female	stage iia	2	white	1007	'--	33	0	Subtype 7
TCGA-A8-A075	42	40+	female	stage iib	2	not reported	518	'--	17	0	Subtype 7
TCGA-A8-A079	69	60+	female	stage iiib	3	not reported	274	'--	9	0	Subtype 7
TCGA-A8-A07L	58	50+	female	stage iiia	3	not reported	975	'--	32	0	Subtype 7
TCGA-A8-A081	80	80+	female	stage iia	2	not reported	0	'--	0	0	Subtype 7
TCGA-A8-A084	81	80+	female	stage iib	2	not reported	458	'--	15	0	Subtype 7
TCGA-A8-A091	61	60+	female	stage iia	2	not reported	1004	'--	33	0	Subtype 7
TCGA-A8-A09D	47	40+	female	stage iib	2	not reported	1522	'--	50	0	Subtype 7
TCGA-AC-A8OP	72	70+	female	stage ia	1	black or african american	614	'--	20	0	Subtype 7
TCGA-AC-A8OQ	72	70+	female	stage iib	2	black or african american	34	'--	1	0	Subtype 7
TCGA-AN-A03Y	66	60+	female	stage iia	2	white	10	'--	0	0	Subtype 7
TCGA-AN-A041	29	20+	female	stage iib	2	white	7	'--	0	0	Subtype 7
TCGA-AN-A0FW	67	60+	female	stage iiia	3	white	11	'--	0	0	Subtype 7
TCGA-AO-A0J2	41	40+	female	stage ia	1	white	997	'--	33	0	Subtype 7
TCGA-AO-A0J4	41	40+	female	stage ia	1	black or african american	1587	'--	52	0	Subtype 7
TCGA-AO-A128	61	60+	female	stage iia	2	white	3248	'--	108	0	Subtype 7
TCGA-AO-A12E	51	50+	female	stage iib	2	white	2142	'--	71	0	Subtype 7
TCGA-AO-A1KS	69	60+	female	stage iia	2	white	350	'--	11	0	Subtype 7
TCGA-AQ-A0Y5	70	70+	female	stage iiia	3	white	'--	172	5	1	Subtype 7
TCGA-AR-A0TP	43	40+	female	stage iia	2	white	4275	'--	142	0	Subtype 7
TCGA-AR-A0TS	46	40+	female	stage iib	2	white	2558	'--	85	0	Subtype 7
TCGA-AR-A0TX	64	60+	female	stage iia	2	not reported	1972	'--	65	0	Subtype 7
TCGA-AR-A1AJ	83	80+	female	stage i	1	white	2383	'--	79	0	Subtype 7
TCGA-AR-A1AK	70	70+	female	stage i	1	white	3159	'--	105	0	Subtype 7
TCGA-AR-A1AN	46	40+	female	stage iia	2	white	2920	'--	97	0	Subtype 7
TCGA-AR-A1AP	80	80+	female	stage i	1	white	2856	'--	95	0	Subtype 7
TCGA-AR-A24P	47	40+	female	stage i	1	white	84	'--	2	0	Subtype 7
TCGA-AR-A24R	45	40+	female	stage iiia	3	white	3430	'--	114	0	Subtype 7
TCGA-B6-A0I9	62	60+	female	stage iv	4	white	'--	362	12	1	Subtype 7
TCGA-B6-A0RM	57	50+	female	stage x	'--	black or african american	'--	2373	79	1	Subtype 7
TCGA-B6-A0RT	39	30+	female	stage iiia	3	white	2721	'--	90	0	Subtype 7
TCGA-B6-A0RU	40	40+	female	stage ia	1	white	8605	'--	286	0	Subtype 7
TCGA-B6-A0WT	61	60+	female	stage iib	2	white	5739	'--	191	0	Subtype 7
TCGA-B6-A0WY	40	40+	female	stage iiia	3	white	'--	3461	115	1	Subtype 7
TCGA-B6-A0X5	61	60+	female	stage iib	2	black or african american	'--	2097	69	1	Subtype 7
TCGA-B6-A3ZX	50	50+	female	stage iv	4	black or african american	1132	1152	38	1	Subtype 7
TCGA-B6-A402	47	40+	female	stage i	1	black or african american	2281	'--	76	0	Subtype 7
TCGA-BH-A0AU	45	40+	female	stage iia	2	white	1914	'--	63	0	Subtype 7
TCGA-BH-A0B1	66	60+	female	stage iib	2	white	1148	'--	38	0	Subtype 7
TCGA-BH-A0BL	35	30+	female	stage i	1	white	2278	'--	75	0	Subtype 7
TCGA-BH-A0BO	54	50+	female	stage i	1	white	2197	'--	73	0	Subtype 7
TCGA-BH-A0C0	62	60+	female	stage iia	2	white	1270	'--	42	0	Subtype 7
TCGA-BH-A0C3	47	40+	female	stage i	1	white	2709	'--	90	0	Subtype 7
TCGA-BH-A0DE	62	60+	female	stage iia	2	white	2372	'--	79	0	Subtype 7
TCGA-BH-A0W3	58	50+	female	stage iia	2	white	728	'--	24	0	Subtype 7
TCGA-BH-A18I	53	50+	female	stage iia	2	white	1093	'--	36	0	Subtype 7
TCGA-BH-A1F0	80	80+	female	stage iia	2	white	'--	785	26	1	Subtype 7
TCGA-BH-A1F2	53	50+	female	stage iiib	3	white	'--	959	31	1	Subtype 7
TCGA-BH-A42T	75	70+	female	stage iia	2	black or african american	30	320	10	1	Subtype 7
TCGA-C8-A12Z	45	40+	female	stage iib	2	asian	382	'--	12	0	Subtype 7
TCGA-C8-A133	65	60+	female	stage iiia	3	white	0	'--	0	0	Subtype 7
TCGA-C8-A138	54	50+	female	stage iiia	3	asian	380	'--	12	0	Subtype 7
TCGA-C8-A26W	58	50+	female	stage iib	2	asian	381	'--	12	0	Subtype 7
TCGA-C8-A26X	58	50+	female	stage iia	2	asian	376	'--	12	0	Subtype 7
TCGA-C8-A27A	48	40+	female	stage iib	2	asian	747	'--	24	0	Subtype 7
TCGA-D8-A147	45	40+	female	not reported	'--	white	584	'--	19	0	Subtype 7
TCGA-D8-A1JF	79	70+	female	stage iiia	3	white	366	'--	12	0	Subtype 7
TCGA-D8-A1JP	73	70+	female	stage ia	1	white	639	'--	21	0	Subtype 7
TCGA-D8-A1XF	45	40+	female	stage iia	2	white	463	'--	15	0	Subtype 7
TCGA-D8-A27F	40	40+	female	stage iia	2	white	488	'--	16	0	Subtype 7
TCGA-E2-A106	34	30+	female	stage ib	1	asian	2541	'--	84	0	Subtype 7
TCGA-E2-A10C	54	50+	female	stage iib	2	white	1220	'--	40	0	Subtype 7
TCGA-E2-A15G	76	70+	female	stage iia	2	white	554	'--	18	0	Subtype 7
TCGA-E2-A15R	64	60+	female	stage iia	2	white	1732	'--	57	0	Subtype 7
TCGA-E2-A1B5	46	40+	female	stage iia	2	white	984	'--	32	0	Subtype 7
TCGA-E2-A1BC	63	60+	female	stage ia	1	not reported	501	'--	16	0	Subtype 7
TCGA-E2-A1IF	74	70+	female	stage i	1	white	1138	'--	37	0	Subtype 7
TCGA-E2-A1IL	78	70+	female	stage iia	2	white	118	'--	3	0	Subtype 7
TCGA-E2-A1IO	37	30+	female	stage i	1	white	1855	'--	61	0	Subtype 7
TCGA-E2-A1LH	59	50+	female	stage i	1	white	3247	'--	108	0	Subtype 7
TCGA-E2-A9RU	90	90+	female	stage iiic	3	black or african american	0	'--	0	0	Subtype 7
TCGA-E9-A1NA	58	50+	female	stage iia	2	white	1112	'--	37	0	Subtype 7
TCGA-E9-A1R7	64	60+	female	stage iia	2	white	1467	'--	48	0	Subtype 7
TCGA-E9-A227	42	40+	female	stage iib	2	white	975	'--	32	0	Subtype 7
TCGA-E9-A229	37	30+	female	stage ia	1	white	1148	'--	38	0	Subtype 7
TCGA-E9-A243	52	50+	female	stage iia	2	white	612	'--	20	0	Subtype 7
TCGA-E9-A2JT	63	60+	female	stage iia	2	white	288	'--	9	0	Subtype 7
TCGA-E9-A54X	85	80+	female	stage ia	1	white	727	'--	24	0	Subtype 7
TCGA-EW-A1IX	48	40+	female	stage iia	2	asian	1208	'--	40	0	Subtype 7
TCGA-EW-A1J6	70	70+	female	stage i	1	white	875	'--	29	0	Subtype 7
TCGA-EW-A1OV	56	50+	female	stage iib	2	white	789	'--	26	0	Subtype 7
TCGA-EW-A1PE	56	50+	female	stage iia	2	white	320	'--	10	0	Subtype 7
TCGA-EW-A1PG	53	50+	female	stage iib	2	white	1051	'--	35	0	Subtype 7
TCGA-EW-A1PH	52	50+	female	stage iia	2	white	607	'--	20	0	Subtype 7
TCGA-EW-A2FR	59	50+	female	stage iiic	3	black or african american	1673	'--	55	0	Subtype 7
TCGA-EW-A2FS	41	40+	female	stage iib	2	black or african american	1604	'--	53	0	Subtype 7
TCGA-EW-A6SC	60	60+	female	stage iia	2	black or african american	952	'--	31	0	Subtype 7
TCGA-GM-A2DH	58	50+	female	stage i	1	white	2193	'--	73	0	Subtype 7
TCGA-GM-A3XL	49	40+	female	stage iia	2	black or african american	2108	'--	70	0	Subtype 7
TCGA-LL-A5YO	50	50+	female	stage ia	1	black or african american	440	'--	14	0	Subtype 7
TCGA-LL-A73Z	55	50+	female	stage iv	4	black or african american	137	227	7	1	Subtype 7
TCGA-OL-A66L	71	70+	female	stage ia	1	black or african american	1301	'--	43	0	Subtype 7
TCGA-OL-A6VO	43	40+	female	stage ia	1	black or african american	858	'--	28	0	Subtype 7
TCGA-S3-AA10	65	60+	female	stage iia	2	black or african american	586	'--	19	0	Subtype 7

## Sheet: HNSC
Table S2B. Basic information and ca-tRF subtypes of HNSC samples.
participant_id	age	age_group	gender	tumor_stage	numeric_tumor_stage	race	days_to_last_follow_up	days_to_death	duration	is_dead	ca-tRF subtype
TCGA-BA-A6DB	24	20+	female	stage i	1	white	216	'--	7	0	Subtype 1
TCGA-BB-8596	69	60+	female	stage iva	4	white	2161	'--	72	0	Subtype 1
TCGA-CQ-5329	46	40+	female	stage ii	2	white	2143	'--	71	0	Subtype 1
TCGA-CQ-5330	69	60+	female	stage iva	4	white	1897	'--	63	0	Subtype 1
TCGA-CR-5249	35	30+	female	stage ii	2	white	1152	'--	38	0	Subtype 1
TCGA-CR-6484	67	60+	female	stage iva	4	asian	354	'--	11	0	Subtype 1
TCGA-CR-6488	68	60+	female	stage ii	2	white	379	'--	12	0	Subtype 1
TCGA-CR-7395	80	80+	female	stage ii	2	white	930	'--	31	0	Subtype 1
TCGA-CV-7178	64	60+	female	stage iva	4	white	'--	2166	72	1	Subtype 1
TCGA-CV-7238	69	60+	female	stage ii	2	white	2727	'--	90	0	Subtype 1
TCGA-CV-7413	74	70+	female	stage ii	2	white	'--	294	9	1	Subtype 1
TCGA-CV-7435	57	50+	female	stage iva	4	white	4335	4680	156	1	Subtype 1
TCGA-CV-A6JU	61	60+	female	stage ivb	4	white	110	'--	3	0	Subtype 1
TCGA-D6-6515	82	80+	female	stage ii	2	white	'--	403	13	1	Subtype 1
TCGA-D6-6826	64	60+	female	stage iva	4	white	154	348	11	1	Subtype 1
TCGA-D6-A6EM	65	60+	female	stage iii	3	white	232	'--	7	0	Subtype 1
TCGA-DQ-5624	43	40+	female	not reported	'--	white	1778	'--	59	0	Subtype 1
TCGA-HD-8635	61	60+	female	stage iii	3	white	695	'--	23	0	Subtype 1
TCGA-HD-A6HZ	79	70+	female	stage iii	3	white	111	'--	3	0	Subtype 1
TCGA-IQ-7631	60	60+	female	stage ii	2	white	1172	'--	39	0	Subtype 1
TCGA-KU-A6H7	55	50+	female	stage iva	4	white	586	'--	19	0	Subtype 1
TCGA-MT-A67F	60	60+	female	stage iva	4	white	384	'--	12	0	Subtype 1
TCGA-QK-A64Z	79	70+	female	stage iva	4	white	553	641	21	1	Subtype 1
TCGA-4P-AA8J	66	60+	male	stage iva	4	black or african american	102	'--	3	0	Subtype 1
TCGA-BA-5558	65	60+	male	not reported	'--	white	1995	'--	66	0	Subtype 1
TCGA-BA-6872	47	40+	male	not reported	'--	white	'--	384	12	1	Subtype 1
TCGA-BA-A6DJ	62	60+	male	stage iva	4	asian	314	407	13	1	Subtype 1
TCGA-BB-4228	50	50+	male	stage iii	3	white	559	'--	18	0	Subtype 1
TCGA-CN-4733	61	60+	male	stage iii	3	white	1586	'--	52	0	Subtype 1
TCGA-CN-6010	53	50+	male	stage iva	4	white	1523	'--	50	0	Subtype 1
TCGA-CN-6013	56	50+	male	stage iva	4	white	628	727	24	1	Subtype 1
TCGA-CN-6017	55	50+	male	stage iva	4	white	629	853	28	1	Subtype 1
TCGA-CN-6023	73	70+	male	stage iva	4	white	1584	'--	52	0	Subtype 1
TCGA-CN-6994	67	60+	male	stage iva	4	white	1183	'--	39	0	Subtype 1
TCGA-CN-A497	63	60+	male	stage iii	3	not reported	1065	'--	35	0	Subtype 1
TCGA-CN-A63V	59	50+	male	stage iva	4	white	679	'--	22	0	Subtype 1
TCGA-CN-A642	57	50+	male	stage ivb	4	white	'--	82	2	1	Subtype 1
TCGA-CN-A6V3	61	60+	male	stage iva	4	white	742	'--	24	0	Subtype 1
TCGA-CN-A6V6	59	50+	male	stage iva	4	white	635	'--	21	0	Subtype 1
TCGA-CQ-5323	82	80+	male	stage i	1	white	1466	'--	48	0	Subtype 1
TCGA-CQ-6222	63	60+	male	stage iva	4	white	2016	'--	67	0	Subtype 1
TCGA-CQ-6223	69	60+	male	stage ii	2	white	1428	'--	47	0	Subtype 1
TCGA-CQ-6224	52	50+	male	stage iva	4	white	1721	'--	57	0	Subtype 1
TCGA-CQ-7065	40	40+	male	stage ii	2	asian	1628	'--	54	0	Subtype 1
TCGA-CQ-7072	51	50+	male	stage ii	2	white	2359	'--	78	0	Subtype 1
TCGA-CQ-A4C7	88	80+	male	stage iii	3	white	'--	353	11	1	Subtype 1
TCGA-CQ-A4C9	56	50+	male	stage iii	3	not reported	707	'--	23	0	Subtype 1
TCGA-CQ-A4CB	59	50+	male	stage iii	3	not reported	893	'--	29	0	Subtype 1
TCGA-CQ-A4CH	58	50+	male	stage ii	2	asian	371	379	12	1	Subtype 1
TCGA-CR-6470	38	30+	male	stage ii	2	white	1521	'--	50	0	Subtype 1
TCGA-CR-6471	58	50+	male	stage iva	4	white	'--	1202	40	1	Subtype 1
TCGA-CR-6473	68	60+	male	not reported	'--	white	1125	'--	37	0	Subtype 1
TCGA-CR-6474	51	50+	male	stage iva	4	white	'--	564	18	1	Subtype 1
TCGA-CR-7367	52	50+	male	stage iva	4	white	1440	'--	48	0	Subtype 1
TCGA-CR-7372	45	40+	male	stage i	1	white	759	'--	25	0	Subtype 1
TCGA-CR-7373	66	60+	male	stage iva	4	white	889	'--	29	0	Subtype 1
TCGA-CR-7382	49	40+	male	stage iva	4	white	796	'--	26	0	Subtype 1
TCGA-CR-7390	67	60+	male	stage iva	4	white	1508	'--	50	0	Subtype 1
TCGA-CR-7397	44	40+	male	stage iva	4	white	754	'--	25	0	Subtype 1
TCGA-CV-5444	64	60+	male	stage iva	4	black or african american	2437	'--	81	0	Subtype 1
TCGA-CV-5971	60	60+	male	stage iva	4	white	701	'--	23	0	Subtype 1
TCGA-CV-5979	26	20+	male	stage iva	4	white	1315	'--	43	0	Subtype 1
TCGA-CV-6936	68	60+	male	stage iva	4	white	'--	166	5	1	Subtype 1
TCGA-CV-6943	74	70+	male	stage iii	3	white	'--	602	20	1	Subtype 1
TCGA-CV-6951	57	50+	male	stage iva	4	white	'--	915	30	1	Subtype 1
TCGA-CV-6959	48	40+	male	stage iii	3	white	'--	256	8	1	Subtype 1
TCGA-CV-6961	61	60+	male	stage ii	2	white	'--	76	2	1	Subtype 1
TCGA-CV-7235	67	60+	male	stage ii	2	white	2347	'--	78	0	Subtype 1
TCGA-CV-7247	55	50+	male	stage iii	3	white	'--	577	19	1	Subtype 1
TCGA-CV-7428	47	40+	male	stage iva	4	white	'--	1671	55	1	Subtype 1
TCGA-CV-A45R	46	40+	male	stage iii	3	white	5480	'--	182	0	Subtype 1
TCGA-CV-A461	65	60+	male	not reported	'--	white	'--	2064	68	1	Subtype 1
TCGA-CV-A464	48	40+	male	stage iii	3	white	1722	'--	57	0	Subtype 1
TCGA-CV-A6JT	65	60+	male	stage ii	2	white	852	'--	28	0	Subtype 1
TCGA-D6-6823	50	50+	male	stage ii	2	white	701	'--	23	0	Subtype 1
TCGA-D6-6824	61	60+	male	stage iva	4	white	77	'--	2	0	Subtype 1
TCGA-D6-A4ZB	61	60+	male	stage iii	3	white	376	'--	12	0	Subtype 1
TCGA-D6-A6EK	67	60+	male	stage iii	3	white	875	'--	29	0	Subtype 1
TCGA-D6-A6EN	71	70+	male	stage iii	3	white	687	'--	22	0	Subtype 1
TCGA-D6-A6EP	62	60+	male	stage iii	3	white	424	'--	14	0	Subtype 1
TCGA-D6-A6EQ	57	50+	male	stage iva	4	white	368	'--	12	0	Subtype 1
TCGA-DQ-5630	73	70+	male	not reported	'--	white	1030	'--	34	0	Subtype 1
TCGA-DQ-5631	52	50+	male	not reported	'--	white	548	548	18	1	Subtype 1
TCGA-F7-A61W	51	50+	male	stage iva	4	asian	14	'--	0	0	Subtype 1
TCGA-F7-A623	70	70+	male	stage iva	4	white	616	'--	20	0	Subtype 1
TCGA-H7-A76A	57	50+	male	not reported	'--	white	637	'--	21	0	Subtype 1
TCGA-HD-8224	63	60+	male	stage iva	4	white	55	446	14	1	Subtype 1
TCGA-HD-8314	58	50+	male	stage iii	3	white	670	'--	22	0	Subtype 1
TCGA-IQ-A61J	54	50+	male	stage iva	4	white	1021	'--	34	0	Subtype 1
TCGA-MT-A67D	55	50+	male	stage ii	2	white	56	'--	1	0	Subtype 1
TCGA-MZ-A5BI	53	50+	male	not reported	'--	white	'--	217	7	1	Subtype 1
TCGA-P3-A5Q5	54	50+	male	stage iva	4	white	910	'--	30	0	Subtype 1
TCGA-P3-A5Q6	49	40+	male	stage iva	4	white	'--	480	16	1	Subtype 1
TCGA-P3-A5QA	41	40+	male	stage i	1	not reported	2182	'--	72	0	Subtype 1
TCGA-P3-A6T4	54	50+	male	stage iva	4	white	'--	62	2	1	Subtype 1
TCGA-P3-A6T8	54	50+	male	stage iva	4	white	400	'--	13	0	Subtype 1
TCGA-QK-A6V9	56	50+	male	stage ii	2	white	833	'--	27	0	Subtype 1
TCGA-QK-AA3K	60	60+	male	stage iva	4	black or african american	253	'--	8	0	Subtype 1
TCGA-RS-A6TP	58	50+	male	stage ii	2	white	516	'--	17	0	Subtype 1
TCGA-T2-A6WZ	53	50+	male	not reported	'--	white	'--	484	16	1	Subtype 1
TCGA-UF-A719	54	50+	male	stage ii	2	not reported	1663	'--	55	0	Subtype 1
TCGA-UF-A7JC	42	40+	male	stage iva	4	white	484	546	18	1	Subtype 1
TCGA-UF-A7JJ	68	60+	male	stage iva	4	not reported	549	'--	18	0	Subtype 1
TCGA-WA-A7H4	69	60+	male	stage ii	2	white	443	'--	14	0	Subtype 1
TCGA-BA-6870	60	60+	female	not reported	'--	black or african american	'--	451	15	1	Subtype 2
TCGA-CN-4740	79	70+	female	stage iva	4	white	811	839	27	1	Subtype 2
TCGA-CN-5367	60	60+	female	stage iva	4	white	'--	352	11	1	Subtype 2
TCGA-CN-5369	90	90+	female	stage iva	4	white	'--	1	0	1	Subtype 2
TCGA-CN-5374	56	50+	female	stage iva	4	white	290	1732	57	1	Subtype 2
TCGA-CN-6018	85	80+	female	stage iva	4	white	45	580	19	1	Subtype 2
TCGA-CN-6021	63	60+	female	not reported	'--	white	'--	276	9	1	Subtype 2
TCGA-CQ-5331	73	70+	female	not reported	'--	white	1399	'--	46	0	Subtype 2
TCGA-CQ-6218	52	50+	female	stage iva	4	white	1253	'--	41	0	Subtype 2
TCGA-CQ-6219	50	50+	female	stage iva	4	white	'--	479	15	1	Subtype 2
TCGA-CQ-7063	59	50+	female	stage i	1	white	2133	'--	71	0	Subtype 2
TCGA-CQ-7068	80	80+	female	stage ii	2	white	1309	'--	43	0	Subtype 2
TCGA-CQ-7069	77	70+	female	stage ii	2	white	1274	'--	42	0	Subtype 2
TCGA-CQ-7071	76	70+	female	stage iii	3	white	1311	'--	43	0	Subtype 2
TCGA-CQ-A4CE	76	70+	female	stage ii	2	not reported	897	'--	29	0	Subtype 2
TCGA-CQ-A4CG	78	70+	female	stage iii	3	white	391	430	14	1	Subtype 2
TCGA-CR-6477	56	50+	female	not reported	'--	white	514	'--	17	0	Subtype 2
TCGA-CR-6478	66	60+	female	not reported	'--	white	'--	183	6	1	Subtype 2
TCGA-CR-7370	72	70+	female	not reported	'--	white	105	'--	3	0	Subtype 2
TCGA-CR-7371	45	40+	female	stage iii	3	white	'--	94	3	1	Subtype 2
TCGA-CR-7374	67	60+	female	not reported	'--	white	30	'--	1	0	Subtype 2
TCGA-CR-7379	78	70+	female	stage iva	4	white	1036	'--	34	0	Subtype 2
TCGA-CR-7383	79	70+	female	stage i	1	white	'--	521	17	1	Subtype 2
TCGA-CR-7392	67	60+	female	stage iva	4	white	1425	'--	47	0	Subtype 2
TCGA-CV-5978	53	50+	female	stage ivb	4	black or african american	215	215	7	1	Subtype 2
TCGA-CV-6003	50	50+	female	stage iii	3	white	1665	'--	55	0	Subtype 2
TCGA-CV-6942	73	70+	female	stage ii	2	white	4282	'--	142	0	Subtype 2
TCGA-CV-7095	87	80+	female	stage ii	2	not reported	'--	572	19	1	Subtype 2
TCGA-CV-7099	85	80+	female	stage ii	2	white	'--	243	8	1	Subtype 2
TCGA-CV-7102	76	70+	female	stage iva	4	white	'--	56	1	1	Subtype 2
TCGA-CV-7104	61	60+	female	stage iva	4	white	'--	393	13	1	Subtype 2
TCGA-CV-7177	82	80+	female	stage ii	2	white	'--	663	22	1	Subtype 2
TCGA-CV-7236	77	70+	female	stage iva	4	white	'--	144	4	1	Subtype 2
TCGA-CV-7248	63	60+	female	stage iva	4	black or african american	'--	521	17	1	Subtype 2
TCGA-CV-7255	32	30+	female	stage iva	4	white	'--	64	2	1	Subtype 2
TCGA-CV-7407	67	60+	female	stage ii	2	white	'--	1081	36	1	Subtype 2
TCGA-CV-7416	29	20+	female	stage iva	4	white	'--	763	25	1	Subtype 2
TCGA-CV-7438	87	80+	female	stage i	1	white	'--	194	6	1	Subtype 2
TCGA-CV-7568	48	40+	female	stage iva	4	white	'--	927	30	1	Subtype 2
TCGA-CV-A45P	82	80+	female	stage i	1	white	639	'--	21	0	Subtype 2
TCGA-CV-A45V	87	80+	female	stage iva	4	white	'--	32	1	1	Subtype 2
TCGA-CV-A6JD	82	80+	female	not reported	'--	white	'--	182	6	1	Subtype 2
TCGA-DQ-5625	52	50+	female	not reported	'--	white	1081	1133	37	1	Subtype 2
TCGA-H7-A6C4	35	30+	female	stage iva	4	white	414	'--	13	0	Subtype 2
TCGA-IQ-A61E	55	50+	female	stage iii	3	white	1147	'--	38	0	Subtype 2
TCGA-MT-A67A	85	80+	female	stage i	1	white	914	'--	30	0	Subtype 2
TCGA-P3-A6T0	47	40+	female	stage iva	4	white	578	'--	19	0	Subtype 2
TCGA-RS-A6TO	82	80+	female	stage iva	4	white	272	387	12	1	Subtype 2
TCGA-UF-A7JT	72	70+	female	stage iva	4	white	'--	993	33	1	Subtype 2
TCGA-UF-A7JV	62	60+	female	stage iva	4	white	'--	90	3	1	Subtype 2
TCGA-BA-4074	69	60+	male	stage iva	4	white	'--	462	15	1	Subtype 2
TCGA-BA-4076	39	30+	male	not reported	'--	white	'--	415	13	1	Subtype 2
TCGA-BA-4078	83	80+	male	not reported	'--	white	'--	276	9	1	Subtype 2
TCGA-BA-5152	56	50+	male	stage iva	4	white	1288	'--	42	0	Subtype 2
TCGA-BA-6869	62	60+	male	stage iii	3	white	644	'--	21	0	Subtype 2
TCGA-BA-6871	75	70+	male	not reported	'--	white	63	108	3	1	Subtype 2
TCGA-BA-6873	28	20+	male	stage iva	4	white	122	'--	4	0	Subtype 2
TCGA-BA-A4IF	59	50+	male	not reported	'--	white	895	'--	29	0	Subtype 2
TCGA-BA-A4II	46	40+	male	stage ii	2	white	918	'--	30	0	Subtype 2
TCGA-BA-A6D8	59	50+	male	stage iva	4	black or african american	850	'--	28	0	Subtype 2
TCGA-BA-A6DG	49	40+	male	not reported	'--	white	'--	69	2	1	Subtype 2
TCGA-BA-A6DI	62	60+	male	not reported	'--	black or african american	'--	336	11	1	Subtype 2
TCGA-BA-A6DL	59	50+	male	not reported	'--	white	623	'--	20	0	Subtype 2
TCGA-BA-A8YP	50	50+	male	stage ivb	4	black or african american	499	'--	16	0	Subtype 2
TCGA-BB-4217	68	60+	male	stage iva	4	black or african american	187	'--	6	0	Subtype 2
TCGA-BB-4225	73	70+	male	not reported	'--	white	146	'--	4	0	Subtype 2
TCGA-BB-4227	66	60+	male	stage iva	4	white	134	'--	4	0	Subtype 2
TCGA-BB-8601	84	80+	male	stage iii	3	black or african american	624	'--	20	0	Subtype 2
TCGA-BB-A5HY	64	60+	male	stage iva	4	white	308	321	10	1	Subtype 2
TCGA-BB-A5HZ	65	60+	male	stage iva	4	white	827	'--	27	0	Subtype 2
TCGA-CN-4726	68	60+	male	stage iva	4	white	'--	142	4	1	Subtype 2
TCGA-CN-4727	56	50+	male	stage iva	4	white	1560	'--	52	0	Subtype 2
TCGA-CN-4729	73	70+	male	stage iii	3	white	392	'--	13	0	Subtype 2
TCGA-CN-4730	62	60+	male	stage iva	4	white	817	'--	27	0	Subtype 2
TCGA-CN-4737	19	10+	male	stage iva	4	white	625	'--	20	0	Subtype 2
TCGA-CN-4738	53	50+	male	stage iva	4	white	'--	436	14	1	Subtype 2
TCGA-CN-5360	68	60+	male	stage iva	4	white	2169	'--	72	0	Subtype 2
TCGA-CN-5363	48	40+	male	stage ivb	4	black or african american	'--	253	8	1	Subtype 2
TCGA-CN-5364	55	50+	male	stage iva	4	white	'--	493	16	1	Subtype 2
TCGA-CN-5365	38	30+	male	stage ivb	4	white	'--	351	11	1	Subtype 2
TCGA-CN-5366	51	50+	male	stage iva	4	white	'--	360	12	1	Subtype 2
TCGA-CN-5370	78	70+	male	stage iii	3	white	'--	259	8	1	Subtype 2
TCGA-CN-6011	57	50+	male	stage iva	4	white	933	'--	31	0	Subtype 2
TCGA-CN-6020	58	50+	male	stage iii	3	black or african american	98	205	6	1	Subtype 2
TCGA-CN-6998	53	50+	male	stage iva	4	white	46	357	11	1	Subtype 2
TCGA-CN-A641	47	40+	male	stage iva	4	white	367	'--	12	0	Subtype 2
TCGA-CN-A6UY	57	50+	male	stage iva	4	white	713	'--	23	0	Subtype 2
TCGA-CQ-5324	59	50+	male	stage iii	3	white	1593	'--	53	0	Subtype 2
TCGA-CQ-5325	65	60+	male	stage i	1	white	'--	654	21	1	Subtype 2
TCGA-CQ-5326	67	60+	male	stage iva	4	white	'--	89	2	1	Subtype 2
TCGA-CQ-5333	74	70+	male	stage ii	2	white	'--	341	11	1	Subtype 2
TCGA-CQ-6220	69	60+	male	stage iii	3	white	'--	985	32	1	Subtype 2
TCGA-CQ-6221	79	70+	male	not reported	'--	white	1000	'--	33	0	Subtype 2
TCGA-CQ-A4CI	73	70+	male	stage iii	3	white	950	'--	31	0	Subtype 2
TCGA-CR-5243	51	50+	male	not reported	'--	white	2562	'--	85	0	Subtype 2
TCGA-CR-5247	48	40+	male	not reported	'--	black or african american	358	'--	11	0	Subtype 2
TCGA-CR-5250	71	70+	male	not reported	'--	white	799	'--	26	0	Subtype 2
TCGA-CR-6472	59	50+	male	not reported	'--	white	1050	'--	35	0	Subtype 2
TCGA-CR-6482	62	60+	male	not reported	'--	black or african american	345	'--	11	0	Subtype 2
TCGA-CR-6492	78	70+	male	stage iii	3	white	479	'--	15	0	Subtype 2
TCGA-CR-6493	69	60+	male	stage iva	4	black or african american	'--	282	9	1	Subtype 2
TCGA-CR-7376	83	80+	male	stage iii	3	white	972	'--	32	0	Subtype 2
TCGA-CR-7380	58	50+	male	stage ivb	4	white	'--	606	20	1	Subtype 2
TCGA-CR-7389	55	50+	male	not reported	'--	black or african american	392	'--	13	0	Subtype 2
TCGA-CR-7404	53	50+	male	not reported	'--	white	1472	'--	49	0	Subtype 2
TCGA-CV-5430	61	60+	male	stage iva	4	white	4241	'--	141	0	Subtype 2
TCGA-CV-5431	73	70+	male	stage iva	4	white	522	522	17	1	Subtype 2
TCGA-CV-5434	60	60+	male	stage iva	4	black or african american	'--	3314	110	1	Subtype 2
TCGA-CV-5435	57	50+	male	stage iva	4	white	1438	2319	77	1	Subtype 2
TCGA-CV-5436	65	60+	male	stage iva	4	not reported	584	584	19	1	Subtype 2
TCGA-CV-5439	62	60+	male	stage iva	4	white	546	546	18	1	Subtype 2
TCGA-CV-5440	52	50+	male	stage iva	4	white	3270	'--	109	0	Subtype 2
TCGA-CV-5441	58	50+	male	stage iva	4	white	2886	'--	96	0	Subtype 2
TCGA-CV-5976	50	50+	male	stage iva	4	white	1478	'--	49	0	Subtype 2
TCGA-CV-5977	66	60+	male	stage iva	4	white	1840	'--	61	0	Subtype 2
TCGA-CV-6433	57	50+	male	stage ii	2	white	641	'--	21	0	Subtype 2
TCGA-CV-6436	62	60+	male	stage iva	4	white	1899	'--	63	0	Subtype 2
TCGA-CV-6935	67	60+	male	stage iva	4	white	'--	295	9	1	Subtype 2
TCGA-CV-6938	87	80+	male	stage ii	2	white	'--	144	4	1	Subtype 2
TCGA-CV-6941	51	50+	male	stage iii	3	white	'--	342	11	1	Subtype 2
TCGA-CV-6950	64	60+	male	stage iva	4	white	'--	459	15	1	Subtype 2
TCGA-CV-6960	49	40+	male	stage iii	3	black or african american	'--	862	28	1	Subtype 2
TCGA-CV-7089	74	70+	male	stage iva	4	white	'--	1972	65	1	Subtype 2
TCGA-CV-7091	54	50+	male	stage i	1	white	3381	'--	112	0	Subtype 2
TCGA-CV-7097	53	50+	male	stage ii	2	white	'--	385	12	1	Subtype 2
TCGA-CV-7100	66	60+	male	stage iii	3	white	'--	274	9	1	Subtype 2
TCGA-CV-7103	49	40+	male	stage iva	4	white	'--	1591	53	1	Subtype 2
TCGA-CV-7180	34	30+	male	stage ii	2	white	'--	327	10	1	Subtype 2
TCGA-CV-7183	53	50+	male	stage ii	2	white	3981	'--	132	0	Subtype 2
TCGA-CV-7245	62	60+	male	stage iva	4	white	797	'--	26	0	Subtype 2
TCGA-CV-7253	58	50+	male	stage iva	4	black or african american	'--	361	12	1	Subtype 2
TCGA-CV-7261	57	50+	male	stage iva	4	white	1512	'--	50	0	Subtype 2
TCGA-CV-7263	64	60+	male	stage ii	2	black or african american	'--	560	18	1	Subtype 2
TCGA-CV-7406	49	40+	male	stage ii	2	white	'--	1748	58	1	Subtype 2
TCGA-CV-7410	61	60+	male	stage iii	3	white	'--	6417	213	1	Subtype 2
TCGA-CV-7421	76	70+	male	stage iva	4	white	'--	2	0	1	Subtype 2
TCGA-CV-7423	65	60+	male	stage ii	2	white	'--	3059	101	1	Subtype 2
TCGA-CV-7432	79	70+	male	stage ii	2	white	'--	2570	85	1	Subtype 2
TCGA-CV-7434	64	60+	male	stage iva	4	white	'--	218	7	1	Subtype 2
TCGA-CV-7446	66	60+	male	stage iva	4	white	'--	1093	36	1	Subtype 2
TCGA-CV-A45O	57	50+	male	not reported	'--	white	851	'--	28	0	Subtype 2
TCGA-CV-A45U	59	50+	male	stage iva	4	white	'--	1079	35	1	Subtype 2
TCGA-CV-A45W	75	70+	male	stage ii	2	white	'--	1398	46	1	Subtype 2
TCGA-CV-A45X	47	40+	male	stage iva	4	white	'--	198	6	1	Subtype 2
TCGA-CV-A45Y	61	60+	male	stage iva	4	american indian or alaska native	'--	2703	90	1	Subtype 2
TCGA-CV-A460	72	70+	male	not reported	'--	white	'--	1838	61	1	Subtype 2
TCGA-CV-A465	24	20+	male	stage iii	3	white	'--	215	7	1	Subtype 2
TCGA-CV-A468	42	40+	male	stage iva	4	not reported	'--	464	15	1	Subtype 2
TCGA-CV-A6JY	69	60+	male	stage iva	4	white	646	'--	21	0	Subtype 2
TCGA-CV-A6JZ	68	60+	male	stage ii	2	white	714	'--	23	0	Subtype 2
TCGA-CV-A6K1	65	60+	male	stage iva	4	white	685	'--	22	0	Subtype 2
TCGA-CV-A6K2	79	70+	male	stage iva	4	white	'--	317	10	1	Subtype 2
TCGA-CX-7082	82	80+	male	stage iva	4	white	'--	11	0	1	Subtype 2
TCGA-CX-7219	47	40+	male	stage iva	4	black or african american	1045	'--	34	0	Subtype 2
TCGA-D6-8568	62	60+	male	stage ii	2	white	759	'--	25	0	Subtype 2
TCGA-D6-8569	52	50+	male	stage ii	2	white	770	'--	25	0	Subtype 2
TCGA-D6-A4Z9	59	50+	male	stage iva	4	white	539	'--	17	0	Subtype 2
TCGA-D6-A6EO	44	40+	male	stage iva	4	white	759	'--	25	0	Subtype 2
TCGA-DQ-5629	64	60+	male	not reported	'--	white	516	941	31	1	Subtype 2
TCGA-DQ-7591	62	60+	male	not reported	'--	white	622	'--	20	0	Subtype 2
TCGA-DQ-7592	57	50+	male	not reported	'--	american indian or alaska native	1143	'--	38	0	Subtype 2
TCGA-F7-8298	58	50+	male	stage i	1	white	995	'--	33	0	Subtype 2
TCGA-F7-8489	48	40+	male	stage ii	2	white	658	'--	21	0	Subtype 2
TCGA-F7-A50I	72	70+	male	stage iva	4	white	92	'--	3	0	Subtype 2
TCGA-F7-A61S	62	60+	male	stage iii	3	white	576	'--	19	0	Subtype 2
TCGA-F7-A61V	54	50+	male	stage ii	2	white	759	'--	25	0	Subtype 2
TCGA-F7-A620	47	40+	male	stage iii	3	white	543	'--	18	0	Subtype 2
TCGA-H7-8501	54	50+	male	stage iva	4	white	461	'--	15	0	Subtype 2
TCGA-HD-7229	60	60+	male	stage iva	4	white	1027	'--	34	0	Subtype 2
TCGA-HD-7753	62	60+	male	stage i	1	black or african american	866	'--	28	0	Subtype 2
TCGA-HD-7831	74	70+	male	stage iva	4	white	667	'--	22	0	Subtype 2
TCGA-HD-7832	52	50+	male	stage iva	4	white	836	'--	27	0	Subtype 2
TCGA-HD-A6I0	56	50+	male	stage iva	4	white	210	'--	7	0	Subtype 2
TCGA-HL-7533	65	60+	male	not reported	'--	white	1057	'--	35	0	Subtype 2
TCGA-IQ-7630	49	40+	male	stage ii	2	white	485	'--	16	0	Subtype 2
TCGA-IQ-A61G	57	50+	male	stage iva	4	white	360	'--	12	0	Subtype 2
TCGA-IQ-A61H	76	70+	male	stage ii	2	white	1138	'--	37	0	Subtype 2
TCGA-MT-A7BN	74	70+	male	stage iva	4	white	469	'--	15	0	Subtype 2
TCGA-MZ-A6I9	68	60+	male	not reported	'--	white	254	489	16	1	Subtype 2
TCGA-MZ-A7D7	51	50+	male	stage iva	4	white	547	'--	18	0	Subtype 2
TCGA-P3-A5QE	49	40+	male	stage iii	3	white	1559	'--	51	0	Subtype 2
TCGA-P3-A6SW	50	50+	male	stage ivb	4	white	1120	'--	37	0	Subtype 2
TCGA-P3-A6T2	45	40+	male	stage iva	4	white	2298	'--	76	0	Subtype 2
TCGA-P3-A6T6	53	50+	male	stage iva	4	white	'--	395	13	1	Subtype 2
TCGA-P3-A6T7	55	50+	male	stage iva	4	white	'--	487	16	1	Subtype 2
TCGA-QK-A6IF	61	60+	male	not reported	'--	white	704	'--	23	0	Subtype 2
TCGA-QK-A6IG	69	60+	male	stage iii	3	white	218	222	7	1	Subtype 2
TCGA-QK-A6II	52	50+	male	stage iva	4	white	225	284	9	1	Subtype 2
TCGA-QK-A6VB	66	60+	male	stage iva	4	white	641	'--	21	0	Subtype 2
TCGA-QK-A8Z7	59	50+	male	stage iva	4	black or african american	392	'--	13	0	Subtype 2
TCGA-QK-A8ZA	60	60+	male	not reported	'--	black or african american	368	371	12	1	Subtype 2
TCGA-QK-AA3J	69	60+	male	stage i	1	black or african american	466	'--	15	0	Subtype 2
TCGA-T2-A6X0	49	40+	male	not reported	'--	white	216	'--	7	0	Subtype 2
TCGA-T3-A92N	79	70+	male	stage iva	4	black or african american	-2	95	3	1	Subtype 2
TCGA-TN-A7HI	56	50+	male	stage iva	4	white	412	'--	13	0	Subtype 2
TCGA-TN-A7HJ	51	50+	male	stage iva	4	white	403	'--	13	0	Subtype 2
TCGA-TN-A7HL	59	50+	male	stage iva	4	white	619	'--	20	0	Subtype 2
TCGA-UF-A71A	67	60+	male	stage iva	4	white	'--	86	2	1	Subtype 2
TCGA-UF-A7JD	71	70+	male	stage iva	4	not reported	735	739	24	1	Subtype 2
TCGA-UF-A7JH	59	50+	male	stage iva	4	black or african american	896	'--	29	0	Subtype 2
TCGA-UF-A7JS	59	50+	male	stage iva	4	white	413	680	22	1	Subtype 2
TCGA-BA-5557	41	40+	female	stage iii	3	not reported	623	'--	20	0	Subtype 3
TCGA-BA-A6DE	70	70+	female	stage ii	2	white	440	'--	14	0	Subtype 3
TCGA-BB-A6UO	61	60+	female	stage iva	4	white	'--	268	8	1	Subtype 3
TCGA-CN-4731	63	60+	female	stage iva	4	white	993	998	33	1	Subtype 3
TCGA-CN-A63W	48	40+	female	stage iva	4	white	348	377	12	1	Subtype 3
TCGA-CQ-6228	71	70+	female	stage iva	4	white	'--	456	15	1	Subtype 3
TCGA-CR-7399	60	60+	female	stage iva	4	white	181	'--	6	0	Subtype 3
TCGA-CV-6934	66	60+	female	stage iva	4	white	'--	65	2	1	Subtype 3
TCGA-CV-6948	79	70+	female	stage ivb	4	white	'--	1289	42	1	Subtype 3
TCGA-CV-7252	62	60+	female	stage iva	4	black or african american	'--	151	5	1	Subtype 3
TCGA-CV-7422	60	60+	female	stage iva	4	white	'--	1037	34	1	Subtype 3
TCGA-CV-A463	82	80+	female	stage iva	4	white	'--	23	0	1	Subtype 3
TCGA-QK-A6VC	62	60+	female	stage iva	4	black or african american	600	'--	20	0	Subtype 3
TCGA-UF-A71D	54	50+	female	stage iva	4	white	1461	'--	48	0	Subtype 3
TCGA-BA-5151	72	70+	male	stage iva	4	white	722	'--	24	0	Subtype 3
TCGA-BA-A4IG	77	70+	male	not reported	'--	white	855	'--	28	0	Subtype 3
TCGA-BA-A4IH	57	50+	male	not reported	'--	white	622	'--	20	0	Subtype 3
TCGA-BA-A6DD	44	40+	male	stage iva	4	black or african american	'--	173	5	1	Subtype 3
TCGA-BB-4224	52	50+	male	stage iva	4	white	278	'--	9	0	Subtype 3
TCGA-CN-4723	67	60+	male	stage iva	4	white	1699	'--	56	0	Subtype 3
TCGA-CN-4735	52	50+	male	stage iva	4	white	1737	'--	57	0	Subtype 3
TCGA-CN-4739	71	70+	male	stage iva	4	white	1330	1394	46	1	Subtype 3
TCGA-CN-5361	80	80+	male	stage iva	4	white	1681	2120	70	1	Subtype 3
TCGA-CN-6019	61	60+	male	stage iva	4	white	1038	'--	34	0	Subtype 3
TCGA-CN-6988	47	40+	male	stage iva	4	white	318	'--	10	0	Subtype 3
TCGA-CN-6992	61	60+	male	stage iva	4	white	1066	'--	35	0	Subtype 3
TCGA-CN-6995	78	70+	male	stage iva	4	white	'--	112	3	1	Subtype 3
TCGA-CN-6997	66	60+	male	stage iva	4	white	429	988	32	1	Subtype 3
TCGA-CN-A49B	71	70+	male	stage iii	3	white	904	'--	30	0	Subtype 3
TCGA-CN-A63U	50	50+	male	stage iva	4	white	964	'--	32	0	Subtype 3
TCGA-CQ-A4CD	69	60+	male	stage iva	4	white	1022	'--	34	0	Subtype 3
TCGA-CR-6487	50	50+	male	stage i	1	white	234	'--	7	0	Subtype 3
TCGA-CR-7386	69	60+	male	stage iva	4	white	1430	'--	47	0	Subtype 3
TCGA-CV-5432	68	60+	male	stage iii	3	white	3930	'--	131	0	Subtype 3
TCGA-CV-6954	59	50+	male	stage iva	4	black or african american	'--	2002	66	1	Subtype 3
TCGA-CV-6956	67	60+	male	stage iii	3	white	'--	217	7	1	Subtype 3
TCGA-CV-6962	65	60+	male	stage iva	4	white	'--	126	4	1	Subtype 3
TCGA-CV-7254	55	50+	male	stage ii	2	white	'--	1459	48	1	Subtype 3
TCGA-CV-7414	78	70+	male	stage iva	4	white	'--	14	0	1	Subtype 3
TCGA-CV-7415	60	60+	male	stage iva	4	white	'--	695	23	1	Subtype 3
TCGA-CV-7418	62	60+	male	stage iva	4	black or african american	'--	789	26	1	Subtype 3
TCGA-CV-7424	67	60+	male	stage iva	4	asian	'--	453	15	1	Subtype 3
TCGA-CV-7429	55	50+	male	stage iva	4	white	'--	107	3	1	Subtype 3
TCGA-CV-7433	49	40+	male	stage iva	4	white	'--	601	20	1	Subtype 3
TCGA-CV-A45Z	75	70+	male	not reported	'--	white	'--	1466	48	1	Subtype 3
TCGA-D6-6517	59	50+	male	stage iii	3	white	292	'--	9	0	Subtype 3
TCGA-DQ-7588	66	60+	male	not reported	'--	white	'--	427	14	1	Subtype 3
TCGA-F7-A624	73	70+	male	stage ii	2	white	378	'--	12	0	Subtype 3
TCGA-H7-8502	50	50+	male	stage iva	4	white	458	'--	15	0	Subtype 3
TCGA-HD-A634	56	50+	male	stage iva	4	white	10	130	4	1	Subtype 3
TCGA-P3-A5QF	49	40+	male	stage iva	4	white	'--	330	11	1	Subtype 3
TCGA-T2-A6X2	82	80+	male	stage iii	3	white	987	'--	32	0	Subtype 3
TCGA-UF-A7J9	75	70+	male	stage iva	4	white	1358	'--	45	0	Subtype 3
TCGA-UF-A7JF	80	80+	male	stage iva	4	white	1686	'--	56	0	Subtype 3
TCGA-BA-5556	58	50+	female	stage ii	2	white	725	'--	24	0	Subtype 4
TCGA-C9-A47Z	72	70+	female	stage iii	3	asian	5	191	6	1	Subtype 4
TCGA-CN-4722	61	60+	female	stage ii	2	white	1483	'--	49	0	Subtype 4
TCGA-CN-4736	70	70+	female	not reported	'--	white	'--	395	13	1	Subtype 4
TCGA-CN-5373	55	50+	female	stage i	1	white	1584	'--	52	0	Subtype 4
TCGA-CN-6996	58	50+	female	stage iva	4	white	432	530	17	1	Subtype 4
TCGA-CN-A498	61	60+	female	stage iii	3	white	443	773	25	1	Subtype 4
TCGA-CN-A499	60	60+	female	stage ii	2	white	717	'--	23	0	Subtype 4
TCGA-CR-7388	70	70+	female	not reported	'--	white	'--	823	27	1	Subtype 4
TCGA-CV-5442	76	70+	female	stage iva	4	white	2327	'--	77	0	Subtype 4
TCGA-CV-5966	63	60+	female	stage iva	4	white	'--	545	18	1	Subtype 4
TCGA-CV-6940	80	80+	female	stage iii	3	white	'--	804	26	1	Subtype 4
TCGA-CV-6952	65	60+	female	stage iva	4	white	'--	185	6	1	Subtype 4
TCGA-CV-6953	80	80+	female	stage iii	3	white	'--	1641	54	1	Subtype 4
TCGA-CV-6955	74	70+	female	stage ii	2	white	'--	334	11	1	Subtype 4
TCGA-CV-7411	64	60+	female	stage iva	4	white	'--	2717	90	1	Subtype 4
TCGA-CV-7425	77	70+	female	stage iii	3	white	'--	1718	57	1	Subtype 4
TCGA-CV-7427	73	70+	female	stage ii	2	white	'--	4760	158	1	Subtype 4
TCGA-CV-A45T	64	60+	female	not reported	'--	white	'--	4856	161	1	Subtype 4
TCGA-CX-7085	77	70+	female	stage i	1	white	321	'--	10	0	Subtype 4
TCGA-D6-6827	55	50+	female	stage i	1	white	568	'--	18	0	Subtype 4
TCGA-F7-A50J	67	60+	female	stage iii	3	white	947	'--	31	0	Subtype 4
TCGA-H7-7774	75	70+	female	stage iva	4	white	407	'--	13	0	Subtype 4
TCGA-HD-8634	51	50+	female	stage i	1	white	24	385	12	1	Subtype 4
TCGA-HD-A4C1	41	40+	female	stage iva	4	black or african american	11	'--	0	0	Subtype 4
TCGA-IQ-7632	68	60+	female	stage iva	4	white	441	'--	14	0	Subtype 4
TCGA-MT-A51W	52	50+	female	stage i	1	white	437	'--	14	0	Subtype 4
TCGA-P3-A6T5	79	70+	female	stage iva	4	white	'--	882	29	1	Subtype 4
TCGA-QK-A8Z8	60	60+	female	stage ivc	4	black or african american	'--	171	5	1	Subtype 4
TCGA-T2-A6WX	73	70+	female	not reported	'--	white	'--	209	6	1	Subtype 4
TCGA-UF-A7JO	79	70+	female	stage iva	4	white	'--	631	21	1	Subtype 4
TCGA-BA-5153	51	50+	male	not reported	'--	white	'--	1762	58	1	Subtype 4
TCGA-CN-4725	60	60+	male	stage ii	2	white	1157	'--	38	0	Subtype 4
TCGA-CN-4741	75	70+	male	stage iva	4	white	2239	'--	74	0	Subtype 4
TCGA-CN-5358	60	60+	male	stage ii	2	white	173	261	8	1	Subtype 4
TCGA-CN-6012	66	60+	male	stage iva	4	white	1460	'--	48	0	Subtype 4
TCGA-CN-A49C	67	60+	male	not reported	'--	white	645	'--	21	0	Subtype 4
TCGA-CN-A6V7	40	40+	male	stage iva	4	white	594	'--	19	0	Subtype 4
TCGA-CQ-6229	61	60+	male	stage ii	2	white	1179	'--	39	0	Subtype 4
TCGA-CQ-A4C6	63	60+	male	stage ii	2	asian	1353	'--	45	0	Subtype 4
TCGA-CR-5248	53	50+	male	not reported	'--	white	1663	'--	55	0	Subtype 4
TCGA-CR-6480	53	50+	male	not reported	'--	white	362	'--	12	0	Subtype 4
TCGA-CR-6481	47	40+	male	not reported	'--	white	311	'--	10	0	Subtype 4
TCGA-CR-7368	54	50+	male	stage iva	4	white	1245	'--	41	0	Subtype 4
TCGA-CR-7385	42	40+	male	not reported	'--	white	997	'--	33	0	Subtype 4
TCGA-CR-7393	26	20+	male	stage iii	3	white	993	'--	33	0	Subtype 4
TCGA-CR-7394	70	70+	male	stage iva	4	white	1346	'--	44	0	Subtype 4
TCGA-CR-7401	64	60+	male	stage i	1	white	1077	'--	35	0	Subtype 4
TCGA-CR-7402	68	60+	male	not reported	'--	white	911	'--	30	0	Subtype 4
TCGA-CV-5970	59	50+	male	stage iva	4	white	406	406	13	1	Subtype 4
TCGA-CV-6939	60	60+	male	stage iva	4	white	'--	666	22	1	Subtype 4
TCGA-CV-7090	39	30+	male	stage ii	2	white	5252	'--	175	0	Subtype 4
TCGA-CV-7101	80	80+	male	stage ii	2	white	'--	160	5	1	Subtype 4
TCGA-CV-7430	56	50+	male	stage iva	4	white	'--	495	16	1	Subtype 4
TCGA-CV-7440	38	30+	male	stage ii	2	white	'--	675	22	1	Subtype 4
TCGA-CV-A6JN	53	50+	male	not reported	'--	white	906	'--	30	0	Subtype 4
TCGA-CX-7086	53	50+	male	stage iii	3	black or african american	573	'--	19	0	Subtype 4
TCGA-D6-6516	69	60+	male	stage i	1	white	773	'--	25	0	Subtype 4
TCGA-D6-6825	73	70+	male	stage i	1	white	491	'--	16	0	Subtype 4
TCGA-F7-A50G	66	60+	male	stage iii	3	white	616	'--	20	0	Subtype 4
TCGA-KU-A6H8	41	40+	male	stage iva	4	white	168	327	10	1	Subtype 4
TCGA-QK-A652	60	60+	male	stage iii	3	white	645	'--	21	0	Subtype 4
TCGA-QK-A6IJ	71	70+	male	stage iii	3	white	387	'--	12	0	Subtype 4
TCGA-UF-A71B	50	50+	male	stage iva	4	white	1506	'--	50	0	Subtype 4
TCGA-UF-A71E	63	60+	male	stage iva	4	white	1278	1504	50	1	Subtype 4
TCGA-BA-A6DA	41	40+	female	stage iva	4	white	351	'--	11	0	Subtype 5
TCGA-C9-A480	45	40+	female	stage iii	3	asian	386	'--	12	0	Subtype 5
TCGA-CN-4742	48	40+	female	stage iva	4	white	'--	397	13	1	Subtype 5
TCGA-CQ-5327	61	60+	female	stage iva	4	asian	1660	'--	55	0	Subtype 5
TCGA-CR-7398	53	50+	female	stage ii	2	white	156	'--	5	0	Subtype 5
TCGA-CV-5973	62	60+	female	stage iii	3	white	2641	'--	88	0	Subtype 5
TCGA-CV-7242	60	60+	female	stage ii	2	white	1095	'--	36	0	Subtype 5
TCGA-CV-A45Q	69	60+	female	not reported	'--	white	'--	5152	171	1	Subtype 5
TCGA-KU-A66S	69	60+	female	stage iii	3	white	224	406	13	1	Subtype 5
TCGA-KU-A66T	53	50+	female	stage iva	4	white	552	'--	18	0	Subtype 5
TCGA-QK-A6IH	65	60+	female	stage ivb	4	white	653	'--	21	0	Subtype 5
TCGA-UF-A7JA	66	60+	female	stage iva	4	white	2265	'--	75	0	Subtype 5
TCGA-BA-5555	54	50+	male	stage iva	4	black or african american	520	'--	17	0	Subtype 5
TCGA-BA-5559	71	70+	male	not reported	'--	white	1747	2083	69	1	Subtype 5
TCGA-BA-7269	61	60+	male	stage iii	3	white	1273	'--	42	0	Subtype 5
TCGA-BB-4223	48	40+	male	stage iva	4	white	3221	'--	107	0	Subtype 5
TCGA-BB-A5HU	47	40+	male	stage iva	4	white	782	'--	26	0	Subtype 5
TCGA-CN-4728	56	50+	male	stage iva	4	white	1724	'--	57	0	Subtype 5
TCGA-CN-5355	64	60+	male	stage iva	4	black or african american	1278	'--	42	0	Subtype 5
TCGA-CN-5356	56	50+	male	stage iii	3	white	1409	'--	46	0	Subtype 5
TCGA-CN-5359	59	50+	male	stage iva	4	white	'--	377	12	1	Subtype 5
TCGA-CN-6016	64	60+	male	stage iva	4	white	1443	'--	48	0	Subtype 5
TCGA-CN-6022	49	40+	male	stage iva	4	white	202	281	9	1	Subtype 5
TCGA-CN-6024	66	60+	male	stage iva	4	white	224	337	11	1	Subtype 5
TCGA-CN-6989	64	60+	male	stage iva	4	white	611	980	32	1	Subtype 5
TCGA-CN-A49A	60	60+	male	stage ivb	4	white	391	526	17	1	Subtype 5
TCGA-CN-A63T	60	60+	male	stage iva	4	white	225	'--	7	0	Subtype 5
TCGA-CQ-5332	87	80+	male	stage iii	3	white	317	317	10	1	Subtype 5
TCGA-CQ-5334	87	80+	male	stage iva	4	white	'--	129	4	1	Subtype 5
TCGA-CQ-6225	65	60+	male	stage iii	3	white	'--	403	13	1	Subtype 5
TCGA-CQ-6227	77	70+	male	stage iva	4	white	'--	129	4	1	Subtype 5
TCGA-CR-6467	59	50+	male	stage iii	3	white	1777	'--	59	0	Subtype 5
TCGA-CR-6491	60	60+	male	stage iva	4	black or african american	693	'--	23	0	Subtype 5
TCGA-CR-7364	66	60+	male	stage iii	3	white	1435	'--	47	0	Subtype 5
TCGA-CR-7365	60	60+	male	stage iva	4	white	1191	'--	39	0	Subtype 5
TCGA-CR-7369	59	50+	male	stage iva	4	white	'--	1090	36	1	Subtype 5
TCGA-CR-7377	58	50+	male	stage iva	4	white	'--	279	9	1	Subtype 5
TCGA-CV-5443	63	60+	male	stage iii	3	black or african american	2784	'--	92	0	Subtype 5
TCGA-CV-6441	60	60+	male	stage iii	3	white	'--	292	9	1	Subtype 5
TCGA-CV-6933	53	50+	male	stage iii	3	white	'--	2741	91	1	Subtype 5
TCGA-CV-6937	71	70+	male	stage ii	2	white	'--	624	20	1	Subtype 5
TCGA-CV-6945	41	40+	male	stage iva	4	white	'--	366	12	1	Subtype 5
TCGA-CV-7250	64	60+	male	stage iva	4	white	'--	2900	96	1	Subtype 5
TCGA-CV-7437	77	70+	male	stage ii	2	not reported	'--	506	16	1	Subtype 5
TCGA-CV-A6JE	78	70+	male	not reported	'--	white	1075	'--	35	0	Subtype 5
TCGA-CV-A6JM	85	80+	male	not reported	'--	white	'--	194	6	1	Subtype 5
TCGA-CX-A4AQ	56	50+	male	stage iva	4	white	1555	'--	51	0	Subtype 5
TCGA-D6-A6ES	50	50+	male	stage iva	4	white	389	'--	12	0	Subtype 5
TCGA-D6-A74Q	67	60+	male	stage iva	4	white	710	'--	23	0	Subtype 5
TCGA-F7-7848	47	40+	male	stage iva	4	white	1131	'--	37	0	Subtype 5
TCGA-F7-A622	75	70+	male	stage iii	3	white	13	359	11	1	Subtype 5
TCGA-HD-7754	69	60+	male	stage iva	4	white	783	'--	26	0	Subtype 5
TCGA-HD-A633	74	70+	male	stage iva	4	white	421	'--	14	0	Subtype 5
TCGA-IQ-A61I	63	60+	male	stage iva	4	black or african american	'--	2	0	1	Subtype 5
TCGA-IQ-A61O	43	40+	male	stage iva	4	white	360	421	14	1	Subtype 5
TCGA-IQ-A6SH	55	50+	male	stage iii	3	black or african american	471	'--	15	0	Subtype 5
TCGA-MT-A51X	30	30+	male	stage iva	4	white	242	'--	8	0	Subtype 5
TCGA-P3-A6SX	67	60+	male	stage iii	3	white	'--	1430	47	1	Subtype 5
TCGA-P3-A6T3	49	40+	male	stage iva	4	white	'--	577	19	1	Subtype 5
TCGA-QK-A8ZB	68	60+	male	stage iva	4	black or african american	542	'--	18	0	Subtype 5
TCGA-T3-A92M	52	50+	male	stage iva	4	black or african american	417	'--	13	0	Subtype 5
TCGA-UF-A718	62	60+	male	stage iva	4	white	1971	'--	65	0	Subtype 5
TCGA-UF-A7JK	59	50+	male	stage iva	4	not reported	'--	424	14	1	Subtype 5
TCGA-UP-A6WW	58	50+	male	not reported	'--	white	518	'--	17	0	Subtype 5

## Sheet: KIRC
Table S2C. Basic information and ca-tRF subtypes of KIRC samples.
participant_id	age	age_group	gender	tumor_stage	numeric_tumor_stage	race	days_to_last_follow_up	days_to_death	duration	is_dead	ca-tRF subtype
TCGA-A3-3320	52	50+	female	stage i	1	white	1508	'--	50	0	Subtype 1
TCGA-A3-3331	86	80+	female	stage i	1	white	1257	'--	41	0	Subtype 1
TCGA-A3-3362	60	60+	female	stage i	1	white	1559	'--	51	0	Subtype 1
TCGA-A3-A6NJ	57	50+	female	stage i	1	black or african american	468	'--	15	0	Subtype 1
TCGA-A3-A6NL	49	40+	female	stage i	1	black or african american	689	'--	22	0	Subtype 1
TCGA-A3-A8CQ	59	50+	female	stage i	1	black or african american	3	'--	0	0	Subtype 1
TCGA-A3-A8OX	65	60+	female	stage i	1	black or african american	0	'--	0	0	Subtype 1
TCGA-B0-4818	68	60+	female	stage ii	2	white	'--	510	17	1	Subtype 1
TCGA-B0-5110	71	70+	female	stage i	1	white	2009	'--	66	0	Subtype 1
TCGA-B0-5113	69	60+	female	stage iii	3	white	1175	'--	39	0	Subtype 1
TCGA-B0-5690	53	50+	female	stage i	1	white	3392	'--	113	0	Subtype 1
TCGA-B0-5691	66	60+	female	stage i	1	white	3431	'--	114	0	Subtype 1
TCGA-B0-5705	65	60+	female	stage i	1	white	4537	'--	151	0	Subtype 1
TCGA-B0-5707	39	30+	female	stage i	1	white	3744	'--	124	0	Subtype 1
TCGA-B4-5377	68	60+	female	stage iv	4	white	365	'--	12	0	Subtype 1
TCGA-B8-4148	63	60+	female	stage i	1	white	1520	'--	50	0	Subtype 1
TCGA-B8-4154	73	70+	female	stage i	1	white	1380	'--	46	0	Subtype 1
TCGA-B8-5159	61	60+	female	stage i	1	white	722	'--	24	0	Subtype 1
TCGA-B8-A54F	49	40+	female	stage i	1	black or african american	519	'--	17	0	Subtype 1
TCGA-B8-A54H	69	60+	female	stage ii	2	black or african american	256	'--	8	0	Subtype 1
TCGA-B8-A7U6	54	50+	female	stage i	1	black or african american	495	'--	16	0	Subtype 1
TCGA-B8-A8YJ	60	60+	female	stage i	1	black or african american	431	'--	14	0	Subtype 1
TCGA-BP-4330	60	60+	female	stage iii	3	black or african american	1888	'--	62	0	Subtype 1
TCGA-BP-4340	70	70+	female	stage i	1	white	'--	562	18	1	Subtype 1
TCGA-BP-4768	72	70+	female	stage i	1	white	400	'--	13	0	Subtype 1
TCGA-CJ-4643	67	60+	female	stage ii	2	white	1793	'--	59	0	Subtype 1
TCGA-CJ-4870	58	50+	female	stage iii	3	black or african american	1498	'--	49	0	Subtype 1
TCGA-CJ-4886	42	40+	female	stage i	1	white	1952	'--	65	0	Subtype 1
TCGA-CJ-4905	62	60+	female	stage i	1	white	1496	'--	49	0	Subtype 1
TCGA-CW-5583	51	50+	female	stage i	1	white	2489	'--	82	0	Subtype 1
TCGA-CZ-4863	51	50+	female	stage iii	3	white	1928	'--	64	0	Subtype 1
TCGA-CZ-5467	86	80+	female	stage iii	3	white	'--	73	2	1	Subtype 1
TCGA-CZ-5982	59	50+	female	stage i	1	white	2439	'--	81	0	Subtype 1
TCGA-DV-5567	40	40+	female	stage i	1	black or african american	2004	'--	66	0	Subtype 1
TCGA-DV-5576	55	50+	female	stage i	1	black or african american	'--	727	24	1	Subtype 1
TCGA-G6-A8L8	62	60+	female	stage i	1	black or african american	474	1091	36	1	Subtype 1
TCGA-GK-A6C7	76	70+	female	stage i	1	black or african american	61	'--	2	0	Subtype 1
TCGA-MW-A4EC	72	70+	female	stage i	1	black or african american	498	'--	16	0	Subtype 1
TCGA-T7-A92I	47	40+	female	stage i	1	black or african american	356	'--	11	0	Subtype 1
TCGA-3Z-A93Z	69	60+	male	stage i	1	black or african american	385	'--	12	0	Subtype 1
TCGA-A3-3307	66	60+	male	stage iii	3	not reported	1436	'--	47	0	Subtype 1
TCGA-A3-3317	67	60+	male	stage ii	2	not reported	1491	'--	49	0	Subtype 1
TCGA-A3-3322	51	50+	male	stage i	1	white	1478	'--	49	0	Subtype 1
TCGA-A3-3323	53	50+	male	stage i	1	white	1106	'--	36	0	Subtype 1
TCGA-A3-3326	47	40+	male	stage i	1	white	1137	'--	37	0	Subtype 1
TCGA-A3-3365	46	40+	male	stage i	1	white	873	'--	29	0	Subtype 1
TCGA-A3-3372	64	60+	male	stage iii	3	white	735	'--	24	0	Subtype 1
TCGA-A3-3376	51	50+	male	stage i	1	black or african american	1070	1696	56	1	Subtype 1
TCGA-A3-3380	54	50+	male	stage i	1	not reported	567	'--	18	0	Subtype 1
TCGA-A3-3387	49	40+	male	stage i	1	white	617	'--	20	0	Subtype 1
TCGA-A3-A6NI	47	40+	male	stage i	1	black or african american	1018	'--	33	0	Subtype 1
TCGA-A3-A6NN	78	70+	male	stage i	1	black or african american	3	'--	0	0	Subtype 1
TCGA-A3-A8OV	75	70+	male	stage i	1	black or african american	340	'--	11	0	Subtype 1
TCGA-A3-A8OW	37	30+	male	stage iii	3	black or african american	323	'--	10	0	Subtype 1
TCGA-AK-3428	62	60+	male	stage iii	3	white	3728	'--	124	0	Subtype 1
TCGA-AK-3454	84	80+	male	stage i	1	white	874	'--	29	0	Subtype 1
TCGA-B0-4703	51	50+	male	stage iv	4	white	'--	182	6	1	Subtype 1
TCGA-B0-4816	49	40+	male	stage ii	2	white	'--	1371	45	1	Subtype 1
TCGA-B0-4849	51	50+	male	stage iii	3	white	'--	69	2	1	Subtype 1
TCGA-B0-5106	64	60+	male	stage i	1	white	'--	1598	53	1	Subtype 1
TCGA-B0-5115	43	40+	male	stage iv	4	white	1604	'--	53	0	Subtype 1
TCGA-B0-5399	46	40+	male	stage i	1	white	1411	'--	47	0	Subtype 1
TCGA-B0-5402	64	60+	male	stage iv	4	white	1290	'--	43	0	Subtype 1
TCGA-B0-5698	77	70+	male	stage i	1	black or african american	3631	'--	121	0	Subtype 1
TCGA-B0-5699	53	50+	male	stage i	1	white	3841	'--	128	0	Subtype 1
TCGA-B0-5706	45	40+	male	stage ii	2	white	3205	'--	106	0	Subtype 1
TCGA-B2-3924	73	70+	male	stage i	1	white	1092	'--	36	0	Subtype 1
TCGA-B2-4099	83	80+	male	stage i	1	white	972	'--	32	0	Subtype 1
TCGA-B2-4102	61	60+	male	stage i	1	white	952	'--	31	0	Subtype 1
TCGA-B2-5633	56	50+	male	stage i	1	white	963	'--	32	0	Subtype 1
TCGA-B2-5635	74	70+	male	stage i	1	white	755	'--	25	0	Subtype 1
TCGA-B2-A4SR	61	60+	male	stage ii	2	black or african american	507	'--	16	0	Subtype 1
TCGA-B4-5834	59	50+	male	stage i	1	white	38	'--	1	0	Subtype 1
TCGA-B8-5545	42	40+	male	stage i	1	black or african american	1525	'--	50	0	Subtype 1
TCGA-B8-A54G	50	50+	male	stage i	1	black or african american	53	'--	1	0	Subtype 1
TCGA-B8-A54J	60	60+	male	stage ii	2	black or african american	528	'--	17	0	Subtype 1
TCGA-B8-A54K	61	60+	male	stage i	1	black or african american	469	'--	15	0	Subtype 1
TCGA-BP-4160	67	60+	male	stage iii	3	white	2881	'--	96	0	Subtype 1
TCGA-BP-4331	52	50+	male	stage i	1	white	'--	2454	81	1	Subtype 1
TCGA-BP-4342	79	70+	male	stage ii	2	white	'--	2256	75	1	Subtype 1
TCGA-BP-4760	69	60+	male	stage i	1	black or african american	2361	'--	78	0	Subtype 1
TCGA-BP-4961	47	40+	male	stage i	1	white	1935	'--	64	0	Subtype 1
TCGA-BP-4963	63	60+	male	stage i	1	white	1834	'--	61	0	Subtype 1
TCGA-BP-4970	44	40+	male	stage iii	3	asian	433	'--	14	0	Subtype 1
TCGA-BP-4975	40	40+	male	stage i	1	white	1433	'--	47	0	Subtype 1
TCGA-BP-4976	77	70+	male	stage i	1	white	1632	'--	54	0	Subtype 1
TCGA-BP-4982	42	40+	male	stage i	1	white	1014	'--	33	0	Subtype 1
TCGA-BP-4986	75	70+	male	stage i	1	white	785	'--	26	0	Subtype 1
TCGA-BP-4991	54	50+	male	stage i	1	white	1413	'--	47	0	Subtype 1
TCGA-BP-4995	68	60+	male	stage i	1	white	1371	'--	45	0	Subtype 1
TCGA-BP-5007	45	40+	male	stage ii	2	white	1140	'--	38	0	Subtype 1
TCGA-BP-5008	46	40+	male	stage i	1	white	1071	'--	35	0	Subtype 1
TCGA-BP-5168	75	70+	male	stage i	1	white	'--	1463	48	1	Subtype 1
TCGA-BP-5183	57	50+	male	stage iii	3	white	1291	'--	43	0	Subtype 1
TCGA-BP-5189	60	60+	male	stage i	1	white	'--	822	27	1	Subtype 1
TCGA-BP-5194	39	30+	male	stage i	1	white	408	'--	13	0	Subtype 1
TCGA-BP-5195	75	70+	male	stage i	1	white	749	'--	24	0	Subtype 1
TCGA-CJ-4875	67	60+	male	stage iv	4	white	2353	3554	118	1	Subtype 1
TCGA-CJ-4894	58	50+	male	stage iii	3	white	841	841	28	1	Subtype 1
TCGA-CJ-4902	61	60+	male	stage iii	3	white	1520	'--	50	0	Subtype 1
TCGA-CJ-4907	58	50+	male	stage iii	3	white	1499	'--	49	0	Subtype 1
TCGA-CJ-5675	70	70+	male	stage ii	2	white	3936	'--	131	0	Subtype 1
TCGA-CW-5581	44	40+	male	stage i	1	white	2799	'--	93	0	Subtype 1
TCGA-CW-6087	61	60+	male	stage iv	4	white	'--	41	1	1	Subtype 1
TCGA-CW-6088	60	60+	male	stage i	1	white	3222	'--	107	0	Subtype 1
TCGA-CW-6093	73	70+	male	stage i	1	white	3146	'--	104	0	Subtype 1
TCGA-CZ-4857	56	50+	male	stage iv	4	white	'--	1432	47	1	Subtype 1
TCGA-CZ-4862	46	40+	male	stage i	1	white	3271	'--	109	0	Subtype 1
TCGA-CZ-5451	74	70+	male	stage ii	2	white	1929	'--	64	0	Subtype 1
TCGA-CZ-5453	67	60+	male	stage ii	2	white	25	2419	80	1	Subtype 1
TCGA-CZ-5986	61	60+	male	stage i	1	white	373	'--	12	0	Subtype 1
TCGA-DV-A4W0	55	50+	male	stage i	1	black or african american	2470	'--	82	0	Subtype 1
TCGA-EU-5907	81	80+	male	stage iii	3	white	127	'--	4	0	Subtype 1
TCGA-G6-A8L6	55	50+	male	stage iv	4	black or african american	305	313	10	1	Subtype 1
TCGA-MM-A563	41	40+	male	not reported	'--	black or african american	591	'--	19	0	Subtype 1
TCGA-6D-AA2E	68	60+	female	stage i	1	black or african american	362	'--	12	0	Subtype 2
TCGA-A3-3308	77	70+	female	stage iii	3	white	16	'--	0	0	Subtype 2
TCGA-A3-3349	34	30+	female	stage i	1	white	1385	'--	46	0	Subtype 2
TCGA-A3-3358	57	50+	female	stage i	1	white	1307	'--	43	0	Subtype 2
TCGA-A3-3370	48	40+	female	stage i	1	white	2274	'--	75	0	Subtype 2
TCGA-A3-3385	46	40+	female	stage i	1	white	1993	'--	66	0	Subtype 2
TCGA-A3-A8OU	74	70+	female	stage i	1	black or african american	0	'--	0	0	Subtype 2
TCGA-AK-3431	62	60+	female	stage ii	2	white	1853	2241	74	1	Subtype 2
TCGA-AK-3450	85	80+	female	stage i	1	white	1508	'--	50	0	Subtype 2
TCGA-B0-4701	66	60+	female	stage iv	4	white	'--	238	7	1	Subtype 2
TCGA-B0-4713	76	70+	female	stage iii	3	white	'--	202	6	1	Subtype 2
TCGA-B0-4819	60	60+	female	stage iv	4	white	183	183	6	1	Subtype 2
TCGA-B0-4827	77	70+	female	stage iii	3	white	'--	885	29	1	Subtype 2
TCGA-B0-4838	69	60+	female	stage i	1	white	'--	834	27	1	Subtype 2
TCGA-B0-4839	80	80+	female	stage i	1	white	'--	1639	54	1	Subtype 2
TCGA-B0-5081	79	70+	female	stage iii	3	white	'--	362	12	1	Subtype 2
TCGA-B0-5104	90	90+	female	stage i	1	white	'--	0	0	1	Subtype 2
TCGA-B0-5107	65	60+	female	stage iv	4	white	'--	927	30	1	Subtype 2
TCGA-B0-5119	61	60+	female	stage i	1	white	1552	'--	51	0	Subtype 2
TCGA-B0-5693	47	40+	female	stage i	1	white	4074	'--	135	0	Subtype 2
TCGA-B0-5695	61	60+	female	stage i	1	white	2150	'--	71	0	Subtype 2
TCGA-B0-5709	62	60+	female	stage iii	3	white	3974	'--	132	0	Subtype 2
TCGA-B0-5712	68	60+	female	stage iv	4	black or african american	2722	'--	90	0	Subtype 2
TCGA-B0-5713	75	70+	female	stage iii	3	white	2782	'--	92	0	Subtype 2
TCGA-B4-5836	61	60+	female	stage i	1	white	141	'--	4	0	Subtype 2
TCGA-B8-4143	66	60+	female	stage iv	4	white	'--	709	23	1	Subtype 2
TCGA-B8-4151	51	50+	female	stage iii	3	white	1299	'--	43	0	Subtype 2
TCGA-B8-5551	65	60+	female	stage i	1	black or african american	16	'--	0	0	Subtype 2
TCGA-B8-5553	67	60+	female	stage i	1	white	435	'--	14	0	Subtype 2
TCGA-BP-4162	65	60+	female	stage i	1	white	3074	'--	102	0	Subtype 2
TCGA-BP-4163	60	60+	female	stage iii	3	white	2839	'--	94	0	Subtype 2
TCGA-BP-4164	51	50+	female	stage iii	3	white	'--	992	33	1	Subtype 2
TCGA-BP-4165	64	60+	female	stage i	1	white	3037	'--	101	0	Subtype 2
TCGA-BP-4169	76	70+	female	stage ii	2	white	'--	701	23	1	Subtype 2
TCGA-BP-4326	53	50+	female	stage i	1	white	1625	1625	54	1	Subtype 2
TCGA-BP-4355	59	50+	female	stage iii	3	white	'--	953	31	1	Subtype 2
TCGA-BP-4756	62	60+	female	stage i	1	asian	374	'--	12	0	Subtype 2
TCGA-BP-4981	75	70+	female	stage iii	3	white	'--	1097	36	1	Subtype 2
TCGA-BP-4983	67	60+	female	stage iii	3	asian	1413	'--	47	0	Subtype 2
TCGA-BP-5174	45	40+	female	stage i	1	white	2257	'--	75	0	Subtype 2
TCGA-BP-5176	78	70+	female	stage i	1	white	'--	1590	53	1	Subtype 2
TCGA-BP-5177	46	40+	female	stage i	1	white	293	'--	9	0	Subtype 2
TCGA-BP-5181	58	50+	female	stage i	1	white	1495	'--	49	0	Subtype 2
TCGA-CJ-4637	52	50+	female	stage iv	4	white	'--	2227	74	1	Subtype 2
TCGA-CJ-4639	49	40+	female	stage ii	2	white	3229	'--	107	0	Subtype 2
TCGA-CJ-4641	55	50+	female	stage iv	4	white	'--	1661	55	1	Subtype 2
TCGA-CJ-4873	85	80+	female	stage iii	3	white	1776	'--	59	0	Subtype 2
TCGA-CJ-4884	72	70+	female	stage iii	3	white	1759	'--	58	0	Subtype 2
TCGA-CJ-4893	76	70+	female	stage i	1	white	750	'--	25	0	Subtype 2
TCGA-CJ-4900	69	60+	female	stage iv	4	white	'--	1714	57	1	Subtype 2
TCGA-CJ-4904	60	60+	female	stage iv	4	white	3302	'--	110	0	Subtype 2
TCGA-CJ-4916	69	60+	female	stage iii	3	white	1373	'--	45	0	Subtype 2
TCGA-CJ-5677	54	50+	female	stage iv	4	white	'--	782	26	1	Subtype 2
TCGA-CJ-5680	65	60+	female	stage iv	4	white	'--	768	25	1	Subtype 2
TCGA-CJ-6033	54	50+	female	stage iv	4	white	'--	224	7	1	Subtype 2
TCGA-CZ-4856	62	60+	female	stage i	1	white	18	'--	0	0	Subtype 2
TCGA-CZ-4859	59	50+	female	stage i	1	white	1787	'--	59	0	Subtype 2
TCGA-CZ-4865	70	70+	female	stage i	1	white	'--	166	5	1	Subtype 2
TCGA-CZ-4866	79	70+	female	stage i	1	white	3267	'--	108	0	Subtype 2
TCGA-DV-5569	29	20+	female	stage i	1	white	355	'--	11	0	Subtype 2
TCGA-DV-5575	52	50+	female	stage i	1	white	1729	'--	57	0	Subtype 2
TCGA-EU-5904	47	40+	female	stage i	1	white	551	'--	18	0	Subtype 2
TCGA-EU-5905	67	60+	female	stage i	1	white	119	'--	3	0	Subtype 2
TCGA-G6-A5PC	54	50+	female	stage iv	4	black or african american	'--	242	8	1	Subtype 2
TCGA-MM-A84U	58	50+	female	stage i	1	black or african american	700	'--	23	0	Subtype 2
TCGA-A3-3311	57	50+	male	stage i	1	not reported	'--	1191	39	1	Subtype 2
TCGA-A3-3319	70	70+	male	stage i	1	white	1130	'--	37	0	Subtype 2
TCGA-A3-3324	51	50+	male	stage i	1	white	1186	'--	39	0	Subtype 2
TCGA-A3-3346	68	60+	male	stage i	1	white	'--	137	4	1	Subtype 2
TCGA-A3-3357	62	60+	male	stage ii	2	white	2688	'--	89	0	Subtype 2
TCGA-A3-3363	50	50+	male	stage ii	2	asian	319	'--	10	0	Subtype 2
TCGA-A3-3367	72	70+	male	stage i	1	white	2270	'--	75	0	Subtype 2
TCGA-A3-3378	60	60+	male	stage i	1	white	630	'--	21	0	Subtype 2
TCGA-A3-3382	69	60+	male	stage i	1	white	574	'--	19	0	Subtype 2
TCGA-A3-3383	52	50+	male	stage i	1	white	861	'--	28	0	Subtype 2
TCGA-AK-3434	72	70+	male	stage i	1	white	2087	'--	69	0	Subtype 2
TCGA-AK-3445	69	60+	male	stage iii	3	white	2392	'--	79	0	Subtype 2
TCGA-AK-3451	48	40+	male	stage ii	2	white	2868	'--	95	0	Subtype 2
TCGA-AS-3777	63	60+	male	stage i	1	white	1238	'--	41	0	Subtype 2
TCGA-B0-4691	55	50+	male	stage iv	4	white	'--	139	4	1	Subtype 2
TCGA-B0-4694	72	70+	male	stage iii	3	white	'--	106	3	1	Subtype 2
TCGA-B0-4696	58	50+	male	stage iii	3	white	'--	866	28	1	Subtype 2
TCGA-B0-4700	60	60+	male	stage iv	4	white	'--	1980	66	1	Subtype 2
TCGA-B0-4714	81	80+	male	stage iv	4	white	'--	99	3	1	Subtype 2
TCGA-B0-4718	57	50+	male	stage iii	3	white	1778	'--	59	0	Subtype 2
TCGA-B0-4810	47	40+	male	stage iii	3	white	'--	478	15	1	Subtype 2
TCGA-B0-4814	58	50+	male	stage iv	4	white	'--	168	5	1	Subtype 2
TCGA-B0-4815	65	60+	male	stage iii	3	white	'--	1588	52	1	Subtype 2
TCGA-B0-4817	81	80+	male	stage iii	3	white	'--	1019	33	1	Subtype 2
TCGA-B0-4843	57	50+	male	stage iii	3	white	'--	320	10	1	Subtype 2
TCGA-B0-4848	54	50+	male	stage iii	3	white	'--	883	29	1	Subtype 2
TCGA-B0-5100	72	70+	male	stage iii	3	black or african american	'--	1913	63	1	Subtype 2
TCGA-B0-5116	52	50+	male	stage iii	3	white	1274	'--	42	0	Subtype 2
TCGA-B0-5694	71	70+	male	stage iii	3	white	'--	480	16	1	Subtype 2
TCGA-B0-5696	69	60+	male	stage iii	3	white	2609	'--	86	0	Subtype 2
TCGA-B0-5697	50	50+	male	stage i	1	white	2630	'--	87	0	Subtype 2
TCGA-B0-5702	71	70+	male	stage i	1	white	2172	'--	72	0	Subtype 2
TCGA-B0-5710	57	50+	male	stage i	1	white	2430	'--	81	0	Subtype 2
TCGA-B0-5711	50	50+	male	stage iii	3	white	3989	'--	132	0	Subtype 2
TCGA-B2-4101	52	50+	male	stage ii	2	white	648	'--	21	0	Subtype 2
TCGA-B2-5641	79	70+	male	stage i	1	white	656	'--	21	0	Subtype 2
TCGA-B4-5832	65	60+	male	stage iii	3	white	155	'--	5	0	Subtype 2
TCGA-B4-5843	45	40+	male	stage i	1	white	11	'--	0	0	Subtype 2
TCGA-B8-4621	63	60+	male	stage i	1	black or african american	788	'--	26	0	Subtype 2
TCGA-B8-5164	65	60+	male	stage iii	3	white	26	'--	0	0	Subtype 2
TCGA-B8-5549	53	50+	male	stage i	1	white	194	'--	6	0	Subtype 2
TCGA-B8-5550	71	70+	male	stage iii	3	white	1476	'--	49	0	Subtype 2
TCGA-B8-A54I	48	40+	male	stage i	1	black or african american	150	'--	5	0	Subtype 2
TCGA-BP-4159	70	70+	male	stage i	1	white	'--	2601	86	1	Subtype 2
TCGA-BP-4161	74	70+	male	stage i	1	white	2746	'--	91	0	Subtype 2
TCGA-BP-4166	69	60+	male	stage iii	3	white	13	'--	0	0	Subtype 2
TCGA-BP-4174	49	40+	male	stage ii	2	white	1879	'--	62	0	Subtype 2
TCGA-BP-4176	64	60+	male	stage i	1	white	1955	'--	65	0	Subtype 2
TCGA-BP-4177	65	60+	male	stage i	1	white	1670	'--	55	0	Subtype 2
TCGA-BP-4329	75	70+	male	stage iii	3	white	845	845	28	1	Subtype 2
TCGA-BP-4332	36	30+	male	stage iii	3	white	1133	'--	37	0	Subtype 2
TCGA-BP-4346	57	50+	male	stage iii	3	white	'--	1493	49	1	Subtype 2
TCGA-BP-4758	40	40+	male	stage i	1	white	2208	'--	73	0	Subtype 2
TCGA-BP-4765	43	40+	male	stage i	1	white	2184	'--	72	0	Subtype 2
TCGA-BP-4960	46	40+	male	stage ii	2	white	2172	'--	72	0	Subtype 2
TCGA-BP-4968	40	40+	male	stage i	1	white	1746	'--	58	0	Subtype 2
TCGA-BP-4973	47	40+	male	stage iii	3	white	1384	'--	46	0	Subtype 2
TCGA-BP-4985	72	70+	male	stage iii	3	white	'--	952	31	1	Subtype 2
TCGA-BP-4993	58	50+	male	stage i	1	white	177	'--	5	0	Subtype 2
TCGA-BP-4998	49	40+	male	stage i	1	asian	932	'--	31	0	Subtype 2
TCGA-BP-5000	40	40+	male	stage i	1	white	563	'--	18	0	Subtype 2
TCGA-BP-5009	52	50+	male	stage i	1	white	'--	1092	36	1	Subtype 2
TCGA-BP-5180	53	50+	male	stage i	1	white	2263	'--	75	0	Subtype 2
TCGA-BP-5190	61	60+	male	stage i	1	white	1011	'--	33	0	Subtype 2
TCGA-BP-5192	59	50+	male	stage i	1	white	714	'--	23	0	Subtype 2
TCGA-BP-5196	53	50+	male	stage i	1	white	1018	'--	33	0	Subtype 2
TCGA-BP-5198	72	70+	male	stage iii	3	white	603	'--	20	0	Subtype 2
TCGA-BP-5199	58	50+	male	stage ii	2	white	1355	'--	45	0	Subtype 2
TCGA-BP-5200	44	40+	male	stage ii	2	white	1063	'--	35	0	Subtype 2
TCGA-CJ-4636	51	50+	male	stage iii	3	white	1924	'--	64	0	Subtype 2
TCGA-CJ-4640	49	40+	male	stage iii	3	white	3480	'--	116	0	Subtype 2
TCGA-CJ-4871	63	60+	male	stage iv	4	white	2423	'--	80	0	Subtype 2
TCGA-CJ-4872	51	50+	male	stage i	1	white	1435	'--	47	0	Subtype 2
TCGA-CJ-4881	41	40+	male	stage iii	3	white	2014	'--	67	0	Subtype 2
TCGA-CJ-4885	64	60+	male	stage iv	4	white	3451	'--	115	0	Subtype 2
TCGA-CJ-4903	50	50+	male	stage i	1	white	1560	'--	52	0	Subtype 2
TCGA-CJ-5678	62	60+	male	stage iv	4	black or african american	'--	574	19	1	Subtype 2
TCGA-CJ-5682	60	60+	male	stage iv	4	white	3736	'--	124	0	Subtype 2
TCGA-CW-5585	51	50+	male	stage iv	4	white	2609	'--	86	0	Subtype 2
TCGA-CW-5589	52	50+	male	stage i	1	white	2378	'--	79	0	Subtype 2
TCGA-CW-6090	68	60+	male	stage i	1	white	2552	'--	85	0	Subtype 2
TCGA-CW-6097	32	30+	male	stage iii	3	white	'--	571	19	1	Subtype 2
TCGA-CZ-4853	82	80+	male	stage i	1	white	774	'--	25	0	Subtype 2
TCGA-CZ-4854	68	60+	male	stage i	1	white	'--	1404	46	1	Subtype 2
TCGA-CZ-4860	60	60+	male	stage iv	4	white	'--	206	6	1	Subtype 2
TCGA-CZ-5455	63	60+	male	stage iv	4	white	'--	561	18	1	Subtype 2
TCGA-CZ-5456	57	50+	male	stage ii	2	white	2422	'--	80	0	Subtype 2
TCGA-CZ-5458	43	40+	male	stage iii	3	white	2789	'--	92	0	Subtype 2
TCGA-CZ-5461	52	50+	male	stage iv	4	white	330	330	11	1	Subtype 2
TCGA-CZ-5469	41	40+	male	stage ii	2	white	'--	946	31	1	Subtype 2
TCGA-CZ-5984	51	50+	male	stage i	1	white	2067	'--	68	0	Subtype 2
TCGA-CZ-5985	58	50+	male	stage ii	2	white	1997	'--	66	0	Subtype 2
TCGA-CZ-5988	38	30+	male	stage i	1	white	693	'--	23	0	Subtype 2
TCGA-CZ-5989	60	60+	male	stage ii	2	white	1905	'--	63	0	Subtype 2
TCGA-DV-A4VZ	53	50+	male	stage i	1	black or african american	365	'--	12	0	Subtype 2
TCGA-EU-5906	55	50+	male	stage i	1	white	206	'--	6	0	Subtype 2
TCGA-MM-A564	68	60+	male	stage ii	2	black or african american	607	'--	20	0	Subtype 2
TCGA-AK-3453	58	50+	female	stage ii	2	white	2531	'--	84	0	Subtype 3
TCGA-B0-4852	78	70+	female	stage ii	2	white	'--	1121	37	1	Subtype 3
TCGA-B0-4945	75	70+	female	stage i	1	white	'--	2145	71	1	Subtype 3
TCGA-B0-5075	77	70+	female	stage iii	3	white	'--	637	21	1	Subtype 3
TCGA-B0-5098	53	50+	female	stage i	1	black or african american	'--	1584	52	1	Subtype 3
TCGA-B0-5102	74	70+	female	stage i	1	white	'--	2764	92	1	Subtype 3
TCGA-B0-5692	66	60+	female	stage iii	3	white	3944	'--	131	0	Subtype 3
TCGA-B2-4098	72	70+	female	stage i	1	black or african american	'--	51	1	1	Subtype 3
TCGA-B8-A54E	62	60+	female	stage i	1	black or african american	909	'--	30	0	Subtype 3
TCGA-BP-4351	51	50+	female	stage iii	3	white	970	'--	32	0	Subtype 3
TCGA-BP-4352	74	70+	female	stage iv	4	white	'--	344	11	1	Subtype 3
TCGA-BP-4770	73	70+	female	stage iv	4	white	'--	329	10	1	Subtype 3
TCGA-BP-4969	63	60+	female	stage i	1	white	1794	'--	59	0	Subtype 3
TCGA-BP-5001	43	40+	female	stage i	1	white	1177	'--	39	0	Subtype 3
TCGA-CJ-4878	71	70+	female	stage iii	3	white	2186	'--	72	0	Subtype 3
TCGA-CZ-5465	76	70+	female	stage iii	3	not reported	1446	2564	85	1	Subtype 3
TCGA-CZ-5470	72	70+	female	stage ii	2	not reported	386	'--	12	0	Subtype 3
TCGA-DV-5566	67	60+	female	stage i	1	white	1398	'--	46	0	Subtype 3
TCGA-G6-A8L7	81	80+	female	stage i	1	black or african american	2133	'--	71	0	Subtype 3
TCGA-A3-3313	59	50+	male	stage i	1	black or african american	735	735	24	1	Subtype 3
TCGA-AK-3427	65	60+	male	stage i	1	white	3583	'--	119	0	Subtype 3
TCGA-AK-3440	58	50+	male	stage i	1	white	2865	'--	95	0	Subtype 3
TCGA-B0-4712	76	70+	male	stage iv	4	white	'--	1337	44	1	Subtype 3
TCGA-B0-4811	48	40+	male	stage iii	3	white	'--	1417	47	1	Subtype 3
TCGA-B0-4837	63	60+	male	stage i	1	white	'--	1378	45	1	Subtype 3
TCGA-B0-5077	77	70+	male	stage i	1	white	'--	1317	43	1	Subtype 3
TCGA-B0-5083	63	60+	male	stage i	1	white	'--	1045	34	1	Subtype 3
TCGA-B0-5084	33	30+	male	stage iv	4	white	'--	222	7	1	Subtype 3
TCGA-B0-5088	53	50+	male	stage i	1	white	'--	563	18	1	Subtype 3
TCGA-B0-5117	40	40+	male	stage i	1	white	1608	'--	53	0	Subtype 3
TCGA-B0-5121	56	50+	male	stage i	1	white	1485	'--	49	0	Subtype 3
TCGA-B0-5812	53	50+	male	stage i	1	white	3834	'--	127	0	Subtype 3
TCGA-B2-5639	46	40+	male	stage iv	4	white	417	1003	33	1	Subtype 3
TCGA-B8-4619	58	50+	male	stage i	1	white	523	'--	17	0	Subtype 3
TCGA-BP-4338	43	40+	male	stage i	1	white	2859	'--	95	0	Subtype 3
TCGA-BP-4759	50	50+	male	stage i	1	white	2372	'--	79	0	Subtype 3
TCGA-BP-4967	76	70+	male	stage iii	3	white	205	'--	6	0	Subtype 3
TCGA-BP-4974	58	50+	male	stage iv	4	white	'--	211	7	1	Subtype 3
TCGA-BP-4989	58	50+	male	stage iii	3	white	118	'--	3	0	Subtype 3
TCGA-BP-4992	66	60+	male	stage i	1	white	501	'--	16	0	Subtype 3
TCGA-BP-5010	63	60+	male	stage iii	3	white	'--	878	29	1	Subtype 3
TCGA-BP-5175	60	60+	male	stage i	1	white	932	'--	31	0	Subtype 3
TCGA-BP-5185	56	50+	male	stage i	1	white	1132	'--	37	0	Subtype 3
TCGA-BP-5187	54	50+	male	stage i	1	white	406	'--	13	0	Subtype 3
TCGA-BP-5191	79	70+	male	stage iii	3	white	967	'--	32	0	Subtype 3
TCGA-BP-5201	63	60+	male	stage iv	4	white	951	'--	31	0	Subtype 3
TCGA-CJ-4876	57	50+	male	stage ii	2	white	1955	'--	65	0	Subtype 3
TCGA-CJ-4895	62	60+	male	stage iv	4	white	'--	1200	40	1	Subtype 3
TCGA-CJ-4912	61	60+	male	stage ii	2	white	1657	'--	55	0	Subtype 3
TCGA-CJ-5671	51	50+	male	stage i	1	white	3987	'--	132	0	Subtype 3
TCGA-CJ-5672	84	80+	male	stage i	1	white	'--	1972	65	1	Subtype 3
TCGA-CJ-5676	47	40+	male	stage iii	3	white	4067	'--	135	0	Subtype 3
TCGA-CJ-5683	78	70+	male	stage i	1	white	1889	'--	62	0	Subtype 3
TCGA-CJ-5684	61	60+	male	stage iii	3	white	2231	'--	74	0	Subtype 3
TCGA-CJ-6028	58	50+	male	stage iv	4	white	'--	1625	54	1	Subtype 3
TCGA-CJ-6030	65	60+	male	stage i	1	white	'--	2299	76	1	Subtype 3
TCGA-CJ-6031	54	50+	male	stage i	1	white	1906	'--	63	0	Subtype 3
TCGA-CW-5590	51	50+	male	stage iv	4	white	'--	1075	35	1	Subtype 3
TCGA-CZ-4858	39	30+	male	stage ii	2	white	1943	2105	70	1	Subtype 3
TCGA-CZ-5452	69	60+	male	stage ii	2	white	1789	'--	59	0	Subtype 3
TCGA-CZ-5454	63	60+	male	stage iv	4	white	'--	722	24	1	Subtype 3
TCGA-CZ-5457	62	60+	male	stage iii	3	white	2754	'--	91	0	Subtype 3
TCGA-CZ-5459	63	60+	male	stage iii	3	white	1683	'--	56	0	Subtype 3
TCGA-CZ-5460	55	50+	male	stage iv	4	white	2873	'--	95	0	Subtype 3
TCGA-CZ-5462	83	80+	male	stage iv	4	white	'--	311	10	1	Subtype 3
TCGA-CZ-5466	67	60+	male	stage iii	3	not reported	685	'--	22	0	Subtype 3
TCGA-DV-5573	41	40+	male	stage i	1	white	1130	'--	37	0	Subtype 3
TCGA-DV-5574	37	30+	male	stage i	1	white	2016	'--	67	0	Subtype 3
TCGA-A3-3373	54	50+	female	stage i	1	white	1621	'--	54	0	Subtype 4
TCGA-B0-4710	75	70+	female	stage iii	3	white	1755	'--	58	0	Subtype 4
TCGA-B0-5096	72	70+	female	stage iii	3	white	'--	68	2	1	Subtype 4
TCGA-B0-5097	59	50+	female	stage iii	3	white	665	'--	22	0	Subtype 4
TCGA-B0-5099	88	80+	female	stage iii	3	white	'--	485	16	1	Subtype 4
TCGA-B0-5120	72	70+	female	stage i	1	white	1169	'--	38	0	Subtype 4
TCGA-B8-4620	70	70+	female	stage iii	3	white	777	'--	25	0	Subtype 4
TCGA-BP-4763	79	70+	female	stage i	1	white	'--	1270	42	1	Subtype 4
TCGA-BP-4775	55	50+	female	stage i	1	white	1843	'--	61	0	Subtype 4
TCGA-BP-4782	55	50+	female	stage i	1	white	354	'--	11	0	Subtype 4
TCGA-BP-4795	74	70+	female	stage i	1	white	620	'--	20	0	Subtype 4
TCGA-BP-4972	43	40+	female	stage iii	3	white	1502	'--	50	0	Subtype 4
TCGA-BP-4987	41	40+	female	stage i	1	asian	1124	'--	37	0	Subtype 4
TCGA-BP-5186	50	50+	female	stage i	1	white	693	'--	23	0	Subtype 4
TCGA-CJ-4897	79	70+	female	stage iii	3	white	3341	'--	111	0	Subtype 4
TCGA-CJ-4920	64	60+	female	stage i	1	white	'--	139	4	1	Subtype 4
TCGA-CJ-5686	59	50+	female	stage i	1	white	2038	'--	67	0	Subtype 4
TCGA-CJ-6032	63	60+	female	stage ii	2	white	3639	'--	121	0	Subtype 4
TCGA-CW-5580	73	70+	female	stage iv	4	white	'--	1964	65	1	Subtype 4
TCGA-CW-5588	78	70+	female	stage i	1	white	2017	'--	67	0	Subtype 4
TCGA-A3-3316	57	50+	male	stage ii	2	white	1493	'--	49	0	Subtype 4
TCGA-AK-3425	68	60+	male	stage i	1	white	3343	'--	111	0	Subtype 4
TCGA-B0-4823	88	80+	male	stage i	1	white	'--	454	15	1	Subtype 4
TCGA-B0-5108	54	50+	male	stage iii	3	white	1782	'--	59	0	Subtype 4
TCGA-B8-5162	62	60+	male	stage ii	2	white	36	'--	1	0	Subtype 4
TCGA-B8-5165	43	40+	male	stage i	1	white	737	'--	24	0	Subtype 4
TCGA-BP-4762	42	40+	male	stage i	1	white	'--	1343	44	1	Subtype 4
TCGA-BP-4777	46	40+	male	stage i	1	white	1731	'--	57	0	Subtype 4
TCGA-BP-4781	78	70+	male	stage i	1	white	2080	'--	69	0	Subtype 4
TCGA-BP-4789	48	40+	male	stage i	1	white	1489	'--	49	0	Subtype 4
TCGA-BP-4790	76	70+	male	stage i	1	white	'--	1111	37	1	Subtype 4
TCGA-BP-4797	34	30+	male	stage iii	3	white	1107	'--	36	0	Subtype 4
TCGA-BP-4801	57	50+	male	stage i	1	white	1124	'--	37	0	Subtype 4
TCGA-BP-4959	49	40+	male	stage i	1	white	2660	'--	88	0	Subtype 4
TCGA-BP-4965	46	40+	male	stage i	1	white	1871	'--	62	0	Subtype 4
TCGA-BP-5004	53	50+	male	stage i	1	white	1126	'--	37	0	Subtype 4
TCGA-BP-5173	75	70+	male	stage i	1	white	'--	62	2	1	Subtype 4
TCGA-BP-5182	56	50+	male	stage i	1	white	1165	'--	38	0	Subtype 4
TCGA-BP-5184	54	50+	male	stage i	1	white	1133	'--	37	0	Subtype 4
TCGA-BP-5202	75	70+	male	stage iii	3	white	29	'--	0	0	Subtype 4
TCGA-CJ-4635	48	40+	male	stage i	1	white	1416	'--	47	0	Subtype 4
TCGA-CJ-4908	38	30+	male	stage i	1	white	1531	'--	51	0	Subtype 4
TCGA-CJ-4918	64	60+	male	stage iv	4	white	'--	93	3	1	Subtype 4
TCGA-CZ-4864	86	80+	male	stage ii	2	white	1315	1315	43	1	Subtype 4
TCGA-CZ-5463	76	70+	male	stage ii	2	white	662	'--	22	0	Subtype 4
TCGA-DV-5568	26	20+	male	stage i	1	white	370	'--	12	0	Subtype 4
TCGA-AK-3465	71	70+	female	stage i	1	black or african american	369	'--	12	0	Subtype 5
TCGA-B0-4821	68	60+	female	stage iii	3	asian	'--	1230	41	1	Subtype 5
TCGA-B0-4842	73	70+	female	stage iii	3	white	'--	1724	57	1	Subtype 5
TCGA-B0-5085	76	70+	female	stage iii	3	white	'--	770	25	1	Subtype 5
TCGA-B0-5092	53	50+	female	stage iv	4	white	'--	459	15	1	Subtype 5
TCGA-B0-5400	59	50+	female	stage iii	3	white	1733	'--	57	0	Subtype 5
TCGA-BP-4337	76	70+	female	stage iii	3	white	'--	2	0	1	Subtype 5
TCGA-BP-4787	59	50+	female	stage iv	4	white	'--	480	16	1	Subtype 5
TCGA-CJ-4638	46	40+	female	stage iv	4	white	'--	431	14	1	Subtype 5
TCGA-CJ-4892	65	60+	female	stage i	1	white	1521	'--	50	0	Subtype 5
TCGA-CJ-5681	44	40+	female	stage iv	4	white	'--	552	18	1	Subtype 5
TCGA-AK-3436	40	40+	male	stage iv	4	white	3331	'--	111	0	Subtype 5
TCGA-AK-3456	48	40+	male	stage ii	2	black or african american	1143	'--	38	0	Subtype 5
TCGA-AK-3458	48	40+	male	stage i	1	white	1168	'--	38	0	Subtype 5
TCGA-B0-4706	61	60+	male	stage iii	3	white	26	65	2	1	Subtype 5
TCGA-B0-4707	63	60+	male	stage iii	3	white	'--	600	20	1	Subtype 5
TCGA-B0-4813	68	60+	male	stage iii	3	white	18	18	0	1	Subtype 5
TCGA-B0-4828	79	70+	male	stage iv	4	white	'--	307	10	1	Subtype 5
TCGA-B0-4836	61	60+	male	stage iv	4	white	'--	1238	41	1	Subtype 5
TCGA-B0-4841	63	60+	male	stage iv	4	white	'--	204	6	1	Subtype 5
TCGA-B0-4844	60	60+	male	stage iv	4	white	'--	313	10	1	Subtype 5
TCGA-B0-5094	62	60+	male	stage iv	4	white	'--	333	11	1	Subtype 5
TCGA-B0-5095	81	80+	male	stage iii	3	white	'--	245	8	1	Subtype 5
TCGA-B0-5701	65	60+	male	stage iii	3	white	2461	'--	82	0	Subtype 5
TCGA-B4-5838	52	50+	male	not reported	'--	white	166	'--	5	0	Subtype 5
TCGA-B8-5158	56	50+	male	stage iii	3	white	1218	'--	40	0	Subtype 5
TCGA-B8-A54D	69	60+	male	stage iii	3	black or african american	830	'--	27	0	Subtype 5
TCGA-BP-4167	59	50+	male	stage iii	3	white	2718	'--	90	0	Subtype 5
TCGA-BP-4334	56	50+	male	stage iii	3	white	645	645	21	1	Subtype 5
TCGA-BP-4761	57	50+	male	stage iii	3	white	182	'--	6	0	Subtype 5
TCGA-BP-4962	58	50+	male	stage ii	2	white	1785	'--	59	0	Subtype 5
TCGA-BP-4971	40	40+	male	stage iii	3	white	1487	'--	49	0	Subtype 5
TCGA-BP-4977	57	50+	male	stage i	1	white	454	'--	15	0	Subtype 5
TCGA-BP-5170	55	50+	male	stage i	1	white	2412	'--	80	0	Subtype 5
TCGA-BP-5178	71	70+	male	stage iv	4	white	'--	1912	63	1	Subtype 5
TCGA-CJ-4869	49	40+	male	stage iii	3	white	2554	'--	85	0	Subtype 5
TCGA-CJ-4882	57	50+	male	stage iii	3	black or african american	1883	'--	62	0	Subtype 5
TCGA-CJ-5679	73	70+	male	stage iii	3	white	'--	679	22	1	Subtype 5
TCGA-CW-5591	56	50+	male	stage iv	4	white	2271	'--	75	0	Subtype 5
TCGA-CZ-5464	69	60+	male	stage iv	4	white	2128	'--	70	0	Subtype 5
TCGA-CZ-5987	60	60+	male	stage iv	4	white	'--	445	14	1	Subtype 5
TCGA-DV-A4VX	59	50+	male	stage iv	4	black or african american	'--	1626	54	1	Subtype 5
TCGA-AK-3455	71	70+	female	stage iii	3	white	'--	683	22	1	Subtype 6
TCGA-B4-5835	64	60+	female	stage i	1	white	16	'--	0	0	Subtype 6
TCGA-B4-5844	61	60+	female	stage ii	2	white	7	'--	0	0	Subtype 6
TCGA-B8-5163	63	60+	female	stage iii	3	white	822	'--	27	0	Subtype 6
TCGA-BP-4335	65	60+	female	stage iv	4	white	'--	475	15	1	Subtype 6
TCGA-CW-5587	62	60+	female	stage iii	3	white	2226	'--	74	0	Subtype 6
TCGA-AK-3447	83	80+	male	stage ii	2	white	1217	'--	40	0	Subtype 6
TCGA-AK-3461	72	70+	male	stage i	1	white	2217	'--	73	0	Subtype 6
TCGA-B0-4688	46	40+	male	stage iv	4	white	'--	101	3	1	Subtype 6
TCGA-B0-4690	65	60+	male	stage iv	4	white	'--	43	1	1	Subtype 6
TCGA-B0-4698	75	70+	male	stage iv	4	white	'--	42	1	1	Subtype 6
TCGA-B0-4699	74	70+	male	stage iv	4	white	'--	110	3	1	Subtype 6
TCGA-B0-5109	69	60+	male	stage iii	3	white	'--	587	19	1	Subtype 6
TCGA-B0-5700	77	70+	male	stage i	1	white	1790	'--	59	0	Subtype 6
TCGA-B0-5703	73	70+	male	stage i	1	white	2246	'--	74	0	Subtype 6
TCGA-B8-4622	57	50+	male	stage iv	4	white	1525	'--	50	0	Subtype 6
TCGA-BP-4343	64	60+	male	stage iii	3	white	'--	1912	63	1	Subtype 6
TCGA-BP-4771	62	60+	male	stage iv	4	white	'--	162	5	1	Subtype 6
TCGA-BP-4776	52	50+	male	stage i	1	white	411	'--	13	0	Subtype 6
TCGA-BP-4799	70	70+	male	stage iii	3	white	'--	1133	37	1	Subtype 6
TCGA-BP-5169	70	70+	male	stage i	1	white	193	'--	6	0	Subtype 6
TCGA-CJ-4901	47	40+	male	stage iii	3	white	1450	'--	48	0	Subtype 6
TCGA-CJ-5689	90	90+	male	stage i	1	white	'--	0	0	1	Subtype 6
TCGA-CJ-6027	77	70+	male	stage i	1	white	1855	3615	120	1	Subtype 6
TCGA-CZ-4861	63	60+	male	stage ii	2	white	'--	446	14	1	Subtype 6
TCGA-CZ-5468	84	80+	male	stage iv	4	white	59	59	1	1	Subtype 6
TCGA-DV-5565	59	50+	male	stage i	1	white	1329	'--	44	0	Subtype 6

## Sheet: KIRP
Table S2D. Basic information and ca-tRF subtypes of KIRP samples.
participant_id	age	age_group	gender	tumor_stage	numeric_tumor_stage	race	days_to_last_follow_up	days_to_death	duration	is_dead	ca-tRF subtype
TCGA-5P-A9K9	59	50+	female	not reported	'--	white	'--	589	19	1	Subtype 1
TCGA-A4-7915	35	30+	female	stage ii	2	black or african american	7	'--	0	0	Subtype 1
TCGA-A4-A5DU	45	40+	female	stage i	1	white	496	'--	16	0	Subtype 1
TCGA-AL-7173	72	70+	female	stage iv	4	white	2060	'--	68	0	Subtype 1
TCGA-AL-A5DJ	54	50+	female	stage iii	3	white	26	1498	49	1	Subtype 1
TCGA-B9-4116	75	70+	female	not reported	'--	black or african american	627	'--	20	0	Subtype 1
TCGA-BQ-5888	74	70+	female	stage i	1	white	403	'--	13	0	Subtype 1
TCGA-BQ-5891	57	50+	female	stage iii	3	white	29	'--	0	0	Subtype 1
TCGA-BQ-7056	75	70+	female	stage iii	3	white	612	'--	20	0	Subtype 1
TCGA-DW-5560	38	30+	female	stage i	1	white	1486	'--	49	0	Subtype 1
TCGA-DW-7839	58	50+	female	stage i	1	white	419	'--	13	0	Subtype 1
TCGA-F9-A8NY	38	30+	female	stage iv	4	asian	36	'--	1	0	Subtype 1
TCGA-G7-6793	60	60+	female	stage iv	4	white	'--	336	11	1	Subtype 1
TCGA-GL-7966	28	20+	female	stage iii	3	white	112	'--	3	0	Subtype 1
TCGA-HE-7130	'--	'--	female	stage iii	3	not reported	1770	'--	59	0	Subtype 1
TCGA-J7-8537	37	30+	female	stage iii	3	asian	4	321	10	1	Subtype 1
TCGA-P4-A5EA	54	50+	female	stage iii	3	white	'--	201	6	1	Subtype 1
TCGA-Q2-A5QZ	61	60+	female	stage iii	3	black or african american	428	'--	14	0	Subtype 1
TCGA-2K-A9WE	53	50+	male	stage ii	2	white	214	'--	7	0	Subtype 1
TCGA-2Z-A9JD	66	60+	male	stage i	1	white	1060	'--	35	0	Subtype 1
TCGA-2Z-A9JI	38	30+	male	stage iii	3	white	1567	'--	52	0	Subtype 1
TCGA-5P-A9JU	81	80+	male	stage iii	3	white	373	'--	12	0	Subtype 1
TCGA-A4-7583	60	60+	male	stage i	1	black or african american	3	'--	0	0	Subtype 1
TCGA-A4-7732	55	50+	male	not reported	'--	black or african american	582	'--	19	0	Subtype 1
TCGA-A4-8311	60	60+	male	stage i	1	white	729	'--	24	0	Subtype 1
TCGA-A4-A57E	59	50+	male	stage iv	4	white	0	258	8	1	Subtype 1
TCGA-AL-3473	55	50+	male	stage ii	2	white	1906	'--	63	0	Subtype 1
TCGA-B3-4104	75	70+	male	stage ii	2	white	1049	'--	34	0	Subtype 1
TCGA-B9-5156	51	50+	male	not reported	'--	white	1338	'--	44	0	Subtype 1
TCGA-B9-A5W7	47	40+	male	stage i	1	black or african american	585	'--	19	0	Subtype 1
TCGA-B9-A5W8	50	50+	male	stage ii	2	black or african american	524	'--	17	0	Subtype 1
TCGA-B9-A5W9	40	40+	male	stage i	1	white	5	'--	0	0	Subtype 1
TCGA-BQ-5877	60	60+	male	stage iv	4	black or african american	'--	270	9	1	Subtype 1
TCGA-BQ-5885	63	60+	male	stage iii	3	white	921	'--	30	0	Subtype 1
TCGA-BQ-5887	54	50+	male	stage iii	3	white	771	'--	25	0	Subtype 1
TCGA-BQ-5893	61	60+	male	stage iv	4	white	'--	241	8	1	Subtype 1
TCGA-BQ-7051	74	70+	male	stage ii	2	white	1533	'--	51	0	Subtype 1
TCGA-DW-7836	55	50+	male	stage i	1	white	1093	'--	36	0	Subtype 1
TCGA-DZ-6132	69	60+	male	stage i	1	not reported	2460	'--	82	0	Subtype 1
TCGA-DZ-6134	69	60+	male	stage i	1	white	1856	'--	61	0	Subtype 1
TCGA-EV-5902	58	50+	male	stage i	1	white	578	'--	19	0	Subtype 1
TCGA-F9-A97G	79	70+	male	stage iii	3	asian	13	'--	0	0	Subtype 1
TCGA-G7-6795	56	50+	male	stage i	1	white	1194	'--	39	0	Subtype 1
TCGA-G7-6796	58	50+	male	stage i	1	white	2173	'--	72	0	Subtype 1
TCGA-G7-6797	46	40+	male	stage iii	3	white	765	'--	25	0	Subtype 1
TCGA-G7-A8LD	71	70+	male	stage iii	3	white	'--	514	17	1	Subtype 1
TCGA-GL-8500	63	60+	male	stage i	1	white	841	'--	28	0	Subtype 1
TCGA-HE-A5NI	73	70+	male	stage i	1	not reported	360	'--	12	0	Subtype 1
TCGA-HE-A5NL	51	50+	male	stage i	1	not reported	767	'--	25	0	Subtype 1
TCGA-IA-A40U	56	50+	male	stage iii	3	white	511	'--	17	0	Subtype 1
TCGA-IA-A83T	80	80+	male	not reported	'--	white	'--	2684	89	1	Subtype 1
TCGA-KV-A6GE	65	60+	male	stage i	1	white	885	'--	29	0	Subtype 1
TCGA-MH-A55W	50	50+	male	stage i	1	black or african american	1043	'--	34	0	Subtype 1
TCGA-MH-A562	57	50+	male	stage i	1	black or african american	616	'--	20	0	Subtype 1
TCGA-P4-A5E8	57	50+	male	stage iii	3	white	'--	1306	43	1	Subtype 1
TCGA-SX-A71U	57	50+	male	stage i	1	white	1357	'--	45	0	Subtype 1
TCGA-SX-A7SL	74	70+	male	stage i	1	not reported	823	'--	27	0	Subtype 1
TCGA-SX-A7SM	60	60+	male	stage iv	4	black or african american	'--	363	12	1	Subtype 1
TCGA-SX-A7SO	64	60+	male	stage i	1	white	1257	'--	41	0	Subtype 1
TCGA-SX-A7SS	67	60+	male	stage i	1	white	1615	'--	53	0	Subtype 1
TCGA-UZ-A9Q0	60	60+	male	stage i	1	white	3368	'--	112	0	Subtype 1
TCGA-WN-A9G9	55	50+	male	stage i	1	white	791	'--	26	0	Subtype 1
TCGA-Y8-A895	74	70+	male	stage i	1	white	484	'--	16	0	Subtype 1
TCGA-2Z-A9JJ	69	60+	female	stage i	1	white	1213	'--	40	0	Subtype 2
TCGA-5P-A9KC	51	50+	female	not reported	'--	white	377	'--	12	0	Subtype 2
TCGA-A4-A5Y0	61	60+	female	stage i	1	white	252	'--	8	0	Subtype 2
TCGA-B1-A654	43	40+	female	stage i	1	black or african american	616	'--	20	0	Subtype 2
TCGA-BQ-7053	57	50+	female	stage iii	3	black or african american	1516	'--	50	0	Subtype 2
TCGA-EV-5901	47	40+	female	stage i	1	white	1040	'--	34	0	Subtype 2
TCGA-F9-A4JJ	35	30+	female	stage iii	3	black or african american	97	325	10	1	Subtype 2
TCGA-F9-A7VF	75	70+	female	stage i	1	white	73	'--	2	0	Subtype 2
TCGA-G7-7501	55	50+	female	stage iii	3	black or african american	416	624	20	1	Subtype 2
TCGA-2Z-A9J1	71	70+	male	stage i	1	white	2298	'--	76	0	Subtype 2
TCGA-2Z-A9J5	80	80+	male	stage ii	2	white	3050	'--	101	0	Subtype 2
TCGA-2Z-A9J8	50	50+	male	stage i	1	white	2790	'--	93	0	Subtype 2
TCGA-2Z-A9JP	63	60+	male	stage i	1	white	893	'--	29	0	Subtype 2
TCGA-2Z-A9JQ	66	60+	male	stage i	1	white	778	'--	25	0	Subtype 2
TCGA-2Z-A9JR	57	50+	male	stage i	1	white	161	'--	5	0	Subtype 2
TCGA-5P-A9JY	79	70+	male	not reported	'--	white	'--	1508	50	1	Subtype 2
TCGA-5P-A9KF	53	50+	male	not reported	'--	white	845	'--	28	0	Subtype 2
TCGA-A4-8516	62	60+	male	stage iii	3	white	23	'--	0	0	Subtype 2
TCGA-A4-A5Y1	75	70+	male	stage iii	3	white	87	395	13	1	Subtype 2
TCGA-AL-3468	74	70+	male	stage ii	2	white	1636	2331	77	1	Subtype 2
TCGA-B1-A657	54	50+	male	stage i	1	white	641	'--	21	0	Subtype 2
TCGA-B3-A6W5	43	40+	male	stage i	1	black or african american	309	'--	10	0	Subtype 2
TCGA-B9-4115	53	50+	male	stage i	1	black or african american	803	'--	26	0	Subtype 2
TCGA-BQ-5892	51	50+	male	stage i	1	white	364	'--	12	0	Subtype 2
TCGA-EV-5903	57	50+	male	stage i	1	white	757	'--	25	0	Subtype 2
TCGA-G7-6792	40	40+	male	stage i	1	black or african american	2765	'--	92	0	Subtype 2
TCGA-G7-A8LC	61	60+	male	stage i	1	white	702	'--	23	0	Subtype 2
TCGA-GL-6846	52	50+	male	stage iv	4	white	5925	'--	197	0	Subtype 2
TCGA-GL-A9DD	69	60+	male	stage i	1	white	341	'--	11	0	Subtype 2
TCGA-KV-A74V	40	40+	male	stage i	1	white	347	'--	11	0	Subtype 2
TCGA-P4-A5EB	83	80+	male	stage i	1	white	2477	'--	82	0	Subtype 2
TCGA-P4-AAVM	69	60+	male	stage i	1	white	1539	'--	51	0	Subtype 2
TCGA-SX-A71V	80	80+	male	stage i	1	white	876	'--	29	0	Subtype 2
TCGA-SX-A71W	66	60+	male	stage i	1	white	1076	'--	35	0	Subtype 2
TCGA-UZ-A9PU	77	70+	male	stage i	1	white	'--	933	31	1	Subtype 2
TCGA-V9-A7HT	67	60+	male	stage ii	2	black or african american	965	'--	32	0	Subtype 2
TCGA-Y8-A898	69	60+	male	stage i	1	white	475	'--	15	0	Subtype 2
TCGA-Y8-A8RZ	55	50+	male	stage i	1	white	205	'--	6	0	Subtype 2
TCGA-2Z-A9J2	71	70+	female	stage i	1	white	1795	'--	59	0	Subtype 3
TCGA-2Z-A9JN	50	50+	female	stage i	1	black or african american	740	'--	24	0	Subtype 3
TCGA-2Z-A9JO	56	50+	female	stage i	1	black or african american	949	'--	31	0	Subtype 3
TCGA-5P-A9K8	51	50+	female	not reported	'--	white	1309	'--	43	0	Subtype 3
TCGA-A4-7288	71	70+	female	not reported	'--	white	1857	'--	61	0	Subtype 3
TCGA-B1-A47O	54	50+	female	stage i	1	white	842	'--	28	0	Subtype 3
TCGA-MH-A855	52	50+	female	stage ii	2	black or african american	369	'--	12	0	Subtype 3
TCGA-SX-A7SP	66	60+	female	stage i	1	white	'--	496	16	1	Subtype 3
TCGA-UZ-A9Q1	88	80+	female	stage i	1	white	730	'--	24	0	Subtype 3
TCGA-2Z-A9JT	71	70+	male	stage i	1	white	684	'--	22	0	Subtype 3
TCGA-4A-A93X	58	50+	male	stage iv	4	white	390	'--	13	0	Subtype 3
TCGA-5P-A9K0	75	70+	male	not reported	'--	white	677	'--	22	0	Subtype 3
TCGA-A4-8310	58	50+	male	stage iii	3	white	780	'--	26	0	Subtype 3
TCGA-B9-A69E	71	70+	male	stage iii	3	white	452	'--	15	0	Subtype 3
TCGA-B9-A8YI	79	70+	male	stage i	1	black or african american	374	'--	12	0	Subtype 3
TCGA-G7-A8LB	70	70+	male	stage iv	4	white	547	'--	18	0	Subtype 3
TCGA-GL-A59T	46	40+	male	stage i	1	white	546	'--	18	0	Subtype 3
TCGA-HE-A5NK	82	80+	male	not reported	'--	not reported	2228	'--	74	0	Subtype 3
TCGA-IZ-8195	82	80+	male	stage ii	2	white	677	'--	22	0	Subtype 3
TCGA-UZ-A9PO	80	80+	male	stage i	1	white	1911	'--	63	0	Subtype 3
TCGA-A4-7734	53	50+	female	stage i	1	white	27	'--	0	0	Subtype 4
TCGA-G7-6789	53	50+	female	stage iv	4	white	'--	122	4	1	Subtype 4
TCGA-GL-A9DC	66	60+	female	stage i	1	white	392	'--	13	0	Subtype 4
TCGA-IA-A40Y	60	60+	female	stage iii	3	white	62	'--	2	0	Subtype 4
TCGA-2Z-A9J3	67	60+	male	stage ii	2	white	'--	1771	59	1	Subtype 4
TCGA-2Z-A9J7	63	60+	male	stage iv	4	white	'--	139	4	1	Subtype 4
TCGA-2Z-A9JK	50	50+	male	stage iii	3	white	1186	'--	39	0	Subtype 4
TCGA-A4-7997	67	60+	male	stage i	1	white	927	'--	30	0	Subtype 4
TCGA-A4-A6HP	66	60+	male	stage i	1	white	379	'--	12	0	Subtype 4
TCGA-A4-A7UZ	71	70+	male	stage iii	3	white	0	'--	0	0	Subtype 4
TCGA-AL-3472	57	50+	male	not reported	'--	black or african american	2029	'--	67	0	Subtype 4
TCGA-B1-A47M	79	70+	male	stage iii	3	black or african american	659	'--	21	0	Subtype 4
TCGA-B3-3925	52	50+	male	stage iii	3	white	1029	'--	34	0	Subtype 4
TCGA-B9-4113	64	60+	male	stage i	1	black or african american	'--	1536	51	1	Subtype 4
TCGA-DW-7840	60	60+	male	stage i	1	black or african american	114	'--	3	0	Subtype 4
TCGA-GL-7773	63	60+	male	stage i	1	white	393	'--	13	0	Subtype 4
TCGA-HE-A5NJ	58	50+	male	not reported	'--	not reported	1726	'--	57	0	Subtype 4
TCGA-IA-A83W	70	70+	male	stage i	1	white	'--	2043	68	1	Subtype 4
TCGA-IZ-A6M9	63	60+	male	stage i	1	white	376	'--	12	0	Subtype 4
TCGA-J7-A8I2	75	70+	male	stage i	1	asian	307	'--	10	0	Subtype 4
TCGA-MH-A856	54	50+	male	stage i	1	white	947	'--	31	0	Subtype 4
TCGA-P4-A5ED	51	50+	male	stage i	1	white	2816	'--	93	0	Subtype 4
TCGA-P4-AAVL	85	80+	male	stage iii	3	white	'--	487	16	1	Subtype 4
TCGA-SX-A71R	51	50+	male	stage i	1	white	1457	'--	48	0	Subtype 4
TCGA-SX-A7SN	52	50+	male	stage i	1	white	578	'--	19	0	Subtype 4
TCGA-UZ-A9PJ	78	70+	male	stage i	1	white	0	797	26	1	Subtype 4
TCGA-UZ-A9PL	59	50+	male	stage ii	2	white	3152	'--	105	0	Subtype 4
TCGA-UZ-A9PQ	59	50+	male	stage iii	3	black or african american	2182	2624	87	1	Subtype 4
TCGA-UZ-A9PV	65	60+	male	stage i	1	white	1444	'--	48	0	Subtype 4
TCGA-UZ-A9PX	73	70+	male	stage i	1	white	1981	'--	66	0	Subtype 4
TCGA-Y8-A896	62	60+	male	stage iii	3	white	567	'--	18	0	Subtype 4
TCGA-Y8-A8RY	63	60+	male	stage i	1	white	769	'--	25	0	Subtype 4
TCGA-4A-A93W	66	60+	female	stage i	1	white	4	'--	0	0	Subtype 5
TCGA-5P-A9JZ	51	50+	female	not reported	'--	white	2744	'--	91	0	Subtype 5
TCGA-A4-7996	61	60+	female	stage i	1	white	506	'--	16	0	Subtype 5
TCGA-A4-A4ZT	71	70+	female	stage i	1	white	516	'--	17	0	Subtype 5
TCGA-A4-A5XZ	65	60+	female	stage ii	2	white	479	'--	15	0	Subtype 5
TCGA-AL-3467	54	50+	female	not reported	'--	white	2135	'--	71	0	Subtype 5
TCGA-B1-7332	60	60+	female	stage ii	2	black or african american	1141	'--	38	0	Subtype 5
TCGA-B9-4117	48	40+	female	not reported	'--	black or african american	14	'--	0	0	Subtype 5
TCGA-BQ-5878	79	70+	female	stage iii	3	white	1938	'--	64	0	Subtype 5
TCGA-BQ-5879	32	30+	female	stage iii	3	white	'--	697	23	1	Subtype 5
TCGA-BQ-7049	45	40+	female	stage i	1	white	'--	1364	45	1	Subtype 5
TCGA-F9-A7Q0	37	30+	female	stage i	1	asian	398	'--	13	0	Subtype 5
TCGA-IA-A40X	49	40+	female	stage i	1	black or african american	608	'--	20	0	Subtype 5
TCGA-PJ-A5Z9	80	80+	female	stage i	1	white	540	'--	18	0	Subtype 5
TCGA-SX-A71S	66	60+	female	stage i	1	white	1504	'--	50	0	Subtype 5
TCGA-UN-AAZ9	76	70+	female	stage i	1	black or african american	548	'--	18	0	Subtype 5
TCGA-Y8-A894	57	50+	female	stage i	1	white	567	'--	18	0	Subtype 5
TCGA-2Z-A9J6	60	60+	male	stage i	1	white	1731	'--	57	0	Subtype 5
TCGA-2Z-A9JE	59	50+	male	stage i	1	white	1728	'--	57	0	Subtype 5
TCGA-5P-A9K2	62	60+	male	not reported	'--	white	2392	'--	79	0	Subtype 5
TCGA-5P-A9K4	54	50+	male	not reported	'--	white	2184	'--	72	0	Subtype 5
TCGA-A4-8312	60	60+	male	stage i	1	black or african american	708	'--	23	0	Subtype 5
TCGA-A4-8515	47	40+	male	stage i	1	american indian or alaska native	709	'--	23	0	Subtype 5
TCGA-AT-A5NU	77	70+	male	stage i	1	white	67	'--	2	0	Subtype 5
TCGA-B1-A47N	62	60+	male	stage i	1	white	1110	'--	37	0	Subtype 5
TCGA-B3-4103	56	50+	male	stage i	1	white	930	'--	31	0	Subtype 5
TCGA-B9-4617	41	40+	male	not reported	'--	black or african american	35	'--	1	0	Subtype 5
TCGA-B9-5155	71	70+	male	stage iii	3	white	665	'--	22	0	Subtype 5
TCGA-B9-A8YH	52	50+	male	stage i	1	black or african american	532	'--	17	0	Subtype 5
TCGA-BQ-7048	64	60+	male	stage iii	3	white	2839	'--	94	0	Subtype 5
TCGA-DW-7837	43	40+	male	stage i	1	black or african american	1142	'--	38	0	Subtype 5
TCGA-DZ-6135	45	40+	male	stage i	1	not reported	2269	'--	75	0	Subtype 5
TCGA-G7-A4TM	40	40+	male	stage i	1	black or african american	768	'--	25	0	Subtype 5
TCGA-G7-A8LE	62	60+	male	stage i	1	white	2453	'--	81	0	Subtype 5
TCGA-GL-A59R	79	70+	male	stage iii	3	white	378	'--	12	0	Subtype 5
TCGA-HE-7129	'--	'--	male	stage ii	2	not reported	2492	'--	83	0	Subtype 5
TCGA-IZ-8196	50	50+	male	stage i	1	white	649	'--	21	0	Subtype 5
TCGA-MH-A55Z	65	60+	male	stage i	1	black or african american	845	'--	28	0	Subtype 5
TCGA-MH-A561	66	60+	male	stage i	1	white	841	'--	28	0	Subtype 5
TCGA-O9-A75Z	44	40+	male	stage i	1	white	471	'--	15	0	Subtype 5
TCGA-SX-A7SQ	48	40+	male	stage i	1	white	1266	'--	42	0	Subtype 5
TCGA-SX-A7SU	47	40+	male	stage i	1	not reported	1331	'--	44	0	Subtype 5
TCGA-UZ-A9PN	54	50+	male	stage iii	3	white	667	1136	37	1	Subtype 5
TCGA-UZ-A9PP	60	60+	male	stage i	1	white	3010	'--	100	0	Subtype 5
TCGA-UZ-A9PZ	65	60+	male	stage iii	3	white	657	'--	21	0	Subtype 5
TCGA-4A-A93Y	63	60+	female	stage ii	2	black or african american	352	'--	11	0	Subtype 6
TCGA-A4-7828	74	70+	female	stage i	1	black or african american	238	'--	7	0	Subtype 6
TCGA-A4-8630	59	50+	female	stage i	1	white	436	'--	14	0	Subtype 6
TCGA-B3-3926	59	50+	female	stage i	1	white	883	'--	29	0	Subtype 6
TCGA-BQ-5883	79	70+	female	stage i	1	black or african american	1242	'--	41	0	Subtype 6
TCGA-BQ-5884	59	50+	female	stage i	1	black or african american	792	'--	26	0	Subtype 6
TCGA-DZ-6133	66	60+	female	stage i	1	white	'--	1557	51	1	Subtype 6
TCGA-MH-A854	62	60+	female	stage i	1	black or african american	536	'--	17	0	Subtype 6
TCGA-P4-A5E7	74	70+	female	stage i	1	white	2649	'--	88	0	Subtype 6
TCGA-PJ-A5Z8	60	60+	female	stage i	1	white	600	'--	20	0	Subtype 6
TCGA-UZ-A9PS	62	60+	female	stage ii	2	black or african american	2167	'--	72	0	Subtype 6
TCGA-Y8-A897	68	60+	female	stage i	1	white	549	'--	18	0	Subtype 6
TCGA-2Z-A9JG	64	60+	male	stage i	1	white	1662	'--	55	0	Subtype 6
TCGA-2Z-A9JL	47	40+	male	stage i	1	black or african american	1006	'--	33	0	Subtype 6
TCGA-2Z-A9JS	74	70+	male	stage i	1	white	'--	492	16	1	Subtype 6
TCGA-5P-A9JV	49	40+	male	not reported	'--	white	2043	'--	68	0	Subtype 6
TCGA-5P-A9JW	64	60+	male	not reported	'--	white	3241	'--	108	0	Subtype 6
TCGA-5P-A9KA	61	60+	male	not reported	'--	white	395	'--	13	0	Subtype 6
TCGA-A4-8098	73	70+	male	stage i	1	black or african american	896	'--	29	0	Subtype 6
TCGA-A4-A772	39	30+	male	stage i	1	white	0	'--	0	0	Subtype 6
TCGA-BQ-7059	71	70+	male	stage i	1	white	232	'--	7	0	Subtype 6
TCGA-BQ-7062	64	60+	male	stage i	1	black or african american	116	'--	3	0	Subtype 6
TCGA-DW-7838	66	60+	male	stage i	1	white	744	'--	24	0	Subtype 6
TCGA-DW-7841	61	60+	male	stage i	1	black or african american	445	'--	14	0	Subtype 6
TCGA-HE-A5NH	62	60+	male	stage i	1	not reported	791	'--	26	0	Subtype 6
TCGA-KV-A6GD	85	80+	male	stage i	1	white	560	'--	18	0	Subtype 6
TCGA-SX-A7SR	66	60+	male	stage ii	2	white	805	'--	26	0	Subtype 6
TCGA-UZ-A9PK	71	70+	male	stage i	1	white	3571	'--	119	0	Subtype 6
TCGA-UZ-A9PR	84	80+	male	stage i	1	white	2191	'--	73	0	Subtype 6
TCGA-A4-7287	75	70+	female	stage i	1	white	234	597	19	1	Subtype 7
TCGA-BQ-7061	83	80+	female	stage i	1	white	218	'--	7	0	Subtype 7
TCGA-5P-A9K3	59	50+	male	not reported	'--	white	'--	471	15	1	Subtype 7
TCGA-A4-7584	59	50+	male	stage i	1	black or african american	650	'--	21	0	Subtype 7
TCGA-A4-7585	67	60+	male	stage iii	3	white	'--	1070	35	1	Subtype 7
TCGA-A4-A48D	84	80+	male	stage i	1	black or african american	379	'--	12	0	Subtype 7
TCGA-AL-3466	41	40+	male	stage iv	4	white	'--	293	9	1	Subtype 7
TCGA-B9-7268	59	50+	male	stage ii	2	white	671	'--	22	0	Subtype 7
TCGA-B9-A44B	70	70+	male	stage iii	3	black or african american	361	'--	12	0	Subtype 7
TCGA-BQ-5882	54	50+	male	stage iii	3	not reported	'--	658	21	1	Subtype 7
TCGA-BQ-5889	63	60+	male	stage iv	4	white	'--	329	10	1	Subtype 7
TCGA-BQ-5890	69	60+	male	stage iii	3	white	233	'--	7	0	Subtype 7
TCGA-BQ-5894	42	40+	male	stage iv	4	not reported	84	'--	2	0	Subtype 7
TCGA-BQ-7058	81	80+	male	stage iii	3	white	'--	343	11	1	Subtype 7
TCGA-G7-6790	57	50+	male	stage i	1	white	1575	'--	52	0	Subtype 7
TCGA-G7-7502	83	80+	male	stage i	1	white	786	'--	26	0	Subtype 7
TCGA-IA-A83V	63	60+	male	stage i	1	white	'--	2941	98	1	Subtype 7
TCGA-P4-A5E6	67	60+	male	stage iii	3	black or african american	3035	'--	101	0	Subtype 7
TCGA-P4-AAVO	69	60+	male	stage i	1	white	2400	'--	80	0	Subtype 7
TCGA-UZ-A9PM	62	60+	male	stage ii	2	white	3811	'--	127	0	Subtype 7
TCGA-BQ-5875	66	60+	female	stage iii	3	white	2639	'--	87	0	Subtype 8
TCGA-5P-A9KE	70	70+	male	not reported	'--	white	824	'--	27	0	Subtype 8
TCGA-B1-5398	73	70+	male	stage iii	3	white	1251	'--	41	0	Subtype 8
TCGA-BQ-5880	79	70+	male	stage iii	3	white	'--	1314	43	1	Subtype 8
TCGA-BQ-5881	69	60+	male	stage i	1	white	1454	'--	48	0	Subtype 8
TCGA-BQ-7044	73	70+	male	stage iii	3	white	3760	'--	125	0	Subtype 8
TCGA-BQ-7045	78	70+	male	stage i	1	black or african american	'--	1468	48	1	Subtype 8
TCGA-GL-A9DE	74	70+	male	stage i	1	black or african american	496	'--	16	0	Subtype 8
TCGA-IA-A83S	81	80+	male	not reported	'--	white	'--	2609	86	1	Subtype 8
TCGA-IZ-A6M8	69	60+	male	stage i	1	black or african american	497	'--	16	0	Subtype 8
TCGA-MH-A560	62	60+	male	stage i	1	white	924	'--	30	0	Subtype 8
TCGA-B1-A655	77	70+	female	stage i	1	white	510	'--	17	0	Subtype 9
TCGA-WN-AB4C	60	60+	female	stage i	1	white	1188	'--	39	0	Subtype 9
TCGA-5P-A9KH	77	70+	male	not reported	'--	white	2051	'--	68	0	Subtype 9
TCGA-A4-7286	42	40+	male	not reported	'--	white	554	'--	18	0	Subtype 9
TCGA-A4-8517	71	70+	male	stage i	1	white	597	'--	19	0	Subtype 9
TCGA-B1-A656	64	60+	male	stage i	1	white	618	'--	20	0	Subtype 9
TCGA-BQ-5876	75	70+	male	stage i	1	white	586	'--	19	0	Subtype 9
TCGA-BQ-5886	75	70+	male	stage iii	3	white	792	'--	26	0	Subtype 9
TCGA-BQ-7046	61	60+	male	stage i	1	white	2948	'--	98	0	Subtype 9
TCGA-BQ-7060	53	50+	male	stage i	1	american indian or alaska native	214	'--	7	0	Subtype 9
TCGA-DW-5561	51	50+	male	stage i	1	black or african american	414	'--	13	0	Subtype 9
TCGA-DW-7834	53	50+	male	stage i	1	white	3950	'--	131	0	Subtype 9
TCGA-GL-A4EM	61	60+	male	stage i	1	white	32	'--	1	0	Subtype 9
TCGA-HE-A5NF	58	50+	male	stage i	1	not reported	2582	'--	86	0	Subtype 9
TCGA-MH-A857	63	60+	male	stage i	1	black or african american	890	'--	29	0	Subtype 9
TCGA-Y8-A8S1	61	60+	male	stage i	1	white	404	'--	13	0	Subtype 9

## Sheet: LIHC
Table S2E. Basic information and ca-tRF subtypes of LIHC samples.
participant_id	age	age_group	gender	tumor_stage	numeric_tumor_stage	race	days_to_last_follow_up	days_to_death	duration	is_dead	ca-tRF subtype
TCGA-2Y-A9GY	64	60+	female	stage ii	2	white	'--	757	25	1	Subtype 1
TCGA-2Y-A9H5	59	50+	female	stage i	1	white	'--	555	18	1	Subtype 1
TCGA-5R-AAAM	65	60+	female	stage ii	2	white	'--	46	1	1	Subtype 1
TCGA-BC-A10R	66	60+	female	not reported	'--	white	'--	308	10	1	Subtype 1
TCGA-BC-A10X	52	50+	female	stage iiia	3	white	'--	770	25	1	Subtype 1
TCGA-BC-A216	62	60+	female	stage iiia	3	white	1351	'--	45	0	Subtype 1
TCGA-BC-A217	75	70+	female	stage ii	2	white	421	1397	46	1	Subtype 1
TCGA-BC-A3KF	66	60+	female	stage i	1	white	8	'--	0	0	Subtype 1
TCGA-BC-A3KG	68	60+	female	stage ii	2	white	680	'--	22	0	Subtype 1
TCGA-BD-A3EP	75	70+	female	stage i	1	black or african american	409	'--	13	0	Subtype 1
TCGA-CC-5259	60	60+	female	stage iiic	3	asian	250	'--	8	0	Subtype 1
TCGA-CC-A123	24	20+	female	stage iiia	3	asian	219	'--	7	0	Subtype 1
TCGA-CC-A8HU	39	30+	female	stage iiia	3	asian	0	344	11	1	Subtype 1
TCGA-CC-A9FU	52	50+	female	stage iiia	3	asian	0	'--	0	0	Subtype 1
TCGA-DD-A118	77	70+	female	stage ii	2	white	3437	'--	114	0	Subtype 1
TCGA-DD-A11D	57	50+	female	stage i	1	white	'--	1560	52	1	Subtype 1
TCGA-DD-A1EB	72	70+	female	stage i	1	not reported	2017	'--	67	0	Subtype 1
TCGA-DD-A1EC	20	20+	female	stage i	1	white	602	'--	20	0	Subtype 1
TCGA-DD-A1EF	57	50+	female	stage i	1	white	'--	394	13	1	Subtype 1
TCGA-DD-A39X	78	70+	female	stage i	1	white	'--	1694	56	1	Subtype 1
TCGA-DD-A3A6	72	70+	female	stage ii	2	white	'--	3258	108	1	Subtype 1
TCGA-DD-A4NA	67	60+	female	stage iiic	3	white	1008	'--	33	0	Subtype 1
TCGA-DD-A4NN	56	50+	female	stage i	1	white	'--	899	29	1	Subtype 1
TCGA-DD-A73B	72	70+	female	stage i	1	white	'--	283	9	1	Subtype 1
TCGA-DD-A73C	65	60+	female	stage iiia	3	white	701	'--	23	0	Subtype 1
TCGA-DD-A73F	77	70+	female	stage i	1	white	1085	'--	36	0	Subtype 1
TCGA-DD-AAD8	73	70+	female	stage i	1	asian	1219	'--	40	0	Subtype 1
TCGA-DD-AAEG	59	50+	female	stage i	1	asian	719	'--	23	0	Subtype 1
TCGA-ED-A7PY	20	20+	female	stage ii	2	asian	390	'--	13	0	Subtype 1
TCGA-ED-A82E	60	60+	female	stage iiia	3	asian	408	'--	13	0	Subtype 1
TCGA-EP-A2KB	46	40+	female	stage i	1	white	334	596	19	1	Subtype 1
TCGA-FV-A3I1	81	80+	female	stage ii	2	white	0	247	8	1	Subtype 1
TCGA-G3-A25T	45	40+	female	stage iiia	3	white	1553	'--	51	0	Subtype 1
TCGA-G3-A25U	63	60+	female	stage i	1	asian	1636	'--	54	0	Subtype 1
TCGA-RC-A6M5	20	20+	female	stage iva	4	white	15	'--	0	0	Subtype 1
TCGA-UB-A7MA	62	60+	female	stage ii	2	white	848	'--	28	0	Subtype 1
TCGA-WQ-A9G7	71	70+	female	not reported	'--	white	30	'--	1	0	Subtype 1
TCGA-ZP-A9CY	66	60+	female	not reported	'--	white	782	'--	26	0	Subtype 1
TCGA-ZP-A9D4	64	60+	female	not reported	'--	white	395	'--	13	0	Subtype 1
TCGA-2Y-A9GS	58	50+	male	not reported	'--	white	'--	724	24	1	Subtype 1
TCGA-2Y-A9GT	51	50+	male	stage i	1	white	'--	1624	54	1	Subtype 1
TCGA-2Y-A9H0	49	40+	male	stage iiia	3	white	3675	'--	122	0	Subtype 1
TCGA-4R-AA8I	66	60+	male	stage ii	2	white	216	262	8	1	Subtype 1
TCGA-5C-A9VG	58	50+	male	stage ii	2	white	328	'--	10	0	Subtype 1
TCGA-5R-AA1C	57	50+	male	stage ii	2	white	520	'--	17	0	Subtype 1
TCGA-BC-A10U	69	60+	male	not reported	'--	white	'--	837	27	1	Subtype 1
TCGA-BC-A112	80	80+	male	not reported	'--	white	'--	153	5	1	Subtype 1
TCGA-BD-A2L6	69	60+	male	not reported	'--	white	1363	'--	45	0	Subtype 1
TCGA-CC-5261	44	40+	male	stage ii	2	asian	12	97	3	1	Subtype 1
TCGA-CC-5262	67	60+	male	stage iiic	3	asian	0	103	3	1	Subtype 1
TCGA-CC-A3MA	61	60+	male	stage iiia	3	asian	2	303	10	1	Subtype 1
TCGA-CC-A3MB	36	30+	male	stage iiia	3	asian	3	315	10	1	Subtype 1
TCGA-CC-A7IG	47	40+	male	stage ii	2	asian	0	299	9	1	Subtype 1
TCGA-CC-A7IK	59	50+	male	stage iiia	3	asian	0	262	8	1	Subtype 1
TCGA-CC-A8HT	74	70+	male	stage iiia	3	asian	0	140	4	1	Subtype 1
TCGA-DD-A116	68	60+	male	stage iiia	3	asian	'--	1622	54	1	Subtype 1
TCGA-DD-A11A	67	60+	male	stage i	1	black or african american	79	'--	2	0	Subtype 1
TCGA-DD-A1EA	68	60+	male	stage ii	2	asian	2415	'--	80	0	Subtype 1
TCGA-DD-A1ED	68	60+	male	stage i	1	white	2301	'--	76	0	Subtype 1
TCGA-DD-A39V	77	70+	male	stage ii	2	white	'--	643	21	1	Subtype 1
TCGA-DD-A3A4	37	30+	male	stage iiia	3	white	'--	612	20	1	Subtype 1
TCGA-DD-A3A8	75	70+	male	stage ii	2	white	'--	11	0	1	Subtype 1
TCGA-DD-AACF	68	60+	male	stage i	1	asian	'--	365	12	1	Subtype 1
TCGA-DD-AACG	52	50+	male	stage ii	2	asian	'--	469	15	1	Subtype 1
TCGA-DD-AACO	40	40+	male	stage i	1	asian	1876	'--	62	0	Subtype 1
TCGA-DD-AACQ	50	50+	male	stage ii	2	asian	429	432	14	1	Subtype 1
TCGA-DD-AACU	59	50+	male	stage i	1	asian	1567	'--	52	0	Subtype 1
TCGA-DD-AACX	66	60+	male	stage ii	2	asian	170	'--	5	0	Subtype 1
TCGA-DD-AAD2	66	60+	male	stage i	1	asian	658	'--	21	0	Subtype 1
TCGA-DD-AAD3	43	40+	male	stage i	1	asian	1295	'--	43	0	Subtype 1
TCGA-DD-AADO	55	50+	male	stage i	1	asian	453	'--	15	0	Subtype 1
TCGA-DD-AAEB	60	60+	male	stage i	1	asian	478	'--	15	0	Subtype 1
TCGA-DD-AAEH	73	70+	male	stage i	1	asian	784	'--	26	0	Subtype 1
TCGA-DD-AAVQ	38	30+	male	stage i	1	asian	2728	'--	90	0	Subtype 1
TCGA-DD-AAVR	44	40+	male	stage i	1	asian	2513	'--	83	0	Subtype 1
TCGA-DD-AAVW	35	30+	male	stage i	1	asian	2317	'--	77	0	Subtype 1
TCGA-DD-AAVY	56	50+	male	stage iiia	3	asian	1970	'--	65	0	Subtype 1
TCGA-ED-A7XO	29	20+	male	stage iiia	3	asian	427	'--	14	0	Subtype 1
TCGA-EP-A3JL	76	70+	male	stage i	1	white	303	'--	10	0	Subtype 1
TCGA-FV-A2QR	75	70+	male	stage i	1	white	'--	581	19	1	Subtype 1
TCGA-G3-A25V	68	60+	male	stage i	1	white	860	'--	28	0	Subtype 1
TCGA-G3-A25X	73	70+	male	stage ii	2	asian	1779	'--	59	0	Subtype 1
TCGA-G3-A3CH	53	50+	male	stage iiia	3	asian	780	'--	26	0	Subtype 1
TCGA-G3-A3CI	71	70+	male	stage i	1	white	180	'--	6	0	Subtype 1
TCGA-G3-A5SI	44	40+	male	stage ii	2	asian	447	768	25	1	Subtype 1
TCGA-G3-A7M7	65	60+	male	stage i	1	white	361	'--	12	0	Subtype 1
TCGA-KR-A7K0	65	60+	male	stage i	1	white	'--	65	2	1	Subtype 1
TCGA-LG-A9QC	48	40+	male	stage i	1	white	425	'--	14	0	Subtype 1
TCGA-MI-A75I	61	60+	male	not reported	'--	black or african american	630	'--	21	0	Subtype 1
TCGA-MR-A8JO	34	30+	male	stage i	1	white	330	'--	11	0	Subtype 1
TCGA-RC-A6M6	75	70+	male	stage ii	2	white	9	'--	0	0	Subtype 1
TCGA-RC-A7SB	53	50+	male	stage ii	2	asian	588	'--	19	0	Subtype 1
TCGA-UB-A7MD	67	60+	male	stage i	1	black or african american	'--	52	1	1	Subtype 1
TCGA-UB-A7MF	56	50+	male	stage iiia	3	white	'--	214	7	1	Subtype 1
TCGA-ZP-A9CZ	72	70+	male	not reported	'--	asian	706	'--	23	0	Subtype 1
TCGA-ZS-A9CF	64	60+	male	stage ii	2	white	2412	'--	80	0	Subtype 1
TCGA-2Y-A9GU	55	50+	female	stage i	1	white	1939	'--	64	0	Subtype 2
TCGA-2Y-A9GZ	82	80+	female	stage ii	2	white	'--	848	28	1	Subtype 2
TCGA-2Y-A9H6	68	60+	female	stage i	1	white	357	'--	11	0	Subtype 2
TCGA-2Y-A9H7	81	80+	female	stage i	1	white	1168	'--	38	0	Subtype 2
TCGA-2Y-A9H8	85	80+	female	not reported	'--	white	'--	633	21	1	Subtype 2
TCGA-BC-A8YO	66	60+	female	stage iiic	3	white	562	'--	18	0	Subtype 2
TCGA-BW-A5NP	26	20+	female	stage iv	4	white	0	'--	0	0	Subtype 2
TCGA-CC-5260	61	60+	female	stage iiic	3	asian	0	87	2	1	Subtype 2
TCGA-DD-A39Z	43	40+	female	stage ii	2	not reported	'--	601	20	1	Subtype 2
TCGA-DD-A4ND	56	50+	female	stage i	1	white	2746	'--	91	0	Subtype 2
TCGA-DD-A73D	68	60+	female	stage ii	2	white	693	'--	23	0	Subtype 2
TCGA-DD-A73G	73	70+	female	stage i	1	white	3478	'--	115	0	Subtype 2
TCGA-DD-AACB	74	70+	female	stage i	1	asian	2324	'--	77	0	Subtype 2
TCGA-DD-AACT	69	60+	female	stage i	1	asian	1562	'--	52	0	Subtype 2
TCGA-DD-AAD0	73	70+	female	stage i	1	asian	137	'--	4	0	Subtype 2
TCGA-DD-AAD1	51	50+	female	stage i	1	asian	564	'--	18	0	Subtype 2
TCGA-DD-AADI	43	40+	female	stage i	1	asian	1085	'--	36	0	Subtype 2
TCGA-DD-AADJ	70	70+	female	stage i	1	asian	1066	'--	35	0	Subtype 2
TCGA-DD-AADK	68	60+	female	stage ii	2	asian	1049	'--	34	0	Subtype 2
TCGA-DD-AADY	55	50+	female	stage i	1	asian	555	'--	18	0	Subtype 2
TCGA-ED-A66Y	51	50+	female	stage iiia	3	asian	7	296	9	1	Subtype 2
TCGA-EP-A2KA	52	50+	female	stage iiia	3	white	357	627	20	1	Subtype 2
TCGA-FV-A23B	70	70+	female	stage ii	2	white	987	1852	61	1	Subtype 2
TCGA-FV-A495	51	50+	female	stage ii	2	white	1	'--	0	0	Subtype 2
TCGA-FV-A496	84	80+	female	stage i	1	white	10	'--	0	0	Subtype 2
TCGA-G3-A25Y	52	50+	female	stage i	1	asian	'--	452	15	1	Subtype 2
TCGA-G3-A7M6	60	60+	female	stage i	1	white	632	'--	21	0	Subtype 2
TCGA-HP-A5N0	90	90+	female	not reported	'--	not reported	'--	752	25	1	Subtype 2
TCGA-RC-A6M4	74	70+	female	stage iiia	3	white	22	'--	0	0	Subtype 2
TCGA-UB-AA0V	69	60+	female	stage i	1	white	314	'--	10	0	Subtype 2
TCGA-XR-A8TC	43	40+	female	stage i	1	white	1339	'--	44	0	Subtype 2
TCGA-ZP-A9D0	67	60+	female	not reported	'--	black or african american	1091	'--	36	0	Subtype 2
TCGA-ZP-A9D1	56	50+	female	not reported	'--	white	21	'--	0	0	Subtype 2
TCGA-ZS-A9CE	79	70+	female	stage ii	2	white	1241	'--	41	0	Subtype 2
TCGA-2Y-A9GW	64	60+	male	stage i	1	white	'--	1271	42	1	Subtype 2
TCGA-2Y-A9GX	68	60+	male	stage i	1	white	2442	'--	81	0	Subtype 2
TCGA-2Y-A9H1	58	50+	male	stage i	1	white	'--	1229	40	1	Subtype 2
TCGA-2Y-A9H3	45	40+	male	stage ii	2	white	1516	'--	50	0	Subtype 2
TCGA-2Y-A9H4	68	60+	male	stage i	1	black or african american	1452	'--	48	0	Subtype 2
TCGA-2Y-A9HB	66	60+	male	stage i	1	not reported	260	'--	8	0	Subtype 2
TCGA-3K-AAZ8	65	60+	male	stage iiib	3	black or african american	396	'--	13	0	Subtype 2
TCGA-5C-AAPD	61	60+	male	stage ii	2	asian	20	'--	0	0	Subtype 2
TCGA-BC-A10Y	76	70+	male	not reported	'--	white	'--	711	23	1	Subtype 2
TCGA-BC-A5W4	69	60+	male	stage iiia	3	white	289	547	18	1	Subtype 2
TCGA-BC-A69I	69	60+	male	stage i	1	white	387	'--	12	0	Subtype 2
TCGA-BW-A5NO	50	50+	male	stage iiia	3	black or african american	20	'--	0	0	Subtype 2
TCGA-CC-5258	48	40+	male	stage ii	2	asian	0	129	4	1	Subtype 2
TCGA-CC-A5UD	45	40+	male	stage iiia	3	asian	0	304	10	1	Subtype 2
TCGA-CC-A5UE	48	40+	male	stage iiib	3	asian	0	272	9	1	Subtype 2
TCGA-CC-A7IH	58	50+	male	stage iiia	3	asian	365	'--	12	0	Subtype 2
TCGA-CC-A9FS	55	50+	male	stage ii	2	asian	211	'--	7	0	Subtype 2
TCGA-CC-A9FV	57	50+	male	stage iiia	3	asian	0	'--	0	0	Subtype 2
TCGA-CC-A9FW	68	60+	male	stage iiia	3	asian	248	'--	8	0	Subtype 2
TCGA-DD-A1EH	23	20+	male	stage iii	3	white	1495	'--	49	0	Subtype 2
TCGA-DD-A4NF	72	70+	male	stage i	1	white	942	'--	31	0	Subtype 2
TCGA-DD-A4NL	46	40+	male	stage i	1	white	1711	'--	57	0	Subtype 2
TCGA-DD-A4NO	65	60+	male	stage i	1	white	2245	'--	74	0	Subtype 2
TCGA-DD-A4NP	32	30+	male	stage i	1	white	3308	'--	110	0	Subtype 2
TCGA-DD-A4NV	61	60+	male	stage iiia	3	white	2398	'--	79	0	Subtype 2
TCGA-DD-A73E	66	60+	male	stage i	1	white	44	'--	1	0	Subtype 2
TCGA-DD-AAC9	51	50+	male	stage i	1	asian	347	'--	11	0	Subtype 2
TCGA-DD-AACJ	75	70+	male	stage ii	2	asian	2102	'--	70	0	Subtype 2
TCGA-DD-AACK	70	70+	male	stage i	1	asian	9	'--	0	0	Subtype 2
TCGA-DD-AACN	32	30+	male	stage i	1	asian	1302	'--	43	0	Subtype 2
TCGA-DD-AACS	39	30+	male	stage i	1	asian	1804	'--	60	0	Subtype 2
TCGA-DD-AACW	43	40+	male	stage i	1	asian	1424	'--	47	0	Subtype 2
TCGA-DD-AACY	61	60+	male	stage i	1	asian	1450	'--	48	0	Subtype 2
TCGA-DD-AADP	45	40+	male	stage i	1	asian	458	'--	15	0	Subtype 2
TCGA-DD-AADQ	59	50+	male	stage ii	2	asian	436	'--	14	0	Subtype 2
TCGA-DD-AADS	63	60+	male	stage i	1	asian	474	'--	15	0	Subtype 2
TCGA-DD-AAE2	51	50+	male	stage i	1	asian	638	'--	21	0	Subtype 2
TCGA-DD-AAE7	72	70+	male	stage i	1	asian	644	'--	21	0	Subtype 2
TCGA-DD-AAED	51	50+	male	stage i	1	asian	763	'--	25	0	Subtype 2
TCGA-DD-AAEK	51	50+	male	stage ii	2	asian	1067	'--	35	0	Subtype 2
TCGA-DD-AAVP	48	40+	male	stage i	1	asian	2752	'--	91	0	Subtype 2
TCGA-DD-AAVS	56	50+	male	stage i	1	asian	1823	'--	60	0	Subtype 2
TCGA-DD-AAVU	46	40+	male	stage ii	2	asian	2202	'--	73	0	Subtype 2
TCGA-DD-AAVV	56	50+	male	stage ii	2	asian	2455	'--	81	0	Subtype 2
TCGA-DD-AAVX	38	30+	male	stage ii	2	asian	1718	'--	57	0	Subtype 2
TCGA-DD-AAVZ	38	30+	male	stage i	1	asian	1900	'--	63	0	Subtype 2
TCGA-DD-AAW1	55	50+	male	stage iiia	3	asian	1989	'--	66	0	Subtype 2
TCGA-DD-AAW3	69	60+	male	stage i	1	asian	1633	'--	54	0	Subtype 2
TCGA-ED-A4XI	58	50+	male	stage ii	2	asian	819	'--	27	0	Subtype 2
TCGA-ED-A66X	35	30+	male	stage iiia	3	asian	406	'--	13	0	Subtype 2
TCGA-ED-A97K	54	50+	male	stage iiia	3	asian	6	'--	0	0	Subtype 2
TCGA-EP-A12J	62	60+	male	stage i	1	black or african american	570	'--	19	0	Subtype 2
TCGA-EP-A26S	70	70+	male	stage i	1	white	608	'--	20	0	Subtype 2
TCGA-ES-A2HS	80	80+	male	stage i	1	white	'--	688	22	1	Subtype 2
TCGA-G3-A25Z	58	50+	male	stage i	1	asian	655	'--	21	0	Subtype 2
TCGA-G3-A3CK	61	60+	male	stage i	1	asian	585	'--	19	0	Subtype 2
TCGA-G3-A5SL	70	70+	male	stage ii	2	white	621	'--	20	0	Subtype 2
TCGA-G3-A6UC	65	60+	male	stage iiib	3	white	671	'--	22	0	Subtype 2
TCGA-G3-A7M8	31	30+	male	stage i	1	asian	430	'--	14	0	Subtype 2
TCGA-G3-AAUZ	48	40+	male	stage i	1	not reported	480	'--	16	0	Subtype 2
TCGA-G3-AAV0	58	50+	male	stage i	1	asian	476	'--	15	0	Subtype 2
TCGA-G3-AAV2	50	50+	male	stage i	1	white	372	'--	12	0	Subtype 2
TCGA-GJ-A3OU	59	50+	male	stage i	1	white	879	'--	29	0	Subtype 2
TCGA-GJ-A9DB	68	60+	male	stage i	1	white	'--	67	2	1	Subtype 2
TCGA-K7-A5RF	64	60+	male	stage i	1	white	631	'--	21	0	Subtype 2
TCGA-K7-AAU7	61	60+	male	stage ii	2	white	359	'--	11	0	Subtype 2
TCGA-LG-A9QD	68	60+	male	stage iiia	3	white	366	'--	12	0	Subtype 2
TCGA-MI-A75C	64	60+	male	stage i	1	white	291	'--	9	0	Subtype 2
TCGA-MI-A75H	77	70+	male	not reported	'--	white	747	'--	24	0	Subtype 2
TCGA-NI-A8LF	74	70+	male	stage i	1	white	799	'--	26	0	Subtype 2
TCGA-O8-A75V	54	50+	male	stage i	1	not reported	538	'--	17	0	Subtype 2
TCGA-QA-A7B7	48	40+	male	stage ii	2	black or african american	94	'--	3	0	Subtype 2
TCGA-RC-A7SF	66	60+	male	stage i	1	asian	579	'--	19	0	Subtype 2
TCGA-T1-A6J8	68	60+	male	not reported	'--	white	23	'--	0	0	Subtype 2
TCGA-UB-A7MB	24	20+	male	stage ii	2	white	601	'--	20	0	Subtype 2
TCGA-UB-A7ME	51	50+	male	stage i	1	asian	486	'--	16	0	Subtype 2
TCGA-UB-AA0U	60	60+	male	stage ii	2	white	327	'--	10	0	Subtype 2
TCGA-WX-AA46	61	60+	male	stage ii	2	white	756	'--	25	0	Subtype 2
TCGA-XR-A8TF	74	70+	male	stage i	1	white	'--	693	23	1	Subtype 2
TCGA-YA-A8S7	68	60+	male	stage iiia	3	white	'--	412	13	1	Subtype 2
TCGA-ZP-A9CV	59	50+	male	not reported	'--	white	142	1088	36	1	Subtype 2
TCGA-ZP-A9D2	51	50+	male	not reported	'--	white	743	765	25	1	Subtype 2
TCGA-2Y-A9GV	54	50+	female	stage i	1	white	'--	2532	84	1	Subtype 3
TCGA-2Y-A9H2	64	60+	female	stage i	1	white	1731	'--	57	0	Subtype 3
TCGA-5R-AA1D	17	10+	female	stage iiia	3	white	449	'--	14	0	Subtype 3
TCGA-CC-A8HV	51	50+	female	stage ii	2	asian	0	279	9	1	Subtype 3
TCGA-DD-A39W	29	20+	female	stage iii	3	white	'--	827	27	1	Subtype 3
TCGA-DD-A3A2	76	70+	female	stage i	1	white	'--	2131	71	1	Subtype 3
TCGA-DD-A3A5	66	60+	female	stage iii	3	white	'--	3125	104	1	Subtype 3
TCGA-DD-A3A9	64	60+	female	stage ivb	4	white	'--	931	31	1	Subtype 3
TCGA-DD-A4NE	75	70+	female	stage iiia	3	white	'--	660	22	1	Subtype 3
TCGA-DD-A4NH	65	60+	female	stage iiib	3	white	917	'--	30	0	Subtype 3
TCGA-DD-A4NS	61	60+	female	stage i	1	white	'--	2456	81	1	Subtype 3
TCGA-DD-AACL	66	60+	female	stage i	1	asian	58	107	3	1	Subtype 3
TCGA-DD-AADA	66	60+	female	stage i	1	asian	1233	'--	41	0	Subtype 3
TCGA-DD-AADF	64	60+	female	stage i	1	asian	'--	115	3	1	Subtype 3
TCGA-DD-AAE0	45	40+	female	stage iiia	3	asian	555	'--	18	0	Subtype 3
TCGA-DD-AAE4	49	40+	female	stage i	1	asian	608	'--	20	0	Subtype 3
TCGA-DD-AAE6	59	50+	female	stage i	1	asian	141	'--	4	0	Subtype 3
TCGA-ED-A7XP	53	50+	female	stage ii	2	asian	400	'--	13	0	Subtype 3
TCGA-ED-A8O5	59	50+	female	stage iiia	3	asian	406	'--	13	0	Subtype 3
TCGA-ED-A8O6	50	50+	female	stage iiia	3	asian	6	56	1	1	Subtype 3
TCGA-FV-A3I0	76	70+	female	stage ii	2	white	848	'--	28	0	Subtype 3
TCGA-G3-AAV3	58	50+	female	stage ii	2	white	412	'--	13	0	Subtype 3
TCGA-G3-AAV6	53	50+	female	stage iiia	3	white	'--	65	2	1	Subtype 3
TCGA-GJ-A6C0	75	70+	female	stage ii	2	white	'--	31	1	1	Subtype 3
TCGA-KR-A7K7	61	60+	female	stage ii	2	white	951	'--	31	0	Subtype 3
TCGA-LG-A6GG	79	70+	female	stage ii	2	white	387	'--	12	0	Subtype 3
TCGA-PD-A5DF	58	50+	female	stage iiib	3	white	'--	639	21	1	Subtype 3
TCGA-RC-A7S9	47	40+	female	stage i	1	asian	640	'--	21	0	Subtype 3
TCGA-WJ-A86L	68	60+	female	stage i	1	white	345	'--	11	0	Subtype 3
TCGA-WX-AA44	64	60+	female	stage i	1	white	615	'--	20	0	Subtype 3
TCGA-WX-AA47	33	30+	female	stage iiia	3	white	'--	556	18	1	Subtype 3
TCGA-2Y-A9H9	70	70+	male	stage i	1	white	697	'--	23	0	Subtype 3
TCGA-2Y-A9HA	70	70+	male	stage ii	2	white	'--	36	1	1	Subtype 3
TCGA-5C-A9VH	70	70+	male	stage i	1	white	322	'--	10	0	Subtype 3
TCGA-BC-A10S	81	80+	male	not reported	'--	white	'--	1423	47	1	Subtype 3
TCGA-BC-A69H	64	60+	male	stage ii	2	white	444	'--	14	0	Subtype 3
TCGA-BD-A3ER	62	60+	male	stage ii	2	white	1115	'--	37	0	Subtype 3
TCGA-BW-A5NQ	63	60+	male	stage i	1	white	0	'--	0	0	Subtype 3
TCGA-CC-5264	71	70+	male	stage iiia	3	asian	0	102	3	1	Subtype 3
TCGA-CC-A1HT	50	50+	male	stage iiia	3	asian	0	101	3	1	Subtype 3
TCGA-CC-A3M9	45	40+	male	stage iiia	3	asian	3	300	10	1	Subtype 3
TCGA-CC-A3MC	54	50+	male	stage iiia	3	asian	363	'--	12	0	Subtype 3
TCGA-CC-A7IF	59	50+	male	stage iiia	3	asian	0	649	21	1	Subtype 3
TCGA-CC-A7IJ	56	50+	male	stage ii	2	asian	382	'--	12	0	Subtype 3
TCGA-CC-A7IL	61	60+	male	stage iiia	3	asian	0	278	9	1	Subtype 3
TCGA-CC-A8HS	18	10+	male	stage iiic	3	asian	0	300	10	1	Subtype 3
TCGA-DD-A114	42	40+	male	stage ii	2	black or african american	'--	1149	38	1	Subtype 3
TCGA-DD-A119	40	40+	male	stage iv	4	asian	'--	223	7	1	Subtype 3
TCGA-DD-A11B	73	70+	male	stage i	1	white	'--	14	0	1	Subtype 3
TCGA-DD-A1EE	73	70+	male	stage iiia	3	white	204	349	11	1	Subtype 3
TCGA-DD-A1EG	76	70+	male	stage i	1	white	'--	1372	45	1	Subtype 3
TCGA-DD-A1EI	46	40+	male	stage i	1	asian	183	'--	6	0	Subtype 3
TCGA-DD-A1EL	23	20+	male	stage ii	2	black or african american	'--	415	13	1	Subtype 3
TCGA-DD-A3A1	65	60+	male	stage iiia	3	not reported	'--	233	7	1	Subtype 3
TCGA-DD-A3A7	67	60+	male	stage iiib	3	not reported	'--	419	13	1	Subtype 3
TCGA-DD-A4NB	25	20+	male	stage i	1	white	989	'--	32	0	Subtype 3
TCGA-DD-A4NG	77	70+	male	stage iiia	3	white	445	802	26	1	Subtype 3
TCGA-DD-A4NI	67	60+	male	stage ii	2	white	816	'--	27	0	Subtype 3
TCGA-DD-A73A	71	70+	male	stage i	1	white	728	'--	24	0	Subtype 3
TCGA-DD-AACA	65	60+	male	stage i	1	asian	2301	'--	76	0	Subtype 3
TCGA-DD-AACC	61	60+	male	stage i	1	asian	'--	1685	56	1	Subtype 3
TCGA-DD-AACD	48	40+	male	stage i	1	asian	'--	381	12	1	Subtype 3
TCGA-DD-AACE	62	60+	male	stage i	1	asian	2184	'--	72	0	Subtype 3
TCGA-DD-AACH	69	60+	male	stage ii	2	asian	'--	195	6	1	Subtype 3
TCGA-DD-AACI	69	60+	male	stage ii	2	asian	1618	'--	53	0	Subtype 3
TCGA-DD-AACP	64	60+	male	stage i	1	asian	415	'--	13	0	Subtype 3
TCGA-DD-AACV	53	50+	male	stage i	1	asian	1531	'--	51	0	Subtype 3
TCGA-DD-AAD6	66	60+	male	stage iiia	3	asian	672	'--	22	0	Subtype 3
TCGA-DD-AADB	51	50+	male	stage i	1	asian	1242	'--	41	0	Subtype 3
TCGA-DD-AADC	53	50+	male	stage i	1	asian	'--	425	14	1	Subtype 3
TCGA-DD-AADD	51	50+	male	stage i	1	asian	1231	'--	41	0	Subtype 3
TCGA-DD-AADG	70	70+	male	stage iiia	3	asian	1145	'--	38	0	Subtype 3
TCGA-DD-AADM	58	50+	male	stage ii	2	asian	'--	12	0	1	Subtype 3
TCGA-DD-AADN	59	50+	male	stage i	1	asian	898	'--	29	0	Subtype 3
TCGA-DD-AADR	58	50+	male	stage i	1	asian	2028	'--	67	0	Subtype 3
TCGA-DD-AADV	50	50+	male	stage i	1	asian	574	'--	19	0	Subtype 3
TCGA-DD-AADW	48	40+	male	stage i	1	asian	587	'--	19	0	Subtype 3
TCGA-DD-AAE1	52	50+	male	stage i	1	asian	552	'--	18	0	Subtype 3
TCGA-DD-AAE3	50	50+	male	stage i	1	asian	566	'--	18	0	Subtype 3
TCGA-DD-AAE9	69	60+	male	stage i	1	asian	722	'--	24	0	Subtype 3
TCGA-DD-AAEA	65	60+	male	stage i	1	asian	575	'--	19	0	Subtype 3
TCGA-DD-AAEE	55	50+	male	stage i	1	asian	810	'--	27	0	Subtype 3
TCGA-DD-AAEI	72	70+	male	stage i	1	asian	1531	'--	51	0	Subtype 3
TCGA-DD-AAW0	54	50+	male	stage i	1	asian	2015	'--	67	0	Subtype 3
TCGA-DD-AAW2	69	60+	male	stage i	1	asian	1855	'--	61	0	Subtype 3
TCGA-ED-A459	47	40+	male	stage ii	2	asian	910	'--	30	0	Subtype 3
TCGA-ED-A627	74	70+	male	stage i	1	white	423	'--	14	0	Subtype 3
TCGA-EP-A2KC	62	60+	male	stage i	1	black or african american	'--	19	0	1	Subtype 3
TCGA-EP-A3RK	73	70+	male	stage iiia	3	white	363	'--	12	0	Subtype 3
TCGA-ES-A2HT	54	50+	male	stage i	1	black or african american	'--	438	14	1	Subtype 3
TCGA-FV-A2QQ	80	80+	male	stage i	1	white	729	'--	24	0	Subtype 3
TCGA-FV-A4ZQ	52	50+	male	stage i	1	white	12	'--	0	0	Subtype 3
TCGA-G3-A3CG	80	80+	male	stage i	1	white	673	'--	22	0	Subtype 3
TCGA-G3-A3CJ	52	50+	male	stage ii	2	american indian or alaska native	594	'--	19	0	Subtype 3
TCGA-G3-A5SJ	59	50+	male	stage i	1	white	698	'--	23	0	Subtype 3
TCGA-G3-A5SK	58	50+	male	stage i	1	white	744	'--	24	0	Subtype 3
TCGA-G3-A5SM	58	50+	male	stage ii	2	white	520	'--	17	0	Subtype 3
TCGA-G3-A7M5	76	70+	male	stage i	1	asian	447	'--	14	0	Subtype 3
TCGA-G3-AAV1	51	50+	male	stage iiic	3	asian	'--	359	11	1	Subtype 3
TCGA-G3-AAV5	67	60+	male	stage ii	2	white	354	'--	11	0	Subtype 3
TCGA-G3-AAV7	38	30+	male	stage ii	2	asian	361	'--	12	0	Subtype 3
TCGA-HP-A5MZ	78	70+	male	stage i	1	not reported	'--	91	3	1	Subtype 3
TCGA-K7-A5RG	66	60+	male	stage i	1	black or african american	519	'--	17	0	Subtype 3
TCGA-K7-A6G5	66	60+	male	stage i	1	white	512	'--	17	0	Subtype 3
TCGA-KR-A7K2	64	60+	male	stage i	1	white	829	'--	27	0	Subtype 3
TCGA-KR-A7K8	57	50+	male	stage i	1	not reported	906	'--	30	0	Subtype 3
TCGA-MI-A75E	61	60+	male	stage iiic	3	white	507	'--	16	0	Subtype 3
TCGA-MI-A75G	63	60+	male	stage ii	2	white	698	'--	23	0	Subtype 3
TCGA-MR-A520	58	50+	male	stage i	1	white	229	'--	7	0	Subtype 3
TCGA-NI-A4U2	71	70+	male	stage iiia	3	white	'--	1791	59	1	Subtype 3
TCGA-RC-A7SH	42	40+	male	stage ii	2	asian	468	'--	15	0	Subtype 3
TCGA-RC-A7SK	59	50+	male	stage i	1	asian	472	'--	15	0	Subtype 3
TCGA-RG-A7D4	69	60+	male	stage ii	2	black or african american	1098	'--	36	0	Subtype 3
TCGA-WQ-AB4B	62	60+	male	stage ii	2	white	395	'--	13	0	Subtype 3
TCGA-XR-A8TE	16	10+	male	stage iiia	3	white	925	'--	30	0	Subtype 3
TCGA-XR-A8TG	58	50+	male	stage i	1	white	898	'--	29	0	Subtype 3
TCGA-ZS-A9CD	73	70+	male	stage ii	2	white	'--	1386	46	1	Subtype 3
TCGA-ZS-A9CG	55	50+	male	stage ii	2	white	341	'--	11	0	Subtype 3
TCGA-BC-A10Q	72	70+	female	not reported	'--	white	'--	1135	37	1	Subtype 4
TCGA-BC-A10Z	62	60+	female	stage i	1	white	'--	34	1	1	Subtype 4
TCGA-DD-A1EJ	71	70+	female	stage iiic	3	white	887	1005	33	1	Subtype 4
TCGA-DD-AA3A	81	80+	female	stage i	1	white	'--	410	13	1	Subtype 4
TCGA-G3-AAV4	83	80+	female	stage i	1	white	'--	27	0	1	Subtype 4
TCGA-BC-A10T	76	70+	male	not reported	'--	white	'--	837	27	1	Subtype 4
TCGA-CC-5263	35	30+	male	stage iiia	3	asian	'--	129	4	1	Subtype 4
TCGA-CC-A5UC	63	60+	male	stage iiia	3	asian	0	347	11	1	Subtype 4
TCGA-DD-A11C	69	60+	male	stage i	1	white	662	'--	22	0	Subtype 4
TCGA-DD-AAC8	72	70+	male	stage i	1	asian	'--	16	0	1	Subtype 4
TCGA-DD-AADU	60	60+	male	stage ii	2	asian	554	'--	18	0	Subtype 4
TCGA-ED-A7PZ	61	60+	male	stage ii	2	asian	6	'--	0	0	Subtype 4
TCGA-FV-A4ZP	78	70+	male	stage iiia	3	white	1836	2486	82	1	Subtype 4
TCGA-G3-A25S	64	60+	male	stage i	1	white	37	416	13	1	Subtype 4
TCGA-UB-A7MC	59	50+	male	stage iiia	3	white	500	'--	16	0	Subtype 4
TCGA-DD-A113	55	50+	female	stage ii	2	white	2425	'--	80	0	Subtype 5
TCGA-DD-A1EK	64	60+	female	stage ivb	4	white	'--	558	18	1	Subtype 5
TCGA-DD-A4NR	85	80+	female	stage i	1	white	'--	9	0	1	Subtype 5
TCGA-DD-AACZ	63	60+	female	stage i	1	asian	'--	171	5	1	Subtype 5
TCGA-ED-A7PX	48	40+	female	stage ii	2	asian	6	'--	0	0	Subtype 5
TCGA-XR-A8TD	49	40+	female	stage iiib	3	white	1030	'--	34	0	Subtype 5
TCGA-BC-A10W	50	50+	male	not reported	'--	asian	'--	91	3	1	Subtype 5
TCGA-CC-A7IE	57	50+	male	stage iiia	3	asian	0	217	7	1	Subtype 5
TCGA-CC-A7II	54	50+	male	stage iiia	3	asian	399	'--	13	0	Subtype 5
TCGA-DD-A115	53	50+	male	stage iiia	3	white	'--	2542	84	1	Subtype 5
TCGA-DD-A39Y	67	60+	male	stage i	1	asian	'--	171	5	1	Subtype 5
TCGA-DD-A3A3	45	40+	male	stage i	1	asian	'--	535	17	1	Subtype 5
TCGA-DD-A4NQ	60	60+	male	stage ii	2	white	'--	373	12	1	Subtype 5
TCGA-DD-AAD5	54	50+	male	stage i	1	asian	1345	'--	44	0	Subtype 5
TCGA-DD-AADL	58	50+	male	stage i	1	asian	636	'--	21	0	Subtype 5
TCGA-G3-A7M9	70	70+	male	stage iiib	3	white	'--	56	1	1	Subtype 5
TCGA-RC-A6M3	24	20+	male	stage ii	2	american indian or alaska native	0	'--	0	0	Subtype 5

## Sheet: LUSC
Table S2F. Basic information and ca-tRF subtypes of LUSC samples.
participant_id	age	age_group	gender	tumor_stage	numeric_tumor_stage	race	days_to_last_follow_up	days_to_death	duration	is_dead	ca-tRF subtype
TCGA-22-1012	80	80+	female	stage ib	1	white	'--	429	14	1	Subtype 1
TCGA-34-8454	62	60+	female	stage iiia	3	white	1180	'--	39	0	Subtype 1
TCGA-34-8456	71	70+	female	stage iia	2	white	804	'--	26	0	Subtype 1
TCGA-43-2576	62	60+	female	stage iiia	3	white	1223	'--	40	0	Subtype 1
TCGA-46-3765	59	50+	female	stage ia	1	white	405	'--	13	0	Subtype 1
TCGA-52-7810	60	60+	female	stage iib	2	white	923	'--	30	0	Subtype 1
TCGA-60-2720	60	60+	female	stage ib	1	white	97	'--	3	0	Subtype 1
TCGA-68-7755	60	60+	female	stage iia	2	white	83	'--	2	0	Subtype 1
TCGA-85-A510	74	70+	female	stage iib	2	white	482	'--	16	0	Subtype 1
TCGA-92-7340	45	40+	female	stage iia	2	white	82	'--	2	0	Subtype 1
TCGA-NC-A5HI	68	60+	female	stage ib	1	white	1743	'--	58	0	Subtype 1
TCGA-O2-A52S	57	50+	female	stage iii	3	white	'--	387	12	1	Subtype 1
TCGA-O2-A52V	75	70+	female	stage ii	2	black or african american	'--	1335	44	1	Subtype 1
TCGA-18-3406	67	60+	male	stage ia	1	white	'--	371	12	1	Subtype 1
TCGA-18-3414	73	70+	male	stage iv	4	asian	'--	716	23	1	Subtype 1
TCGA-18-3415	77	70+	male	stage ib	1	not reported	1810	2803	93	1	Subtype 1
TCGA-18-3419	73	70+	male	stage iib	2	not reported	2811	'--	93	0	Subtype 1
TCGA-21-5787	65	60+	male	stage iiia	3	black or african american	329	329	10	1	Subtype 1
TCGA-22-0944	61	60+	male	stage ib	1	white	223	223	7	1	Subtype 1
TCGA-22-5483	74	70+	male	stage iia	2	white	573	573	19	1	Subtype 1
TCGA-33-4547	68	60+	male	stage ib	1	white	2419	'--	80	0	Subtype 1
TCGA-33-4582	55	50+	male	stage ia	1	white	'--	3149	104	1	Subtype 1
TCGA-33-4583	73	70+	male	stage ia	1	white	4299	4601	153	1	Subtype 1
TCGA-33-6737	71	70+	male	stage iiia	3	white	'--	601	20	1	Subtype 1
TCGA-33-6738	80	80+	male	stage iiia	3	white	1927	'--	64	0	Subtype 1
TCGA-34-5231	72	70+	male	stage ia	1	white	1528	1984	66	1	Subtype 1
TCGA-34-7107	70	70+	male	stage ii	2	white	'--	34	1	1	Subtype 1
TCGA-34-8455	67	60+	male	stage iv	4	white	'--	123	4	1	Subtype 1
TCGA-37-A5EM	49	40+	male	stage ii	2	white	867	'--	28	0	Subtype 1
TCGA-39-5029	67	60+	male	stage iiia	3	white	'--	740	24	1	Subtype 1
TCGA-43-A474	66	60+	male	stage iia	2	white	353	'--	11	0	Subtype 1
TCGA-43-A56V	61	60+	male	stage iiia	3	black or african american	366	'--	12	0	Subtype 1
TCGA-56-1622	58	50+	male	stage ib	1	white	'--	881	29	1	Subtype 1
TCGA-56-7730	73	70+	male	stage iia	2	white	6	198	6	1	Subtype 1
TCGA-56-8624	84	80+	male	stage iib	2	white	420	'--	14	0	Subtype 1
TCGA-56-A62T	78	70+	male	stage iia	2	black or african american	440	'--	14	0	Subtype 1
TCGA-58-8392	70	70+	male	stage ib	1	white	'--	501	16	1	Subtype 1
TCGA-58-A46J	64	60+	male	stage iib	2	white	2589	'--	86	0	Subtype 1
TCGA-60-2709	69	60+	male	stage ib	1	black or african american	1505	'--	50	0	Subtype 1
TCGA-60-2721	73	70+	male	stage ib	1	white	983	'--	32	0	Subtype 1
TCGA-60-2724	47	40+	male	stage iiia	3	white	717	'--	23	0	Subtype 1
TCGA-63-A5MH	68	60+	male	stage ia	1	not reported	2026	'--	67	0	Subtype 1
TCGA-63-A5MY	63	60+	male	stage ia	1	not reported	1052	'--	35	0	Subtype 1
TCGA-66-2753	69	60+	male	stage ib	1	not reported	31	'--	1	0	Subtype 1
TCGA-66-2793	68	60+	male	stage iiib	3	not reported	'--	306	10	1	Subtype 1
TCGA-77-6844	74	70+	male	stage iiia	3	white	'--	2284	76	1	Subtype 1
TCGA-77-8128	60	60+	male	stage iiia	3	not reported	'--	1150	38	1	Subtype 1
TCGA-77-8144	70	70+	male	stage ib	1	not reported	833	'--	27	0	Subtype 1
TCGA-77-A5GF	70	70+	male	stage iia	2	not reported	839	840	28	1	Subtype 1
TCGA-85-7843	50	50+	male	stage iia	2	white	35	'--	1	0	Subtype 1
TCGA-85-7950	46	40+	male	stage ib	1	white	576	'--	19	0	Subtype 1
TCGA-85-8070	71	70+	male	stage ib	1	white	960	'--	32	0	Subtype 1
TCGA-85-8071	52	50+	male	stage iia	2	white	815	'--	27	0	Subtype 1
TCGA-85-8352	67	60+	male	stage iiia	3	white	67	161	5	1	Subtype 1
TCGA-85-8479	66	60+	male	stage ia	1	white	468	'--	15	0	Subtype 1
TCGA-85-8481	70	70+	male	stage iib	2	white	21	236	7	1	Subtype 1
TCGA-85-A4JB	74	70+	male	stage iib	2	white	942	'--	31	0	Subtype 1
TCGA-85-A4JC	84	80+	male	stage iia	2	white	455	604	20	1	Subtype 1
TCGA-85-A50Z	57	50+	male	stage iia	2	white	493	'--	16	0	Subtype 1
TCGA-85-A511	62	60+	male	stage iib	2	white	0	455	15	1	Subtype 1
TCGA-94-8035	64	60+	male	stage iib	2	white	122	'--	4	0	Subtype 1
TCGA-94-A5I4	61	60+	male	stage iia	2	white	491	'--	16	0	Subtype 1
TCGA-96-A4JK	65	60+	male	stage iia	2	white	589	'--	19	0	Subtype 1
TCGA-98-7454	73	70+	male	stage ib	1	white	652	'--	21	0	Subtype 1
TCGA-LA-A7SW	71	70+	male	stage iiia	3	black or african american	146	408	13	1	Subtype 1
TCGA-NK-A5CT	70	70+	male	stage ia	1	white	1997	'--	66	0	Subtype 1
TCGA-18-3408	77	70+	female	stage ib	1	white	2099	2304	76	1	Subtype 2
TCGA-18-3411	63	60+	female	stage iiia	3	not reported	3576	'--	119	0	Subtype 2
TCGA-21-5782	68	60+	female	stage ib	1	white	962	962	32	1	Subtype 2
TCGA-21-5784	80	80+	female	stage ib	1	white	1268	'--	42	0	Subtype 2
TCGA-22-4594	60	60+	female	stage iiia	3	not reported	1470	1470	49	1	Subtype 2
TCGA-22-4596	69	60+	female	stage ib	1	white	17	17	0	1	Subtype 2
TCGA-22-4605	78	70+	female	stage ib	1	not reported	'--	974	32	1	Subtype 2
TCGA-22-4613	73	70+	female	stage ia	1	white	358	358	11	1	Subtype 2
TCGA-22-5481	72	70+	female	stage iib	2	white	'--	2409	80	1	Subtype 2
TCGA-22-5485	58	50+	female	stage ia	1	white	916	916	30	1	Subtype 2
TCGA-33-AASL	57	50+	female	stage ia	1	black or african american	'--	826	27	1	Subtype 2
TCGA-34-2600	76	70+	female	stage ia	1	white	1874	1874	62	1	Subtype 2
TCGA-34-5927	70	70+	female	stage ia	1	white	1361	'--	45	0	Subtype 2
TCGA-37-4141	65	60+	female	stage ia	1	white	12	'--	0	0	Subtype 2
TCGA-43-6770	59	50+	female	stage ib	1	black or african american	653	'--	21	0	Subtype 2
TCGA-43-8115	72	70+	female	stage iia	2	white	407	'--	13	0	Subtype 2
TCGA-43-A475	67	60+	female	stage iib	2	white	296	'--	9	0	Subtype 2
TCGA-56-7731	66	60+	female	stage ib	1	white	0	3	0	1	Subtype 2
TCGA-56-8304	73	70+	female	stage ia	1	white	106	'--	3	0	Subtype 2
TCGA-56-8307	55	50+	female	stage iib	2	white	818	'--	27	0	Subtype 2
TCGA-56-8503	76	70+	female	stage iib	2	white	41	'--	1	0	Subtype 2
TCGA-56-A4ZK	76	70+	female	stage ib	1	white	570	'--	19	0	Subtype 2
TCGA-58-8391	57	50+	female	stage iiia	3	white	2167	'--	72	0	Subtype 2
TCGA-60-2696	76	70+	female	stage iia	2	black or african american	109	109	3	1	Subtype 2
TCGA-60-2714	66	60+	female	stage iib	2	white	1531	'--	51	0	Subtype 2
TCGA-60-2719	83	80+	female	stage ib	1	white	1297	'--	43	0	Subtype 2
TCGA-63-A5MM	69	60+	female	stage iib	2	not reported	'--	456	15	1	Subtype 2
TCGA-63-A5MR	70	70+	female	stage ib	1	not reported	2716	'--	90	0	Subtype 2
TCGA-66-2763	63	60+	female	stage ib	1	not reported	30	'--	1	0	Subtype 2
TCGA-77-8153	77	70+	female	stage ib	1	not reported	1992	'--	66	0	Subtype 2
TCGA-85-8580	52	50+	female	stage ib	1	white	1113	'--	37	0	Subtype 2
TCGA-85-A513	60	60+	female	stage ia	1	asian	910	'--	30	0	Subtype 2
TCGA-94-A4VJ	71	70+	female	stage ia	1	white	430	'--	14	0	Subtype 2
TCGA-96-A4JL	78	70+	female	stage iia	2	asian	842	'--	28	0	Subtype 2
TCGA-98-8020	56	50+	female	stage iiia	3	black or african american	'--	84	2	1	Subtype 2
TCGA-98-A53H	76	70+	female	stage ia	1	white	618	'--	20	0	Subtype 2
TCGA-L3-A524	45	40+	female	stage iib	2	white	449	490	16	1	Subtype 2
TCGA-NC-A5HR	75	70+	female	stage iia	2	white	1244	'--	41	0	Subtype 2
TCGA-O2-A52Q	44	40+	female	stage iii	3	white	'--	113	3	1	Subtype 2
TCGA-XC-AA0X	77	70+	female	stage ia	1	black or african american	'--	6	0	1	Subtype 2
TCGA-18-3407	72	70+	male	stage ib	1	asian	'--	136	4	1	Subtype 2
TCGA-18-3412	52	50+	male	stage ib	1	white	'--	345	11	1	Subtype 2
TCGA-18-3416	83	80+	male	stage iib	2	not reported	956	973	32	1	Subtype 2
TCGA-18-3417	65	60+	male	stage iv	4	not reported	758	1097	36	1	Subtype 2
TCGA-18-3421	65	60+	male	stage ib	1	white	2645	'--	88	0	Subtype 2
TCGA-18-4086	64	60+	male	stage ib	1	not reported	'--	85	2	1	Subtype 2
TCGA-21-1072	75	70+	male	stage ib	1	white	3016	'--	100	0	Subtype 2
TCGA-21-1077	64	60+	male	stage iib	2	white	1058	1058	35	1	Subtype 2
TCGA-21-1083	75	70+	male	stage ia	1	white	267	1315	43	1	Subtype 2
TCGA-21-5786	64	60+	male	stage ib	1	white	1032	'--	34	0	Subtype 2
TCGA-22-0940	71	70+	male	stage iia	2	white	608	669	22	1	Subtype 2
TCGA-22-4591	80	80+	male	stage iiia	3	white	623	623	20	1	Subtype 2
TCGA-22-4595	57	50+	male	stage iiia	3	white	734	734	24	1	Subtype 2
TCGA-22-4604	73	70+	male	stage iia	2	white	'--	399	13	1	Subtype 2
TCGA-22-5473	78	70+	male	not reported	'--	white	'--	1933	64	1	Subtype 2
TCGA-22-5478	79	70+	male	stage ib	1	not reported	24	24	0	1	Subtype 2
TCGA-22-5489	64	60+	male	stage ia	1	white	1912	1912	63	1	Subtype 2
TCGA-22-5491	74	70+	male	stage ia	1	white	1713	1713	57	1	Subtype 2
TCGA-33-4538	66	60+	male	stage iiia	3	white	'--	2979	99	1	Subtype 2
TCGA-33-4566	40	40+	male	stage ib	1	white	'--	5287	176	1	Subtype 2
TCGA-33-4586	57	50+	male	stage iiia	3	white	'--	428	14	1	Subtype 2
TCGA-33-A5GW	67	60+	male	stage iia	2	white	9	9	0	1	Subtype 2
TCGA-33-AASJ	60	60+	male	stage ib	1	black or african american	'--	3600	120	1	Subtype 2
TCGA-34-2596	70	70+	male	stage iib	2	white	80	80	2	1	Subtype 2
TCGA-34-2608	84	80+	male	stage ib	1	white	1000	1000	33	1	Subtype 2
TCGA-34-5236	60	60+	male	stage iib	2	white	'--	276	9	1	Subtype 2
TCGA-34-A5IX	80	80+	male	stage iib	2	white	1031	'--	34	0	Subtype 2
TCGA-37-3783	51	50+	male	stage iiia	3	white	122	'--	4	0	Subtype 2
TCGA-37-3789	65	60+	male	stage ib	1	white	13	'--	0	0	Subtype 2
TCGA-37-4130	56	50+	male	stage ia	1	white	247	'--	8	0	Subtype 2
TCGA-37-4133	63	60+	male	stage iiia	3	white	238	'--	7	0	Subtype 2
TCGA-37-A5EN	59	50+	male	stage iiib	3	white	660	'--	22	0	Subtype 2
TCGA-39-5019	70	70+	male	stage ib	1	white	3387	'--	112	0	Subtype 2
TCGA-39-5021	70	70+	male	stage ib	1	white	2086	2086	69	1	Subtype 2
TCGA-39-5028	75	70+	male	stage iiia	3	white	52	52	1	1	Subtype 2
TCGA-39-5036	73	70+	male	stage ib	1	white	2165	'--	72	0	Subtype 2
TCGA-43-3394	52	50+	male	stage ib	1	black or african american	822	1190	39	1	Subtype 2
TCGA-43-3920	71	70+	male	stage ib	1	white	1007	'--	33	0	Subtype 2
TCGA-43-5668	78	70+	male	stage iia	2	white	349	559	18	1	Subtype 2
TCGA-43-6771	85	80+	male	stage ib	1	white	'--	166	5	1	Subtype 2
TCGA-43-8116	73	70+	male	stage ia	1	white	358	'--	11	0	Subtype 2
TCGA-46-3768	58	50+	male	stage iiia	3	white	4	299	9	1	Subtype 2
TCGA-46-6025	71	70+	male	stage iib	2	white	324	'--	10	0	Subtype 2
TCGA-52-7811	67	60+	male	stage ib	1	white	'--	266	8	1	Subtype 2
TCGA-56-7222	60	60+	male	stage ib	1	white	13	562	18	1	Subtype 2
TCGA-56-7582	83	80+	male	stage ib	1	white	601	'--	20	0	Subtype 2
TCGA-56-8308	79	70+	male	stage iib	2	white	517	'--	17	0	Subtype 2
TCGA-56-8504	74	70+	male	stage ib	1	white	510	'--	17	0	Subtype 2
TCGA-56-8622	68	60+	male	stage ib	1	white	55	'--	1	0	Subtype 2
TCGA-56-8629	63	60+	male	stage iia	2	white	481	'--	16	0	Subtype 2
TCGA-56-A49D	67	60+	male	stage iiia	3	white	637	'--	21	0	Subtype 2
TCGA-56-A4BW	55	50+	male	stage iia	2	white	585	'--	19	0	Subtype 2
TCGA-56-A4BX	70	70+	male	stage iia	2	white	405	'--	13	0	Subtype 2
TCGA-56-A5DR	81	80+	male	stage ia	1	white	4	'--	0	0	Subtype 2
TCGA-58-A46K	59	50+	male	stage iiia	3	white	'--	1045	34	1	Subtype 2
TCGA-60-2725	74	70+	male	stage ib	1	white	816	'--	27	0	Subtype 2
TCGA-63-6202	'--	'--	male	stage iia	2	not reported	1602	'--	53	0	Subtype 2
TCGA-63-7021	'--	'--	male	stage ia	1	not reported	2142	'--	71	0	Subtype 2
TCGA-63-A5MB	62	60+	male	stage ib	1	not reported	3123	'--	104	0	Subtype 2
TCGA-63-A5MI	65	60+	male	stage iiia	3	not reported	1784	'--	59	0	Subtype 2
TCGA-63-A5MP	56	50+	male	stage iib	2	not reported	769	'--	25	0	Subtype 2
TCGA-63-A5MW	76	70+	male	stage ib	1	not reported	1639	'--	54	0	Subtype 2
TCGA-66-2737	72	70+	male	stage iib	2	not reported	61	'--	2	0	Subtype 2
TCGA-66-2742	70	70+	male	stage iv	4	not reported	641	'--	21	0	Subtype 2
TCGA-66-2744	71	70+	male	stage iib	2	not reported	30	'--	1	0	Subtype 2
TCGA-66-2755	63	60+	male	stage ib	1	not reported	28	'--	0	0	Subtype 2
TCGA-66-2758	71	70+	male	stage ib	1	not reported	639	'--	21	0	Subtype 2
TCGA-66-2767	62	60+	male	stage iiib	3	not reported	61	'--	2	0	Subtype 2
TCGA-66-2768	57	50+	male	stage iib	2	not reported	61	'--	2	0	Subtype 2
TCGA-66-2787	57	50+	male	stage ia	1	not reported	1217	'--	40	0	Subtype 2
TCGA-66-2788	56	50+	male	stage ib	1	not reported	699	'--	23	0	Subtype 2
TCGA-66-2790	72	70+	male	stage iib	2	not reported	699	'--	23	0	Subtype 2
TCGA-66-2791	66	60+	male	stage iiib	3	not reported	'--	153	5	1	Subtype 2
TCGA-66-2792	58	50+	male	stage iib	2	not reported	913	'--	30	0	Subtype 2
TCGA-66-2800	70	70+	male	stage iiib	3	not reported	1492	'--	49	0	Subtype 2
TCGA-68-7756	84	80+	male	stage iiia	3	white	202	'--	6	0	Subtype 2
TCGA-68-8250	66	60+	male	stage ia	1	black or african american	244	'--	8	0	Subtype 2
TCGA-70-6722	47	40+	male	stage iiia	3	asian	367	'--	12	0	Subtype 2
TCGA-70-6723	65	60+	male	stage iia	2	asian	375	'--	12	0	Subtype 2
TCGA-77-6845	69	60+	male	stage iib	2	white	'--	708	23	1	Subtype 2
TCGA-77-7141	64	60+	male	stage ib	1	white	15	'--	0	0	Subtype 2
TCGA-77-7338	64	60+	male	stage ib	1	white	'--	5	0	1	Subtype 2
TCGA-77-7463	75	70+	male	stage ib	1	white	'--	1423	47	1	Subtype 2
TCGA-77-7465	58	50+	male	stage iia	2	white	990	'--	33	0	Subtype 2
TCGA-77-8007	68	60+	male	stage iib	2	not reported	'--	198	6	1	Subtype 2
TCGA-77-8130	69	60+	male	stage iib	2	not reported	4765	'--	158	0	Subtype 2
TCGA-77-8145	73	70+	male	stage iiib	3	not reported	'--	212	7	1	Subtype 2
TCGA-77-8146	72	70+	male	stage ia	1	not reported	3189	'--	106	0	Subtype 2
TCGA-77-8148	68	60+	male	stage iiia	3	not reported	2023	'--	67	0	Subtype 2
TCGA-77-8154	67	60+	male	stage ia	1	not reported	1841	'--	61	0	Subtype 2
TCGA-77-A5G1	75	70+	male	stage iiia	3	not reported	4026	'--	134	0	Subtype 2
TCGA-77-A5G6	66	60+	male	stage iiia	3	not reported	'--	678	22	1	Subtype 2
TCGA-85-6798	57	50+	male	stage iiia	3	white	34	195	6	1	Subtype 2
TCGA-85-7699	73	70+	male	stage iiia	3	white	1	1001	33	1	Subtype 2
TCGA-85-8287	72	70+	male	stage ia	1	white	13	23	0	1	Subtype 2
TCGA-85-8288	70	70+	male	stage iia	2	white	54	402	13	1	Subtype 2
TCGA-85-8351	72	70+	male	stage iia	2	white	510	'--	17	0	Subtype 2
TCGA-85-8353	72	70+	male	stage iiia	3	white	54	94	3	1	Subtype 2
TCGA-85-8354	53	50+	male	stage ib	1	white	995	'--	33	0	Subtype 2
TCGA-85-8355	63	60+	male	stage ia	1	white	61	'--	2	0	Subtype 2
TCGA-85-8666	65	60+	male	stage ib	1	white	475	687	22	1	Subtype 2
TCGA-85-A4QQ	68	60+	male	stage ib	1	white	553	927	30	1	Subtype 2
TCGA-85-A4QR	67	60+	male	stage ib	1	white	600	'--	20	0	Subtype 2
TCGA-85-A50M	47	40+	male	stage iia	2	asian	382	826	27	1	Subtype 2
TCGA-90-7964	70	70+	male	stage ib	1	white	428	'--	14	0	Subtype 2
TCGA-92-7341	71	70+	male	stage ib	1	white	106	'--	3	0	Subtype 2
TCGA-92-8063	52	50+	male	stage iiia	3	white	122	'--	4	0	Subtype 2
TCGA-92-8064	58	50+	male	not reported	'--	white	160	'--	5	0	Subtype 2
TCGA-94-A5I6	62	60+	male	stage iib	2	white	538	'--	17	0	Subtype 2
TCGA-96-7544	83	80+	male	stage iib	2	white	1517	2160	72	1	Subtype 2
TCGA-98-8022	61	60+	male	stage ia	1	white	224	933	31	1	Subtype 2
TCGA-98-A53A	70	70+	male	stage ib	1	black or african american	274	552	18	1	Subtype 2
TCGA-98-A53J	77	70+	male	stage ib	1	white	630	'--	21	0	Subtype 2
TCGA-J1-A4AH	70	70+	male	stage iia	2	white	581	'--	19	0	Subtype 2
TCGA-LA-A446	68	60+	male	stage ia	1	white	401	'--	13	0	Subtype 2
TCGA-MF-A522	54	50+	male	stage ib	1	white	83	360	12	1	Subtype 2
TCGA-NC-A5HG	59	50+	male	stage iiia	3	white	1963	'--	65	0	Subtype 2
TCGA-NC-A5HH	53	50+	male	stage ia	1	white	37	'--	1	0	Subtype 2
TCGA-NC-A5HJ	59	50+	male	stage iib	2	white	'--	418	13	1	Subtype 2
TCGA-NC-A5HL	73	70+	male	stage iia	2	white	'--	88	2	1	Subtype 2
TCGA-NC-A5HM	76	70+	male	stage ib	1	white	1212	'--	40	0	Subtype 2
TCGA-NC-A5HQ	70	70+	male	stage iiia	3	white	'--	448	14	1	Subtype 2
TCGA-NC-A5HT	69	60+	male	stage iiia	3	white	804	'--	26	0	Subtype 2
TCGA-NK-A5CR	77	70+	male	stage ib	1	not reported	2542	'--	84	0	Subtype 2
TCGA-O2-A52N	78	70+	male	stage i	1	white	'--	1006	33	1	Subtype 2
TCGA-O2-A52W	63	60+	male	stage i	1	black or african american	'--	261	8	1	Subtype 2
TCGA-22-4601	73	70+	female	stage iiia	3	white	1057	1057	35	1	Subtype 3
TCGA-33-4587	63	60+	female	stage ib	1	white	'--	1656	55	1	Subtype 3
TCGA-33-AAS8	59	50+	female	stage ia	1	black or african american	'--	1114	37	1	Subtype 3
TCGA-34-5232	75	70+	female	stage iia	2	black or african american	2471	'--	82	0	Subtype 3
TCGA-39-5011	70	70+	female	stage ia	1	white	4053	'--	135	0	Subtype 3
TCGA-39-5030	81	80+	female	stage iiia	3	asian	59	59	1	1	Subtype 3
TCGA-43-2578	59	50+	female	stage ia	1	white	684	684	22	1	Subtype 3
TCGA-43-7657	68	60+	female	stage ia	1	white	236	'--	7	0	Subtype 3
TCGA-43-8118	55	50+	female	stage ia	1	white	'--	89	2	1	Subtype 3
TCGA-43-A56U	76	70+	female	stage ia	1	white	432	'--	14	0	Subtype 3
TCGA-46-3766	62	60+	female	stage ia	1	white	370	'--	12	0	Subtype 3
TCGA-51-4079	73	70+	female	stage ib	1	black or african american	'--	12	0	1	Subtype 3
TCGA-51-6867	72	70+	female	stage i	1	white	'--	1856	61	1	Subtype 3
TCGA-52-7622	62	60+	female	stage ia	1	white	862	'--	28	0	Subtype 3
TCGA-56-8082	80	80+	female	stage iia	2	white	455	'--	15	0	Subtype 3
TCGA-56-8625	66	60+	female	stage iiia	3	white	63	315	10	1	Subtype 3
TCGA-58-8393	68	60+	female	stage ib	1	white	1058	'--	35	0	Subtype 3
TCGA-60-2695	74	70+	female	stage ib	1	white	642	'--	21	0	Subtype 3
TCGA-60-2710	67	60+	female	stage iia	2	white	2024	'--	67	0	Subtype 3
TCGA-60-2712	79	70+	female	stage iib	2	white	274	274	9	1	Subtype 3
TCGA-66-2734	62	60+	female	stage ib	1	not reported	1311	'--	43	0	Subtype 3
TCGA-66-2786	68	60+	female	stage ia	1	not reported	790	'--	26	0	Subtype 3
TCGA-85-7710	59	50+	female	stage ia	1	white	42	'--	1	0	Subtype 3
TCGA-96-8169	67	60+	female	stage ia	1	white	557	'--	18	0	Subtype 3
TCGA-96-8170	75	70+	female	stage iia	2	white	531	'--	17	0	Subtype 3
TCGA-98-8021	75	70+	female	stage ia	1	white	937	'--	31	0	Subtype 3
TCGA-18-3410	81	80+	male	stage iib	2	not reported	'--	146	4	1	Subtype 3
TCGA-18-4721	74	70+	male	stage ia	1	white	4694	'--	156	0	Subtype 3
TCGA-21-1078	77	70+	male	stage ib	1	white	474	474	15	1	Subtype 3
TCGA-21-A5DI	77	70+	male	stage ia	1	white	979	'--	32	0	Subtype 3
TCGA-22-1011	73	70+	male	stage ib	1	white	53	53	1	1	Subtype 3
TCGA-22-4609	81	80+	male	stage ia	1	white	'--	291	9	1	Subtype 3
TCGA-22-5474	74	70+	male	stage ib	1	white	445	445	14	1	Subtype 3
TCGA-22-5477	65	60+	male	stage ia	1	white	1346	1346	44	1	Subtype 3
TCGA-33-AASB	66	60+	male	stage ib	1	black or african american	'--	211	7	1	Subtype 3
TCGA-33-AASD	83	80+	male	stage ia	1	black or african american	'--	2249	74	1	Subtype 3
TCGA-39-5040	59	50+	male	stage iiia	3	white	'--	519	17	1	Subtype 3
TCGA-43-7656	71	70+	male	stage ia	1	white	596	'--	19	0	Subtype 3
TCGA-46-6026	81	80+	male	stage iib	2	white	423	'--	14	0	Subtype 3
TCGA-52-7809	74	70+	male	stage ib	1	white	'--	166	5	1	Subtype 3
TCGA-56-5897	74	70+	male	stage ia	1	white	378	'--	12	0	Subtype 3
TCGA-56-5898	69	60+	male	stage ia	1	white	555	'--	18	0	Subtype 3
TCGA-56-7221	79	70+	male	stage ib	1	white	608	'--	20	0	Subtype 3
TCGA-56-7580	84	80+	male	stage ib	1	white	925	'--	30	0	Subtype 3
TCGA-56-7822	75	70+	male	stage iib	2	black or african american	1	532	17	1	Subtype 3
TCGA-56-8309	66	60+	male	stage ia	1	white	428	'--	14	0	Subtype 3
TCGA-56-8626	59	50+	male	stage ia	1	white	17	302	10	1	Subtype 3
TCGA-56-8628	78	70+	male	stage ia	1	white	616	'--	20	0	Subtype 3
TCGA-56-A4BY	66	60+	male	stage ib	1	white	31	543	18	1	Subtype 3
TCGA-58-8386	75	70+	male	stage iv	4	not reported	'--	1	0	1	Subtype 3
TCGA-58-8390	70	70+	male	stage iia	2	white	911	'--	30	0	Subtype 3
TCGA-58-A46L	73	70+	male	stage iiia	3	white	1723	'--	57	0	Subtype 3
TCGA-60-2698	62	60+	male	stage iib	2	white	'--	311	10	1	Subtype 3
TCGA-60-2713	64	60+	male	stage ib	1	white	1731	'--	57	0	Subtype 3
TCGA-63-A5MG	68	60+	male	stage ib	1	not reported	2148	'--	71	0	Subtype 3
TCGA-63-A5MS	78	70+	male	stage ib	1	not reported	2381	'--	79	0	Subtype 3
TCGA-63-A5MV	69	60+	male	stage iia	2	not reported	1100	'--	36	0	Subtype 3
TCGA-66-2765	64	60+	male	stage ib	1	not reported	61	'--	2	0	Subtype 3
TCGA-66-2766	54	50+	male	stage iiia	3	not reported	31	'--	1	0	Subtype 3
TCGA-66-2770	79	70+	male	stage ib	1	not reported	700	'--	23	0	Subtype 3
TCGA-66-2771	60	60+	male	stage iib	2	not reported	578	'--	19	0	Subtype 3
TCGA-66-2777	71	70+	male	stage ib	1	not reported	61	'--	2	0	Subtype 3
TCGA-66-2781	67	60+	male	stage ib	1	not reported	121	'--	4	0	Subtype 3
TCGA-66-2783	67	60+	male	stage iiib	3	not reported	759	'--	25	0	Subtype 3
TCGA-66-2785	65	60+	male	stage ib	1	not reported	60	'--	2	0	Subtype 3
TCGA-66-2789	73	70+	male	stage iiib	3	not reported	'--	123	4	1	Subtype 3
TCGA-77-6843	74	70+	male	stage iia	2	white	'--	2224	74	1	Subtype 3
TCGA-77-7138	67	60+	male	stage ib	1	not reported	'--	340	11	1	Subtype 3
TCGA-77-8131	72	70+	male	stage ib	1	not reported	'--	383	12	1	Subtype 3
TCGA-85-6560	59	50+	male	stage iia	2	white	1259	'--	41	0	Subtype 3
TCGA-85-7696	64	60+	male	stage ia	1	white	1111	'--	37	0	Subtype 3
TCGA-85-7697	49	40+	male	stage iib	2	white	1063	'--	35	0	Subtype 3
TCGA-85-8049	57	50+	male	stage ib	1	white	579	'--	19	0	Subtype 3
TCGA-85-8052	53	50+	male	stage iib	2	white	734	'--	24	0	Subtype 3
TCGA-85-8072	60	60+	male	stage ia	1	white	932	'--	31	0	Subtype 3
TCGA-85-8350	61	60+	male	stage ia	1	white	683	'--	22	0	Subtype 3
TCGA-90-A4ED	69	60+	male	stage ib	1	white	615	'--	20	0	Subtype 3
TCGA-94-7033	73	70+	male	stage ib	1	white	640	'--	21	0	Subtype 3
TCGA-94-7943	80	80+	male	stage ia	1	white	559	'--	18	0	Subtype 3
TCGA-96-7545	73	70+	male	stage ia	1	white	1344	1736	57	1	Subtype 3
TCGA-98-A539	63	60+	male	stage iib	2	white	173	'--	5	0	Subtype 3
TCGA-98-A53B	69	60+	male	stage ib	1	white	'--	61	2	1	Subtype 3
TCGA-98-A53D	68	60+	male	stage iib	2	white	22	645	21	1	Subtype 3
TCGA-L3-A4E7	71	70+	male	stage ib	1	white	392	'--	13	0	Subtype 3
TCGA-NK-A5D1	57	50+	male	stage iia	2	white	511	'--	17	0	Subtype 3
TCGA-21-1076	54	50+	female	stage ib	1	white	1852	'--	61	0	Subtype 4
TCGA-22-5480	66	60+	female	stage ia	1	white	2170	2170	72	1	Subtype 4
TCGA-33-4589	62	60+	female	stage iib	2	white	'--	47	1	1	Subtype 4
TCGA-33-AASI	65	60+	female	stage iib	2	black or african american	'--	1344	44	1	Subtype 4
TCGA-34-5240	73	70+	female	stage iib	2	white	1541	'--	51	0	Subtype 4
TCGA-39-5024	65	60+	female	stage iiia	3	white	2510	'--	83	0	Subtype 4
TCGA-39-5035	72	70+	female	stage ia	1	white	2080	'--	69	0	Subtype 4
TCGA-43-7658	75	70+	female	stage ia	1	white	2023	2378	79	1	Subtype 4
TCGA-60-2711	64	60+	female	stage ib	1	white	1260	'--	42	0	Subtype 4
TCGA-60-2723	74	70+	female	stage ib	1	white	1092	'--	36	0	Subtype 4
TCGA-63-A5M9	'--	'--	female	stage iib	2	not reported	0	'--	0	0	Subtype 4
TCGA-66-2727	55	50+	female	stage ib	1	not reported	'--	516	17	1	Subtype 4
TCGA-77-7140	69	60+	female	stage iib	2	white	'--	632	21	1	Subtype 4
TCGA-85-A4CN	56	50+	female	stage iib	2	white	1038	'--	34	0	Subtype 4
TCGA-NC-A5HO	70	70+	female	stage iiia	3	white	1336	'--	44	0	Subtype 4
TCGA-18-5592	57	50+	male	stage iib	2	not reported	1519	'--	50	0	Subtype 4
TCGA-18-5595	50	50+	male	stage ib	1	not reported	'--	827	27	1	Subtype 4
TCGA-21-1075	57	50+	male	stage iib	2	white	2134	'--	71	0	Subtype 4
TCGA-21-1080	66	60+	male	stage ib	1	white	3724	'--	124	0	Subtype 4
TCGA-22-4593	77	70+	male	stage iia	2	white	1067	1067	35	1	Subtype 4
TCGA-22-5471	75	70+	male	stage ib	1	white	1845	'--	61	0	Subtype 4
TCGA-22-5479	64	60+	male	stage ib	1	white	1651	2625	87	1	Subtype 4
TCGA-22-5482	81	80+	male	stage ib	1	white	357	357	11	1	Subtype 4
TCGA-33-A4WN	60	60+	male	stage ib	1	white	'--	143	4	1	Subtype 4
TCGA-34-5239	75	70+	male	stage iiia	3	white	1834	'--	61	0	Subtype 4
TCGA-37-3792	69	60+	male	stage ib	1	white	12	'--	0	0	Subtype 4
TCGA-37-4135	68	60+	male	stage ib	1	white	207	'--	6	0	Subtype 4
TCGA-39-5027	73	70+	male	stage ib	1	white	3108	'--	103	0	Subtype 4
TCGA-39-5037	65	60+	male	stage iia	2	white	1690	'--	56	0	Subtype 4
TCGA-39-5039	76	70+	male	stage iia	2	white	544	544	18	1	Subtype 4
TCGA-43-5670	70	70+	male	stage iia	2	white	849	'--	28	0	Subtype 4
TCGA-43-6773	76	70+	male	stage iib	2	white	'--	116	3	1	Subtype 4
TCGA-46-3769	57	50+	male	not reported	'--	white	135	'--	4	0	Subtype 4
TCGA-51-4080	65	60+	male	stage iiib	3	black or african american	'--	12	0	1	Subtype 4
TCGA-51-4081	55	50+	male	stage iib	2	white	911	'--	30	0	Subtype 4
TCGA-52-7812	68	60+	male	not reported	'--	white	'--	835	27	1	Subtype 4
TCGA-56-7223	66	60+	male	stage iiia	3	white	30	442	14	1	Subtype 4
TCGA-56-7579	61	60+	male	stage iiia	3	white	44	951	31	1	Subtype 4
TCGA-56-8201	74	70+	male	stage iib	2	white	28	397	13	1	Subtype 4
TCGA-56-8305	72	70+	male	stage ib	1	white	105	'--	3	0	Subtype 4
TCGA-58-8387	60	60+	male	stage iia	2	white	'--	403	13	1	Subtype 4
TCGA-58-A46M	61	60+	male	stage iib	2	white	1072	'--	35	0	Subtype 4
TCGA-58-A46N	52	50+	male	stage ib	1	white	910	'--	30	0	Subtype 4
TCGA-60-2706	58	50+	male	stage ia	1	white	2820	'--	94	0	Subtype 4
TCGA-60-2716	39	30+	male	stage iib	2	not reported	1475	'--	49	0	Subtype 4
TCGA-60-2722	66	60+	male	stage iib	2	white	908	'--	30	0	Subtype 4
TCGA-63-A5MJ	54	50+	male	stage iib	2	not reported	1824	'--	60	0	Subtype 4
TCGA-66-2754	67	60+	male	stage iiia	3	not reported	61	'--	2	0	Subtype 4
TCGA-66-2759	66	60+	male	stage iiia	3	not reported	762	'--	25	0	Subtype 4
TCGA-66-2782	71	70+	male	stage iib	2	not reported	'--	365	12	1	Subtype 4
TCGA-66-2794	64	60+	male	stage iiib	3	not reported	1645	'--	54	0	Subtype 4
TCGA-66-2795	68	60+	male	stage iiib	3	not reported	122	'--	4	0	Subtype 4
TCGA-68-8251	78	70+	male	stage ib	1	white	406	'--	13	0	Subtype 4
TCGA-77-6842	79	70+	male	stage iib	2	white	'--	899	29	1	Subtype 4
TCGA-77-7139	56	50+	male	stage iib	2	white	4261	'--	142	0	Subtype 4
TCGA-77-8009	68	60+	male	stage iib	2	not reported	1641	1695	56	1	Subtype 4
TCGA-77-8133	74	70+	male	stage iia	2	not reported	'--	1640	54	1	Subtype 4
TCGA-77-8143	76	70+	male	stage iiia	3	not reported	'--	803	26	1	Subtype 4
TCGA-77-8150	64	60+	male	stage iiia	3	not reported	'--	1655	55	1	Subtype 4
TCGA-77-A5G3	63	60+	male	stage iib	2	not reported	4570	'--	152	0	Subtype 4
TCGA-77-A5GA	76	70+	male	stage ib	1	not reported	1280	'--	42	0	Subtype 4
TCGA-85-7698	48	40+	male	stage ia	1	white	952	'--	31	0	Subtype 4
TCGA-85-8584	71	70+	male	stage iia	2	white	0	383	12	1	Subtype 4
TCGA-85-A512	46	40+	male	stage iia	2	white	465	'--	15	0	Subtype 4
TCGA-85-A53L	63	60+	male	stage iia	2	asian	377	'--	12	0	Subtype 4
TCGA-85-A5B5	58	50+	male	stage ia	1	white	111	'--	3	0	Subtype 4
TCGA-90-7767	56	50+	male	stage iib	2	white	89	'--	2	0	Subtype 4
TCGA-90-7769	55	50+	male	stage iib	2	white	358	'--	11	0	Subtype 4
TCGA-90-A4EE	53	50+	male	stage iia	2	white	688	'--	22	0	Subtype 4
TCGA-94-8490	70	70+	male	stage iib	2	white	153	'--	5	0	Subtype 4
TCGA-98-8023	70	70+	male	stage iiia	3	white	649	'--	21	0	Subtype 4
TCGA-98-A538	67	60+	male	stage iib	2	white	826	'--	27	0	Subtype 4
TCGA-98-A53I	64	60+	male	stage iia	2	white	565	'--	18	0	Subtype 4
TCGA-NC-A5HE	60	60+	male	stage iib	2	white	2336	'--	77	0	Subtype 4
TCGA-NC-A5HN	77	70+	male	stage iia	2	white	1499	'--	49	0	Subtype 4
TCGA-NK-A7XE	66	60+	male	stage iiib	3	black or african american	13	'--	0	0	Subtype 4
TCGA-22-5492	73	70+	female	stage iiia	3	not reported	506	506	16	1	Subtype 5
TCGA-33-4533	76	70+	female	stage ib	1	black or african american	4068	'--	135	0	Subtype 5
TCGA-34-5234	71	70+	female	stage ia	1	white	2271	'--	75	0	Subtype 5
TCGA-34-5928	83	80+	female	stage iib	2	white	1196	'--	39	0	Subtype 5
TCGA-34-5929	78	70+	female	stage ib	1	white	'--	151	5	1	Subtype 5
TCGA-39-5031	76	70+	female	stage ia	1	not reported	833	1841	61	1	Subtype 5
TCGA-39-5034	73	70+	female	stage iib	2	white	1107	1107	36	1	Subtype 5
TCGA-43-2581	47	40+	female	stage iiia	3	white	1176	'--	39	0	Subtype 5
TCGA-43-6647	69	60+	female	stage iib	2	white	757	'--	25	0	Subtype 5
TCGA-56-6545	77	70+	female	stage ib	1	white	666	'--	22	0	Subtype 5
TCGA-56-A4ZJ	75	70+	female	stage ia	1	white	640	'--	21	0	Subtype 5
TCGA-60-2708	64	60+	female	stage iib	2	white	2447	'--	81	0	Subtype 5
TCGA-63-7022	'--	'--	female	stage ia	1	not reported	2073	'--	69	0	Subtype 5
TCGA-63-A5MN	78	70+	female	stage iib	2	not reported	'--	345	11	1	Subtype 5
TCGA-68-A59I	73	70+	female	stage iiia	3	black or african american	492	'--	16	0	Subtype 5
TCGA-68-A59J	74	70+	female	stage ib	1	white	448	'--	14	0	Subtype 5
TCGA-77-7142	59	50+	female	stage ib	1	white	2227	'--	74	0	Subtype 5
TCGA-77-7335	62	60+	female	stage iiib	3	white	'--	2133	71	1	Subtype 5
TCGA-77-8136	74	70+	female	stage iib	2	not reported	'--	1189	39	1	Subtype 5
TCGA-77-8140	66	60+	female	stage iib	2	not reported	'--	351	11	1	Subtype 5
TCGA-85-6175	63	60+	female	stage iib	2	white	0	294	9	1	Subtype 5
TCGA-90-7766	66	60+	female	stage ia	1	white	289	'--	9	0	Subtype 5
TCGA-90-A59Q	61	60+	female	stage iia	2	white	269	322	10	1	Subtype 5
TCGA-92-8065	74	70+	female	stage iib	2	white	70	'--	2	0	Subtype 5
TCGA-NC-A5HK	58	50+	female	stage iib	2	white	128	'--	4	0	Subtype 5
TCGA-O2-A5IB	71	70+	female	stage iii	3	white	'--	340	11	1	Subtype 5
TCGA-21-1079	71	70+	male	stage iiia	3	white	965	965	32	1	Subtype 5
TCGA-21-5783	76	70+	male	stage ib	1	white	'--	2680	89	1	Subtype 5
TCGA-22-4607	75	70+	male	stage ib	1	white	587	587	19	1	Subtype 5
TCGA-22-5472	67	60+	male	stage ib	1	white	'--	1975	65	1	Subtype 5
TCGA-22-A5C4	70	70+	male	stage iia	2	white	671	'--	22	0	Subtype 5
TCGA-33-4532	68	60+	male	stage ib	1	white	2524	3924	130	1	Subtype 5
TCGA-34-5241	79	70+	male	stage ib	1	white	428	515	17	1	Subtype 5
TCGA-37-5819	64	60+	male	stage iiia	3	white	103	'--	3	0	Subtype 5
TCGA-37-A5EL	53	50+	male	stage iib	2	white	454	1143	38	1	Subtype 5
TCGA-39-5022	76	70+	male	stage ib	1	white	'--	1679	55	1	Subtype 5
TCGA-43-6143	70	70+	male	stage ib	1	white	699	'--	23	0	Subtype 5
TCGA-46-3767	76	70+	male	stage ia	1	white	396	'--	13	0	Subtype 5
TCGA-56-8083	56	50+	male	stage ib	1	white	150	'--	5	0	Subtype 5
TCGA-58-8388	60	60+	male	stage ib	1	white	378	412	13	1	Subtype 5
TCGA-60-2703	73	70+	male	stage iib	2	white	'--	2945	98	1	Subtype 5
TCGA-60-2704	73	70+	male	stage iib	2	white	'--	1154	38	1	Subtype 5
TCGA-63-7020	'--	'--	male	stage ia	1	not reported	2133	'--	71	0	Subtype 5
TCGA-63-A5ML	68	60+	male	stage ib	1	not reported	1386	'--	46	0	Subtype 5
TCGA-63-A5MT	74	70+	male	stage iib	2	not reported	498	'--	16	0	Subtype 5
TCGA-66-2780	65	60+	male	stage ib	1	not reported	'--	366	12	1	Subtype 5
TCGA-77-7337	65	60+	male	stage iib	2	white	'--	3253	108	1	Subtype 5
TCGA-77-8008	68	60+	male	stage ib	1	not reported	'--	2639	87	1	Subtype 5
TCGA-77-8138	74	70+	male	stage ib	1	not reported	'--	539	17	1	Subtype 5
TCGA-77-8139	72	70+	male	stage iib	2	not reported	3166	'--	105	0	Subtype 5
TCGA-77-8156	60	60+	male	stage ib	1	not reported	1106	'--	36	0	Subtype 5
TCGA-77-A5GH	81	80+	male	stage ib	1	not reported	1182	'--	39	0	Subtype 5
TCGA-85-6561	66	60+	male	stage ib	1	white	1224	'--	40	0	Subtype 5
TCGA-85-7844	71	70+	male	stage ib	1	white	911	'--	30	0	Subtype 5
TCGA-85-8048	62	60+	male	stage ia	1	white	765	'--	25	0	Subtype 5
TCGA-85-8276	62	60+	male	stage iia	2	white	1050	'--	35	0	Subtype 5
TCGA-85-8582	49	40+	male	stage ia	1	white	1160	'--	38	0	Subtype 5
TCGA-85-8664	73	70+	male	stage iib	2	white	434	550	18	1	Subtype 5
TCGA-85-A4CL	65	60+	male	stage ia	1	white	781	921	30	1	Subtype 5
TCGA-94-7557	73	70+	male	stage ib	1	black or african american	'--	5	0	1	Subtype 5
TCGA-94-8491	73	70+	male	stage iia	2	white	810	'--	27	0	Subtype 5
TCGA-NC-A5HD	79	70+	male	stage iib	2	white	'--	2	0	1	Subtype 5
TCGA-NC-A5HF	74	70+	male	stage iiib	3	white	'--	138	4	1	Subtype 5
TCGA-NC-A5HP	69	60+	male	stage iv	4	white	730	770	25	1	Subtype 5
TCGA-NK-A5CX	73	70+	male	stage iia	2	white	111	'--	3	0	Subtype 5

## Sheet: THCA
Table S2G. Basic information and ca-tRF subtypes of THCA samples.
participant_id	age	age_group	gender	tumor_stage	numeric_tumor_stage	race	days_to_last_follow_up	days_to_death	duration	is_dead	ca-tRF subtype
TCGA-4C-A93U	74	70+	female	stage iva	4	black or african american	129	'--	4	0	Subtype 1
TCGA-BJ-A0Z3	33	30+	female	stage i	1	white	497	'--	16	0	Subtype 1
TCGA-BJ-A3PT	51	50+	female	stage iii	3	white	709	'--	23	0	Subtype 1
TCGA-BJ-A45G	48	40+	female	stage iii	3	white	725	'--	24	0	Subtype 1
TCGA-CE-A484	37	30+	female	stage i	1	asian	378	'--	12	0	Subtype 1
TCGA-DE-A4MB	79	70+	female	stage iva	4	white	352	'--	11	0	Subtype 1
TCGA-DE-A69J	34	30+	female	stage i	1	black or african american	447	'--	14	0	Subtype 1
TCGA-DE-A7U5	36	30+	female	stage i	1	black or african american	84	'--	2	0	Subtype 1
TCGA-DJ-A13P	52	50+	female	stage ii	2	white	5150	'--	171	0	Subtype 1
TCGA-DJ-A2Q7	52	50+	female	stage iii	3	asian	1068	'--	35	0	Subtype 1
TCGA-DJ-A3UM	45	40+	female	stage i	1	asian	944	'--	31	0	Subtype 1
TCGA-DJ-A3UX	46	40+	female	stage i	1	white	345	'--	11	0	Subtype 1
TCGA-DJ-A3UY	32	30+	female	stage i	1	white	1091	'--	36	0	Subtype 1
TCGA-DJ-A4UL	68	60+	female	stage i	1	white	939	'--	31	0	Subtype 1
TCGA-DJ-A4UW	34	30+	female	stage i	1	asian	819	'--	27	0	Subtype 1
TCGA-DO-A1K0	30	30+	female	stage i	1	white	655	'--	21	0	Subtype 1
TCGA-E8-A436	53	50+	female	stage iva	4	asian	455	'--	15	0	Subtype 1
TCGA-E8-A437	57	50+	female	stage i	1	white	1213	'--	40	0	Subtype 1
TCGA-EL-A3CN	47	40+	female	stage ii	2	white	4731	'--	157	0	Subtype 1
TCGA-EL-A3CR	78	70+	female	stage iii	3	white	'--	233	7	1	Subtype 1
TCGA-EL-A3CT	78	70+	female	stage iva	4	white	'--	1854	61	1	Subtype 1
TCGA-EL-A3GU	72	70+	female	stage iii	3	white	4137	'--	137	0	Subtype 1
TCGA-EL-A3H1	66	60+	female	stage i	1	black or african american	'--	1500	50	1	Subtype 1
TCGA-EL-A3H3	19	10+	female	stage i	1	white	1319	'--	43	0	Subtype 1
TCGA-EL-A3H4	46	40+	female	stage iva	4	black or african american	1512	'--	50	0	Subtype 1
TCGA-EL-A3N2	24	20+	female	stage i	1	white	902	'--	30	0	Subtype 1
TCGA-EL-A3T6	34	30+	female	stage i	1	white	2988	'--	99	0	Subtype 1
TCGA-EL-A3ZL	34	30+	female	stage i	1	white	1895	'--	63	0	Subtype 1
TCGA-EM-A1YE	47	40+	female	stage ii	2	not reported	1645	'--	54	0	Subtype 1
TCGA-EM-A3FN	42	40+	female	stage i	1	not reported	367	'--	12	0	Subtype 1
TCGA-EM-A3O3	83	80+	female	stage iii	3	not reported	441	'--	14	0	Subtype 1
TCGA-EM-A3SZ	42	40+	female	stage i	1	not reported	389	'--	12	0	Subtype 1
TCGA-EM-A4FQ	42	40+	female	stage i	1	not reported	683	'--	22	0	Subtype 1
TCGA-EM-A4G1	26	20+	female	stage i	1	not reported	416	'--	13	0	Subtype 1
TCGA-ET-A25G	56	50+	female	stage iii	3	white	2492	'--	83	0	Subtype 1
TCGA-ET-A25I	37	30+	female	stage i	1	white	2485	'--	82	0	Subtype 1
TCGA-ET-A25R	51	50+	female	stage iii	3	white	1930	'--	64	0	Subtype 1
TCGA-ET-A39I	83	80+	female	stage i	1	white	9	1011	33	1	Subtype 1
TCGA-ET-A3BO	44	40+	female	stage i	1	white	1533	'--	51	0	Subtype 1
TCGA-ET-A3DO	33	30+	female	stage i	1	white	3552	'--	118	0	Subtype 1
TCGA-FK-A3S3	43	40+	female	stage i	1	black or african american	2162	'--	72	0	Subtype 1
TCGA-FK-A3SB	28	20+	female	stage i	1	asian	125	'--	4	0	Subtype 1
TCGA-FK-A3SH	50	50+	female	stage iii	3	white	1463	'--	48	0	Subtype 1
TCGA-GE-A2C6	33	30+	female	stage i	1	white	381	'--	12	0	Subtype 1
TCGA-IM-A3U3	55	50+	female	stage i	1	white	514	'--	17	0	Subtype 1
TCGA-IM-A41Y	42	40+	female	stage i	1	white	664	'--	22	0	Subtype 1
TCGA-IM-A420	39	30+	female	stage i	1	white	250	'--	8	0	Subtype 1
TCGA-J8-A3NZ	52	50+	female	stage iii	3	white	524	'--	17	0	Subtype 1
TCGA-KS-A41J	28	20+	female	stage i	1	white	477	'--	15	0	Subtype 1
TCGA-KS-A4I1	37	30+	female	stage i	1	asian	812	'--	27	0	Subtype 1
TCGA-BJ-A45H	45	40+	male	stage iii	3	white	865	'--	28	0	Subtype 1
TCGA-BJ-A4O8	47	40+	male	stage iii	3	white	591	'--	19	0	Subtype 1
TCGA-DJ-A13U	60	60+	male	stage iii	3	white	1590	'--	53	0	Subtype 1
TCGA-DJ-A2PO	54	50+	male	stage i	1	white	243	'--	8	0	Subtype 1
TCGA-DJ-A2PP	47	40+	male	stage ii	2	not reported	930	'--	31	0	Subtype 1
TCGA-DJ-A2PW	65	60+	male	stage iii	3	white	1060	'--	35	0	Subtype 1
TCGA-DJ-A3V0	56	50+	male	stage iva	4	not reported	1125	'--	37	0	Subtype 1
TCGA-E3-A3E5	57	50+	male	stage iva	4	white	1215	'--	40	0	Subtype 1
TCGA-EL-A3MY	81	80+	male	stage ivc	4	white	'--	533	17	1	Subtype 1
TCGA-EL-A3TA	42	40+	male	stage i	1	white	2035	'--	67	0	Subtype 1
TCGA-EL-A3ZP	19	10+	male	stage i	1	white	1992	'--	66	0	Subtype 1
TCGA-EL-A4K9	68	60+	male	stage ii	2	white	1455	'--	48	0	Subtype 1
TCGA-EM-A2CN	62	60+	male	stage ivc	4	not reported	715	'--	23	0	Subtype 1
TCGA-EM-A2OZ	66	60+	male	stage i	1	not reported	1033	'--	34	0	Subtype 1
TCGA-EM-A3FO	40	40+	male	stage i	1	not reported	532	'--	17	0	Subtype 1
TCGA-EM-A4FO	72	70+	male	stage i	1	not reported	802	'--	26	0	Subtype 1
TCGA-EM-A4FR	28	20+	male	stage i	1	not reported	655	'--	21	0	Subtype 1
TCGA-ET-A3BU	28	20+	male	stage i	1	white	2367	'--	78	0	Subtype 1
TCGA-FY-A4B3	51	50+	male	stage iii	3	white	427	'--	14	0	Subtype 1
TCGA-J8-A3YF	83	80+	male	stage iii	3	white	751	'--	25	0	Subtype 1
TCGA-J8-A42S	45	40+	male	stage iii	3	white	75	'--	2	0	Subtype 1
TCGA-BJ-A0ZA	67	60+	female	stage ii	2	white	574	'--	19	0	Subtype 2
TCGA-BJ-A28X	32	30+	female	stage i	1	white	942	'--	31	0	Subtype 2
TCGA-BJ-A2N7	30	30+	female	stage i	1	white	559	'--	18	0	Subtype 2
TCGA-BJ-A2P4	29	20+	female	stage i	1	white	390	'--	13	0	Subtype 2
TCGA-CE-A13K	30	30+	female	stage i	1	asian	385	'--	12	0	Subtype 2
TCGA-CE-A481	41	40+	female	stage i	1	asian	346	'--	11	0	Subtype 2
TCGA-DE-A0XZ	65	60+	female	stage iii	3	white	1090	'--	36	0	Subtype 2
TCGA-DE-A3KN	49	40+	female	stage iva	4	white	831	'--	27	0	Subtype 2
TCGA-DE-A4M8	61	60+	female	stage iii	3	white	564	'--	18	0	Subtype 2
TCGA-DJ-A1QE	62	60+	female	stage iii	3	white	4134	'--	137	0	Subtype 2
TCGA-DJ-A1QN	42	40+	female	stage i	1	not reported	1295	'--	43	0	Subtype 2
TCGA-DJ-A2PS	40	40+	female	stage i	1	white	797	'--	26	0	Subtype 2
TCGA-DJ-A2PV	53	50+	female	stage ii	2	white	973	'--	32	0	Subtype 2
TCGA-DJ-A2Q6	38	30+	female	stage i	1	white	1109	'--	36	0	Subtype 2
TCGA-DJ-A2QC	70	70+	female	stage ii	2	not reported	1215	'--	40	0	Subtype 2
TCGA-DJ-A3UK	35	30+	female	stage i	1	white	1123	'--	37	0	Subtype 2
TCGA-DJ-A3UN	51	50+	female	stage i	1	white	986	'--	32	0	Subtype 2
TCGA-DJ-A3UP	38	30+	female	stage i	1	not reported	499	'--	16	0	Subtype 2
TCGA-DJ-A3US	37	30+	female	stage i	1	white	998	'--	33	0	Subtype 2
TCGA-DJ-A3UU	49	40+	female	stage iii	3	white	713	'--	23	0	Subtype 2
TCGA-E3-A3E2	34	30+	female	stage i	1	white	1922	'--	64	0	Subtype 2
TCGA-E8-A414	45	40+	female	stage iii	3	asian	958	'--	31	0	Subtype 2
TCGA-E8-A432	57	50+	female	stage ii	2	asian	931	'--	31	0	Subtype 2
TCGA-EL-A3CP	50	50+	female	not reported	'--	black or african american	4831	'--	161	0	Subtype 2
TCGA-EL-A3GO	31	30+	female	stage i	1	white	1973	'--	65	0	Subtype 2
TCGA-EL-A3GQ	72	70+	female	stage i	1	white	1528	'--	50	0	Subtype 2
TCGA-EL-A3GW	37	30+	female	stage i	1	white	1527	'--	50	0	Subtype 2
TCGA-EL-A3MX	66	60+	female	stage ivc	4	white	'--	1753	58	1	Subtype 2
TCGA-EL-A3T0	45	40+	female	stage iii	3	white	4335	'--	144	0	Subtype 2
TCGA-EL-A3T2	55	50+	female	stage iii	3	white	988	'--	32	0	Subtype 2
TCGA-EL-A3ZS	22	20+	female	stage i	1	white	215	'--	7	0	Subtype 2
TCGA-EL-A4JV	41	40+	female	stage i	1	asian	1748	'--	58	0	Subtype 2
TCGA-EL-A4JZ	55	50+	female	stage iii	3	white	1856	'--	61	0	Subtype 2
TCGA-EL-A4K0	54	50+	female	stage i	1	white	944	'--	31	0	Subtype 2
TCGA-EL-A4KH	36	30+	female	stage i	1	white	823	'--	27	0	Subtype 2
TCGA-EM-A1YD	53	50+	female	stage ii	2	not reported	1734	'--	57	0	Subtype 2
TCGA-EM-A22K	46	40+	female	stage iva	4	not reported	479	'--	15	0	Subtype 2
TCGA-EM-A3AI	67	60+	female	stage ii	2	white	685	'--	22	0	Subtype 2
TCGA-EM-A3AK	62	60+	female	stage i	1	not reported	477	'--	15	0	Subtype 2
TCGA-EM-A3AP	31	30+	female	stage i	1	not reported	254	'--	8	0	Subtype 2
TCGA-EM-A3FK	30	30+	female	stage i	1	not reported	723	'--	24	0	Subtype 2
TCGA-EM-A3FR	55	50+	female	stage iii	3	not reported	457	'--	15	0	Subtype 2
TCGA-EM-A3ST	62	60+	female	stage iii	3	not reported	1182	'--	39	0	Subtype 2
TCGA-EM-A3SU	43	40+	female	stage i	1	not reported	911	'--	30	0	Subtype 2
TCGA-EM-A3SX	28	20+	female	stage i	1	not reported	908	'--	30	0	Subtype 2
TCGA-EM-A4FK	33	30+	female	stage i	1	not reported	649	'--	21	0	Subtype 2
TCGA-ET-A25K	36	30+	female	stage i	1	white	2142	'--	71	0	Subtype 2
TCGA-ET-A2N4	53	50+	female	stage iii	3	white	81	'--	2	0	Subtype 2
TCGA-ET-A2N5	46	40+	female	stage iii	3	black or african american	2460	'--	82	0	Subtype 2
TCGA-ET-A39J	23	20+	female	stage i	1	white	3227	'--	107	0	Subtype 2
TCGA-ET-A3BT	60	60+	female	stage iva	4	white	2665	'--	88	0	Subtype 2
TCGA-ET-A3DU	21	20+	female	stage i	1	white	1911	'--	63	0	Subtype 2
TCGA-ET-A40P	32	30+	female	stage i	1	white	1338	'--	44	0	Subtype 2
TCGA-ET-A40T	26	20+	female	stage i	1	white	1140	'--	38	0	Subtype 2
TCGA-FE-A235	26	20+	female	stage i	1	white	3571	'--	119	0	Subtype 2
TCGA-FY-A2QD	61	60+	female	not reported	'--	black or african american	38	'--	1	0	Subtype 2
TCGA-FY-A3R7	50	50+	female	stage iii	3	white	495	'--	16	0	Subtype 2
TCGA-FY-A3TY	61	60+	female	stage iii	3	white	709	'--	23	0	Subtype 2
TCGA-FY-A3W9	66	60+	female	stage ii	2	white	658	'--	21	0	Subtype 2
TCGA-FY-A40K	46	40+	female	stage i	1	white	461	'--	15	0	Subtype 2
TCGA-FY-A40N	55	50+	female	stage i	1	white	579	'--	19	0	Subtype 2
TCGA-FY-A4B4	62	60+	female	stage iii	3	white	657	'--	21	0	Subtype 2
TCGA-H2-A26U	54	50+	female	stage iii	3	white	517	'--	17	0	Subtype 2
TCGA-H2-A3RH	41	40+	female	stage i	1	white	379	'--	12	0	Subtype 2
TCGA-KS-A4I5	49	40+	female	stage iva	4	white	567	'--	18	0	Subtype 2
TCGA-KS-A4I7	61	60+	female	stage i	1	white	987	'--	32	0	Subtype 2
TCGA-L6-A4EP	41	40+	female	stage i	1	asian	1016	'--	33	0	Subtype 2
TCGA-QD-A8IV	50	50+	female	stage iva	4	black or african american	392	'--	13	0	Subtype 2
TCGA-BJ-A0YZ	65	60+	male	stage ii	2	white	754	'--	25	0	Subtype 2
TCGA-BJ-A28S	79	70+	male	stage ii	2	white	640	'--	21	0	Subtype 2
TCGA-BJ-A45C	78	70+	male	stage iii	3	black or african american	175	243	8	1	Subtype 2
TCGA-BJ-A45K	33	30+	male	stage i	1	white	705	'--	23	0	Subtype 2
TCGA-CE-A3MD	31	30+	male	stage i	1	asian	389	'--	12	0	Subtype 2
TCGA-CE-A485	32	30+	male	stage i	1	asian	385	'--	12	0	Subtype 2
TCGA-DJ-A13L	85	80+	male	stage i	1	white	303	'--	10	0	Subtype 2
TCGA-DJ-A1QL	70	70+	male	stage ii	2	not reported	535	'--	17	0	Subtype 2
TCGA-DJ-A1QM	42	40+	male	stage i	1	white	183	'--	6	0	Subtype 2
TCGA-DJ-A1QQ	43	40+	male	stage i	1	asian	534	'--	17	0	Subtype 2
TCGA-DJ-A2PR	27	20+	male	stage i	1	asian	835	'--	27	0	Subtype 2
TCGA-DJ-A2Q5	51	50+	male	stage iva	4	white	1140	'--	38	0	Subtype 2
TCGA-DJ-A3VE	50	50+	male	stage i	1	white	577	'--	19	0	Subtype 2
TCGA-DJ-A3VG	40	40+	male	stage i	1	white	1085	'--	36	0	Subtype 2
TCGA-DJ-A3VK	63	60+	male	stage iii	3	white	753	'--	25	0	Subtype 2
TCGA-DJ-A3VL	38	30+	male	stage i	1	white	713	'--	23	0	Subtype 2
TCGA-DJ-A4UQ	60	60+	male	stage iva	4	asian	1005	'--	33	0	Subtype 2
TCGA-EL-A3T3	63	60+	male	stage ii	2	white	4017	'--	133	0	Subtype 2
TCGA-EL-A3T8	36	30+	male	stage i	1	asian	3269	'--	108	0	Subtype 2
TCGA-EL-A4K6	75	70+	male	stage iv	4	white	1343	'--	44	0	Subtype 2
TCGA-EL-A4K7	74	70+	male	stage iii	3	white	1251	'--	41	0	Subtype 2
TCGA-EM-A1CU	31	30+	male	stage i	1	not reported	636	'--	21	0	Subtype 2
TCGA-EM-A2CK	28	20+	male	stage i	1	not reported	544	'--	18	0	Subtype 2
TCGA-EM-A3AO	61	60+	male	stage iva	4	not reported	1354	'--	45	0	Subtype 2
TCGA-ET-A2MZ	39	30+	male	stage i	1	white	1133	'--	37	0	Subtype 2
TCGA-ET-A3BS	42	40+	male	stage i	1	asian	176	'--	5	0	Subtype 2
TCGA-ET-A40S	62	60+	male	stage ii	2	white	1223	'--	40	0	Subtype 2
TCGA-FE-A239	82	80+	male	stage iii	3	white	'--	1023	34	1	Subtype 2
TCGA-FE-A3PA	16	10+	male	stage ii	2	white	3235	'--	107	0	Subtype 2
TCGA-FY-A3ON	20	20+	male	stage i	1	white	595	'--	19	0	Subtype 2
TCGA-FY-A76V	54	50+	male	stage ii	2	black or african american	51	'--	1	0	Subtype 2
TCGA-IM-A4EB	37	30+	male	stage i	1	white	780	'--	26	0	Subtype 2
TCGA-J8-A3O2	39	30+	male	stage i	1	white	342	'--	11	0	Subtype 2
TCGA-J8-A3YH	39	30+	male	stage i	1	white	175	'--	5	0	Subtype 2
TCGA-BJ-A0ZF	54	50+	female	stage ii	2	white	1217	'--	40	0	Subtype 3
TCGA-BJ-A191	49	40+	female	stage i	1	white	147	'--	4	0	Subtype 3
TCGA-BJ-A28R	38	30+	female	stage i	1	white	1282	'--	42	0	Subtype 3
TCGA-BJ-A28V	80	80+	female	stage iii	3	white	987	'--	32	0	Subtype 3
TCGA-BJ-A45J	39	30+	female	stage i	1	white	658	'--	21	0	Subtype 3
TCGA-BJ-A4O9	51	50+	female	stage ii	2	white	714	'--	23	0	Subtype 3
TCGA-CE-A482	27	20+	female	stage i	1	asian	325	'--	10	0	Subtype 3
TCGA-DE-A69K	58	50+	female	stage iii	3	black or african american	434	'--	14	0	Subtype 3
TCGA-DJ-A13M	28	20+	female	stage i	1	white	1484	'--	49	0	Subtype 3
TCGA-DJ-A1QF	61	60+	female	stage ii	2	white	931	'--	31	0	Subtype 3
TCGA-DJ-A1QI	63	60+	female	stage ii	2	white	455	'--	15	0	Subtype 3
TCGA-DJ-A2PT	70	70+	female	stage iii	3	white	1181	'--	39	0	Subtype 3
TCGA-DJ-A3V3	57	50+	female	stage ii	2	asian	931	'--	31	0	Subtype 3
TCGA-DJ-A3V9	50	50+	female	stage iva	4	white	623	'--	20	0	Subtype 3
TCGA-DO-A1JZ	23	20+	female	stage i	1	black or african american	1670	'--	55	0	Subtype 3
TCGA-E3-A3DZ	55	50+	female	stage iii	3	white	1436	'--	47	0	Subtype 3
TCGA-E3-A3E0	34	30+	female	stage i	1	white	2019	'--	67	0	Subtype 3
TCGA-E8-A242	56	50+	female	stage iii	3	white	950	'--	31	0	Subtype 3
TCGA-E8-A2EA	52	50+	female	stage i	1	white	1085	'--	36	0	Subtype 3
TCGA-E8-A413	38	30+	female	stage i	1	asian	912	'--	30	0	Subtype 3
TCGA-EL-A3CL	70	70+	female	stage ii	2	white	'--	963	32	1	Subtype 3
TCGA-EL-A3CX	22	20+	female	stage i	1	white	3243	'--	108	0	Subtype 3
TCGA-EL-A3CZ	37	30+	female	stage i	1	white	2418	'--	80	0	Subtype 3
TCGA-EL-A3GR	31	30+	female	stage i	1	white	3501	'--	116	0	Subtype 3
TCGA-EL-A3T7	47	40+	female	stage ii	2	white	1256	'--	41	0	Subtype 3
TCGA-EL-A3ZH	42	40+	female	stage i	1	white	2773	'--	92	0	Subtype 3
TCGA-EL-A3ZQ	78	70+	female	stage ii	2	white	1862	'--	62	0	Subtype 3
TCGA-EL-A3ZR	46	40+	female	stage ii	2	white	1830	'--	61	0	Subtype 3
TCGA-EL-A4K2	43	40+	female	stage i	1	white	928	'--	30	0	Subtype 3
TCGA-EM-A22L	33	30+	female	stage i	1	not reported	318	'--	10	0	Subtype 3
TCGA-EM-A2CJ	49	40+	female	stage i	1	not reported	1447	'--	48	0	Subtype 3
TCGA-EM-A2CT	20	20+	female	stage i	1	not reported	1474	'--	49	0	Subtype 3
TCGA-EM-A3FP	71	70+	female	stage ii	2	not reported	529	'--	17	0	Subtype 3
TCGA-EM-A3O6	54	50+	female	stage ii	2	not reported	458	'--	15	0	Subtype 3
TCGA-EM-A3O7	46	40+	female	stage iii	3	not reported	223	'--	7	0	Subtype 3
TCGA-EM-A3O8	33	30+	female	stage i	1	not reported	381	'--	12	0	Subtype 3
TCGA-EM-A3OB	33	30+	female	stage i	1	not reported	1176	'--	39	0	Subtype 3
TCGA-EM-A4FV	64	60+	female	stage i	1	not reported	744	'--	24	0	Subtype 3
TCGA-ET-A25P	24	20+	female	stage i	1	asian	559	'--	18	0	Subtype 3
TCGA-ET-A39K	48	40+	female	stage iii	3	white	3267	'--	108	0	Subtype 3
TCGA-ET-A3BN	33	30+	female	stage i	1	asian	859	'--	28	0	Subtype 3
TCGA-ET-A3BV	47	40+	female	stage iii	3	white	2294	'--	76	0	Subtype 3
TCGA-ET-A3BW	30	30+	female	stage i	1	white	1419	'--	47	0	Subtype 3
TCGA-ET-A3DP	43	40+	female	stage i	1	black or african american	2877	'--	95	0	Subtype 3
TCGA-ET-A4KQ	45	40+	female	stage ii	2	white	955	'--	31	0	Subtype 3
TCGA-FE-A230	30	30+	female	stage i	1	white	2173	'--	72	0	Subtype 3
TCGA-FE-A23A	27	20+	female	stage i	1	white	2489	'--	82	0	Subtype 3
TCGA-FE-A3PD	17	10+	female	stage i	1	white	2396	'--	79	0	Subtype 3
TCGA-FY-A3I4	34	30+	female	stage i	1	white	542	'--	18	0	Subtype 3
TCGA-FY-A3NM	48	40+	female	stage iii	3	white	885	'--	29	0	Subtype 3
TCGA-FY-A3RA	21	20+	female	stage i	1	white	550	'--	18	0	Subtype 3
TCGA-FY-A3WA	52	50+	female	stage i	1	white	519	'--	17	0	Subtype 3
TCGA-FY-A40M	51	50+	female	stage i	1	white	684	'--	22	0	Subtype 3
TCGA-H2-A422	40	40+	female	stage i	1	white	566	'--	18	0	Subtype 3
TCGA-IM-A3ED	58	50+	female	stage i	1	white	1442	'--	48	0	Subtype 3
TCGA-J8-A3YG	54	50+	female	stage iii	3	white	678	'--	22	0	Subtype 3
TCGA-MK-A4N9	41	40+	female	stage i	1	white	919	'--	30	0	Subtype 3
TCGA-BJ-A0Z0	55	50+	male	stage ii	2	not reported	419	'--	13	0	Subtype 3
TCGA-BJ-A0Z2	57	50+	male	stage ivc	4	black or african american	1514	'--	50	0	Subtype 3
TCGA-BJ-A0ZC	55	50+	male	stage i	1	white	352	'--	11	0	Subtype 3
TCGA-BJ-A0ZJ	36	30+	male	stage i	1	white	1280	'--	42	0	Subtype 3
TCGA-DJ-A2Q4	53	50+	male	stage iii	3	white	1032	'--	34	0	Subtype 3
TCGA-EL-A3CV	40	40+	male	stage i	1	white	1154	'--	38	0	Subtype 3
TCGA-EL-A3H2	58	50+	male	stage ii	2	white	'--	1019	33	1	Subtype 3
TCGA-EL-A3ZT	35	30+	male	stage i	1	white	1808	'--	60	0	Subtype 3
TCGA-EL-A4KD	41	40+	male	stage i	1	white	1326	'--	44	0	Subtype 3
TCGA-EM-A22M	52	50+	male	stage i	1	asian	442	'--	14	0	Subtype 3
TCGA-EM-A22P	64	60+	male	stage iva	4	not reported	1256	'--	41	0	Subtype 3
TCGA-EM-A22Q	36	30+	male	stage i	1	not reported	433	'--	14	0	Subtype 3
TCGA-EM-A2P0	33	30+	male	stage i	1	not reported	535	'--	17	0	Subtype 3
TCGA-EM-A3AJ	39	30+	male	stage i	1	not reported	941	'--	31	0	Subtype 3
TCGA-EM-A3AR	41	40+	male	stage i	1	not reported	1133	'--	37	0	Subtype 3
TCGA-ET-A39M	34	30+	male	stage i	1	white	2582	'--	86	0	Subtype 3
TCGA-FY-A3NP	69	60+	male	stage i	1	white	491	'--	16	0	Subtype 3
TCGA-H2-A2K9	25	20+	male	stage i	1	white	659	'--	21	0	Subtype 3
TCGA-L6-A4EQ	47	40+	male	stage iii	3	white	1228	'--	40	0	Subtype 3
TCGA-BJ-A0Z9	57	50+	female	stage iii	3	white	1257	'--	41	0	Subtype 4
TCGA-BJ-A0ZE	63	60+	female	stage iii	3	white	509	'--	16	0	Subtype 4
TCGA-BJ-A192	54	50+	female	stage iii	3	white	1349	'--	44	0	Subtype 4
TCGA-BJ-A291	56	50+	female	stage i	1	white	696	'--	23	0	Subtype 4
TCGA-BJ-A3F0	64	60+	female	stage i	1	white	424	'--	14	0	Subtype 4
TCGA-CE-A3ME	51	50+	female	stage ii	2	asian	379	'--	12	0	Subtype 4
TCGA-DE-A4MA	52	50+	female	stage iii	3	black or african american	916	'--	30	0	Subtype 4
TCGA-DJ-A13S	19	10+	female	stage i	1	white	265	'--	8	0	Subtype 4
TCGA-DJ-A13T	37	30+	female	stage i	1	white	1709	'--	56	0	Subtype 4
TCGA-DJ-A13X	51	50+	female	stage iii	3	not reported	253	'--	8	0	Subtype 4
TCGA-DJ-A1QD	20	20+	female	stage i	1	white	1462	'--	48	0	Subtype 4
TCGA-DJ-A1QH	58	50+	female	stage iii	3	white	1293	'--	43	0	Subtype 4
TCGA-DJ-A2PN	70	70+	female	stage i	1	white	307	'--	10	0	Subtype 4
TCGA-DJ-A3V2	44	40+	female	stage i	1	white	615	'--	20	0	Subtype 4
TCGA-DJ-A3VA	39	30+	female	stage i	1	not reported	755	'--	25	0	Subtype 4
TCGA-DJ-A3VD	32	30+	female	stage i	1	white	1238	'--	41	0	Subtype 4
TCGA-DJ-A3VI	52	50+	female	stage iii	3	white	95	'--	3	0	Subtype 4
TCGA-DJ-A3VM	68	60+	female	stage ii	2	white	840	'--	28	0	Subtype 4
TCGA-DJ-A4UR	36	30+	female	stage ii	2	asian	1058	'--	35	0	Subtype 4
TCGA-E3-A3E1	46	40+	female	stage i	1	white	2449	'--	81	0	Subtype 4
TCGA-E8-A415	39	30+	female	stage i	1	asian	944	'--	31	0	Subtype 4
TCGA-E8-A417	38	30+	female	stage i	1	asian	938	'--	31	0	Subtype 4
TCGA-E8-A419	30	30+	female	stage i	1	white	774	'--	25	0	Subtype 4
TCGA-E8-A434	56	50+	female	stage i	1	asian	953	'--	31	0	Subtype 4
TCGA-E8-A44K	50	50+	female	stage i	1	asian	943	'--	31	0	Subtype 4
TCGA-EL-A3GV	65	60+	female	stage iii	3	white	1532	'--	51	0	Subtype 4
TCGA-EL-A3GY	40	40+	female	stage ii	2	white	3076	'--	102	0	Subtype 4
TCGA-EL-A3GZ	34	30+	female	stage i	1	white	4258	'--	141	0	Subtype 4
TCGA-EL-A3MW	55	50+	female	stage ii	2	white	3305	'--	110	0	Subtype 4
TCGA-EL-A3N3	53	50+	female	stage ii	2	white	5423	'--	180	0	Subtype 4
TCGA-EL-A3TB	47	40+	female	stage iii	3	white	2519	'--	83	0	Subtype 4
TCGA-EL-A3ZN	28	20+	female	stage i	1	white	1614	'--	53	0	Subtype 4
TCGA-EM-A1CV	32	30+	female	stage i	1	not reported	1475	'--	49	0	Subtype 4
TCGA-EM-A2CS	51	50+	female	stage iva	4	not reported	841	'--	28	0	Subtype 4
TCGA-EM-A2P3	47	40+	female	stage i	1	not reported	444	'--	14	0	Subtype 4
TCGA-EM-A3FJ	24	20+	female	stage i	1	not reported	850	'--	28	0	Subtype 4
TCGA-EM-A4FN	49	40+	female	stage iva	4	not reported	802	'--	26	0	Subtype 4
TCGA-ET-A39S	27	20+	female	stage i	1	white	1676	'--	55	0	Subtype 4
TCGA-ET-A3BP	34	30+	female	stage i	1	white	2406	'--	80	0	Subtype 4
TCGA-FE-A22Z	61	60+	female	stage iva	4	white	2243	'--	74	0	Subtype 4
TCGA-FE-A232	44	40+	female	stage i	1	white	2424	'--	80	0	Subtype 4
TCGA-FE-A233	18	10+	female	stage i	1	white	751	'--	25	0	Subtype 4
TCGA-FE-A237	19	10+	female	stage i	1	white	3431	'--	114	0	Subtype 4
TCGA-FE-A3PC	37	30+	female	stage i	1	white	2606	'--	86	0	Subtype 4
TCGA-FY-A3R8	62	60+	female	stage iii	3	white	477	'--	15	0	Subtype 4
TCGA-H2-A3RI	29	20+	female	stage i	1	white	335	'--	11	0	Subtype 4
TCGA-J8-A3YD	47	40+	female	stage iii	3	white	968	'--	32	0	Subtype 4
TCGA-KS-A4I9	46	40+	female	stage i	1	black or african american	2658	'--	88	0	Subtype 4
TCGA-KS-A4IB	41	40+	female	stage i	1	asian	2577	'--	85	0	Subtype 4
TCGA-KS-A4IC	45	40+	female	stage iii	3	white	1073	'--	35	0	Subtype 4
TCGA-L6-A4ET	49	40+	female	stage ivc	4	white	664	'--	22	0	Subtype 4
TCGA-MK-A4N7	20	20+	female	stage i	1	white	987	'--	32	0	Subtype 4
TCGA-BJ-A18Y	29	20+	male	stage i	1	white	1563	'--	52	0	Subtype 4
TCGA-BJ-A18Z	58	50+	male	stage iva	4	white	1263	'--	42	0	Subtype 4
TCGA-BJ-A290	70	70+	male	stage iii	3	white	919	'--	30	0	Subtype 4
TCGA-BJ-A2NA	77	70+	male	stage iii	3	white	577	'--	19	0	Subtype 4
TCGA-BJ-A45D	36	30+	male	stage i	1	white	331	'--	11	0	Subtype 4
TCGA-DJ-A2PQ	26	20+	male	stage i	1	white	1077	'--	35	0	Subtype 4
TCGA-DJ-A3UO	63	60+	male	stage iva	4	white	957	'--	31	0	Subtype 4
TCGA-DJ-A3VJ	22	20+	male	stage i	1	white	1108	'--	36	0	Subtype 4
TCGA-EL-A3D1	39	30+	male	stage i	1	asian	2997	'--	99	0	Subtype 4
TCGA-EL-A3GP	70	70+	male	stage iii	3	black or african american	1506	'--	50	0	Subtype 4
TCGA-EM-A2OX	46	40+	male	stage iva	4	not reported	600	'--	20	0	Subtype 4
TCGA-EM-A2P2	46	40+	male	stage iii	3	not reported	526	'--	17	0	Subtype 4
TCGA-EM-A4FH	69	60+	male	stage iii	3	not reported	892	'--	29	0	Subtype 4
TCGA-EM-A4FU	35	30+	male	stage i	1	not reported	1840	'--	61	0	Subtype 4
TCGA-ET-A3BX	24	20+	male	stage i	1	white	1596	'--	53	0	Subtype 4
TCGA-FE-A236	33	30+	male	stage i	1	white	2031	'--	67	0	Subtype 4
TCGA-FY-A4B0	76	70+	male	stage i	1	white	420	'--	14	0	Subtype 4
TCGA-BJ-A28Z	46	40+	female	stage iii	3	white	337	'--	11	0	Subtype 5
TCGA-BJ-A2N8	30	30+	female	stage i	1	white	504	'--	16	0	Subtype 5
TCGA-BJ-A45I	51	50+	female	stage iii	3	white	470	'--	15	0	Subtype 5
TCGA-DJ-A2PU	52	50+	female	stage ii	2	white	1033	'--	34	0	Subtype 5
TCGA-DJ-A2Q1	44	40+	female	stage i	1	white	1148	'--	38	0	Subtype 5
TCGA-DJ-A2Q2	57	50+	female	stage iii	3	white	1337	'--	44	0	Subtype 5
TCGA-DJ-A2QA	56	50+	female	stage iii	3	asian	1020	'--	34	0	Subtype 5
TCGA-DJ-A2QB	53	50+	female	stage iva	4	asian	1070	'--	35	0	Subtype 5
TCGA-DJ-A3V5	76	70+	female	stage iii	3	white	584	'--	19	0	Subtype 5
TCGA-DJ-A3VF	60	60+	female	stage iva	4	white	292	'--	9	0	Subtype 5
TCGA-E8-A3X7	57	50+	female	stage iva	4	white	951	'--	31	0	Subtype 5
TCGA-EL-A3D5	44	40+	female	stage i	1	white	1737	'--	57	0	Subtype 5
TCGA-EL-A3D6	51	50+	female	stage iii	3	white	3296	'--	109	0	Subtype 5
TCGA-EL-A3H5	57	50+	female	stage iva	4	white	2542	'--	84	0	Subtype 5
TCGA-EL-A3H7	36	30+	female	stage i	1	white	4228	'--	140	0	Subtype 5
TCGA-EL-A3H8	35	30+	female	stage i	1	white	4577	'--	152	0	Subtype 5
TCGA-EL-A3T9	69	60+	female	stage iv	4	white	'--	174	5	1	Subtype 5
TCGA-EL-A3ZO	79	70+	female	stage iii	3	white	2211	'--	73	0	Subtype 5
TCGA-EL-A4JX	31	30+	female	stage i	1	black or african american	1398	'--	46	0	Subtype 5
TCGA-EM-A2CO	77	70+	female	stage ii	2	not reported	184	'--	6	0	Subtype 5
TCGA-EM-A2CR	46	40+	female	stage ii	2	not reported	415	'--	13	0	Subtype 5
TCGA-EM-A2OW	37	30+	female	stage i	1	not reported	1227	'--	40	0	Subtype 5
TCGA-EM-A3FQ	19	10+	female	stage i	1	not reported	492	'--	16	0	Subtype 5
TCGA-ET-A3DQ	43	40+	female	stage i	1	white	2581	'--	86	0	Subtype 5
TCGA-ET-A3DS	33	30+	female	stage i	1	white	2033	'--	67	0	Subtype 5
TCGA-FE-A234	26	20+	female	stage i	1	white	2075	'--	69	0	Subtype 5
TCGA-FE-A3PB	33	30+	female	stage i	1	white	2590	'--	86	0	Subtype 5
TCGA-H2-A421	34	30+	female	stage i	1	white	610	'--	20	0	Subtype 5
TCGA-IM-A3EB	32	30+	female	stage i	1	white	1488	'--	49	0	Subtype 5
TCGA-IM-A3U2	89	80+	female	stage iva	4	white	190	'--	6	0	Subtype 5
TCGA-KS-A41F	37	30+	female	stage i	1	white	4367	'--	145	0	Subtype 5
TCGA-KS-A41L	39	30+	female	stage i	1	white	3463	'--	115	0	Subtype 5
TCGA-BJ-A0ZB	66	60+	male	stage iva	4	white	122	'--	4	0	Subtype 5
TCGA-DJ-A13O	56	50+	male	stage i	1	white	1161	'--	38	0	Subtype 5
TCGA-DJ-A1QG	62	60+	male	stage i	1	white	1368	'--	45	0	Subtype 5
TCGA-DJ-A2PZ	63	60+	male	stage iii	3	white	256	'--	8	0	Subtype 5
TCGA-DJ-A3V6	54	50+	male	stage iii	3	white	818	'--	27	0	Subtype 5
TCGA-EL-A3D0	61	60+	male	stage iii	3	white	4254	'--	141	0	Subtype 5
TCGA-EL-A3MZ	66	60+	male	stage iii	3	white	'--	1597	53	1	Subtype 5
TCGA-EM-A2P1	33	30+	male	stage i	1	not reported	531	'--	17	0	Subtype 5
TCGA-ET-A39O	39	30+	male	stage i	1	white	3059	'--	101	0	Subtype 5
TCGA-FK-A4UB	51	50+	male	stage iii	3	white	3531	'--	117	0	Subtype 5
TCGA-J8-A3O0	38	30+	male	stage i	1	white	1313	'--	43	0	Subtype 5
TCGA-MK-A84Z	74	70+	male	stage iii	3	black or african american	728	'--	24	0	Subtype 5
TCGA-BJ-A0ZH	52	50+	female	stage iva	4	white	460	'--	15	0	Subtype 6
TCGA-BJ-A2N9	42	40+	female	stage i	1	white	623	'--	20	0	Subtype 6
TCGA-BJ-A45E	46	40+	female	stage i	1	white	639	'--	21	0	Subtype 6
TCGA-CE-A483	34	30+	female	stage i	1	asian	457	'--	15	0	Subtype 6
TCGA-DJ-A2PY	46	40+	female	stage iii	3	white	267	'--	8	0	Subtype 6
TCGA-DJ-A2Q3	61	60+	female	stage iii	3	asian	1224	'--	40	0	Subtype 6
TCGA-DJ-A3UQ	45	40+	female	stage iii	3	asian	595	'--	19	0	Subtype 6
TCGA-DJ-A3UR	51	50+	female	stage iii	3	white	1105	'--	36	0	Subtype 6
TCGA-DJ-A3UT	43	40+	female	stage i	1	white	1105	'--	36	0	Subtype 6
TCGA-DJ-A3V4	60	60+	female	stage iii	3	white	1294	'--	43	0	Subtype 6
TCGA-DJ-A3V7	44	40+	female	stage iii	3	white	706	'--	23	0	Subtype 6
TCGA-DJ-A4V2	38	30+	female	stage i	1	not reported	95	'--	3	0	Subtype 6
TCGA-E3-A3E3	49	40+	female	stage ii	2	white	1595	'--	53	0	Subtype 6
TCGA-E8-A433	25	20+	female	stage i	1	asian	951	'--	31	0	Subtype 6
TCGA-EL-A3GS	37	30+	female	stage i	1	white	1989	'--	66	0	Subtype 6
TCGA-EL-A3GX	41	40+	female	stage i	1	white	4494	'--	149	0	Subtype 6
TCGA-EL-A3T1	38	30+	female	stage i	1	black or african american	3941	'--	131	0	Subtype 6
TCGA-EL-A4JW	38	30+	female	stage i	1	white	1056	'--	35	0	Subtype 6
TCGA-EL-A4K4	33	30+	female	stage i	1	white	1623	'--	54	0	Subtype 6
TCGA-EL-A4KG	35	30+	female	stage i	1	white	739	'--	24	0	Subtype 6
TCGA-EM-A1YB	73	70+	female	stage ii	2	not reported	592	'--	19	0	Subtype 6
TCGA-EM-A1YC	71	70+	female	stage iii	3	not reported	2391	'--	79	0	Subtype 6
TCGA-EM-A22J	56	50+	female	stage ii	2	not reported	441	'--	14	0	Subtype 6
TCGA-EM-A2CM	62	60+	female	stage iii	3	not reported	1253	'--	41	0	Subtype 6
TCGA-EM-A2CQ	40	40+	female	stage i	1	not reported	374	'--	12	0	Subtype 6
TCGA-EM-A2OV	64	60+	female	stage ii	2	asian	674	'--	22	0	Subtype 6
TCGA-EM-A3FL	63	60+	female	stage i	1	not reported	1441	'--	48	0	Subtype 6
TCGA-EM-A3OA	55	50+	female	stage ii	2	not reported	822	'--	27	0	Subtype 6
TCGA-EM-A4FM	59	50+	female	stage iva	4	not reported	162	'--	5	0	Subtype 6
TCGA-ET-A25O	35	30+	female	stage i	1	black or african american	1986	'--	66	0	Subtype 6
TCGA-ET-A2MY	72	70+	female	stage i	1	black or african american	1787	'--	59	0	Subtype 6
TCGA-ET-A2N0	51	50+	female	stage iii	3	white	1600	'--	53	0	Subtype 6
TCGA-ET-A39P	73	70+	female	stage iii	3	black or african american	2900	'--	96	0	Subtype 6
TCGA-ET-A39T	55	50+	female	stage iii	3	white	2987	'--	99	0	Subtype 6
TCGA-ET-A4KN	51	50+	female	stage iii	3	white	1009	'--	33	0	Subtype 6
TCGA-FY-A3NN	48	40+	female	stage iii	3	not reported	0	'--	0	0	Subtype 6
TCGA-FY-A3R9	66	60+	female	stage i	1	white	504	'--	16	0	Subtype 6
TCGA-J8-A3O1	33	30+	female	stage i	1	white	827	'--	27	0	Subtype 6
TCGA-J8-A3YE	31	30+	female	stage i	1	white	847	'--	28	0	Subtype 6
TCGA-J8-A4HY	68	60+	female	stage iva	4	white	6	'--	0	0	Subtype 6
TCGA-KS-A41I	47	40+	female	stage i	1	white	486	'--	16	0	Subtype 6
TCGA-KS-A4ID	55	50+	female	stage i	1	white	1011	'--	33	0	Subtype 6
TCGA-BJ-A3PU	52	50+	male	stage iii	3	white	567	'--	18	0	Subtype 6
TCGA-DJ-A1QO	69	60+	male	stage iii	3	white	1442	'--	48	0	Subtype 6
TCGA-DJ-A3VB	52	50+	male	stage iii	3	not reported	697	'--	23	0	Subtype 6
TCGA-E3-A3DY	37	30+	male	stage i	1	white	2815	'--	93	0	Subtype 6
TCGA-ET-A3DW	64	60+	male	stage iii	3	asian	752	'--	25	0	Subtype 6
TCGA-ET-A40Q	38	30+	male	stage i	1	white	1407	'--	46	0	Subtype 6
TCGA-FY-A3BL	29	20+	male	stage i	1	white	621	'--	20	0	Subtype 6
TCGA-MK-A4N6	35	30+	male	stage i	1	white	1098	'--	36	0	Subtype 6
TCGA-BJ-A45F	59	50+	female	stage i	1	white	105	'--	3	0	Subtype 7
TCGA-DE-A4MC	43	40+	female	stage i	1	american indian or alaska native	913	'--	30	0	Subtype 7
TCGA-DJ-A3UW	50	50+	female	stage i	1	white	1812	'--	60	0	Subtype 7
TCGA-DJ-A3V8	28	20+	female	stage i	1	white	647	'--	21	0	Subtype 7
TCGA-DJ-A4V4	48	40+	female	stage i	1	white	481	'--	16	0	Subtype 7
TCGA-E8-A2JQ	18	10+	female	stage i	1	white	356	'--	11	0	Subtype 7
TCGA-E8-A418	75	70+	female	stage iva	4	white	92	'--	3	0	Subtype 7
TCGA-EL-A3CM	64	60+	female	stage iii	3	white	'--	813	27	1	Subtype 7
TCGA-EL-A3CS	62	60+	female	stage iva	4	white	'--	1385	46	1	Subtype 7
TCGA-EL-A3CU	70	70+	female	stage iii	3	white	4780	'--	159	0	Subtype 7
TCGA-EL-A4K1	68	60+	female	stage iii	3	white	1046	'--	34	0	Subtype 7
TCGA-EM-A1CW	39	30+	female	stage i	1	not reported	549	'--	18	0	Subtype 7
TCGA-EM-A22I	52	50+	female	stage iii	3	not reported	448	'--	14	0	Subtype 7
TCGA-EM-A4FF	40	40+	female	stage i	1	not reported	2573	'--	85	0	Subtype 7
TCGA-FY-A3YR	64	60+	female	stage iii	3	white	528	'--	17	0	Subtype 7
TCGA-FY-A40L	55	50+	female	stage iva	4	white	726	'--	24	0	Subtype 7
TCGA-L6-A4EU	58	50+	female	stage iii	3	black or african american	289	'--	9	0	Subtype 7
TCGA-BJ-A3EZ	51	50+	male	stage iva	4	white	487	'--	16	0	Subtype 7
TCGA-DE-A4MD	71	70+	male	stage iva	4	white	764	'--	25	0	Subtype 7
TCGA-EL-A3ZG	15	10+	male	stage i	1	asian	2724	'--	90	0	Subtype 7
TCGA-EL-A4KI	63	60+	male	stage iii	3	white	727	'--	24	0	Subtype 7
TCGA-EM-A1CT	76	70+	male	stage iva	4	not reported	553	'--	18	0	Subtype 7
TCGA-EM-A22O	75	70+	male	stage iva	4	asian	1344	'--	44	0	Subtype 7
TCGA-EM-A3FM	57	50+	male	stage iva	4	not reported	639	'--	21	0	Subtype 7
TCGA-EM-A3SY	36	30+	male	stage i	1	not reported	411	'--	13	0	Subtype 7
TCGA-ET-A2MX	27	20+	male	stage i	1	white	2689	'--	89	0	Subtype 7
TCGA-FE-A231	70	70+	male	stage iva	4	white	961	'--	32	0	Subtype 7
TCGA-KS-A4I3	41	40+	male	stage i	1	asian	1329	'--	44	0	Subtype 7
