# Supplementary material for: Screening and Comprehensive Analysis of Cancer-Associated tRNA-Derived Fragments
Source: Front Genet. 2022 Jan 14;12:747931. doi: 10.3389/fgene.2021.747931 (PMC8795687; doi:10.3389/fgene.2021.747931)
Supplement: Supplementary file 2 [file Table3.XLSX]

## Sheet: BRCA
Table S3A. Pairwise ca-tRF subtype survival differences measured by logrank test for BRCA.
label1	label2	n_label1	n_label2	logrank-p
Subtype 1	Subtype 2	106	105	0.460774
Subtype 1	Subtype 3	106	306	0.0576321
Subtype 1	Subtype 4	106	134	0.0499939
Subtype 1	Subtype 5	106	126	0.264227
Subtype 1	Subtype 6	106	151	0.0573357
Subtype 1	Subtype 7	106	109	0.0107148
Subtype 2	Subtype 3	105	306	0.295111
Subtype 2	Subtype 4	105	134	0.167725
Subtype 2	Subtype 5	105	126	0.841334
Subtype 2	Subtype 6	105	151	0.230819
Subtype 2	Subtype 7	105	109	0.0419243
Subtype 3	Subtype 4	306	134	0.637748
Subtype 3	Subtype 5	306	126	0.456246
Subtype 3	Subtype 6	306	151	0.821234
Subtype 3	Subtype 7	306	109	0.197925
Subtype 4	Subtype 5	134	126	0.219164
Subtype 4	Subtype 6	134	151	0.876803
Subtype 4	Subtype 7	134	109	0.554354
Subtype 5	Subtype 6	126	151	0.321513
Subtype 5	Subtype 7	126	109	0.0679959
Subtype 6	Subtype 7	151	109	0.369142

## Sheet: HNSC
Table S3B. Pairwise ca-tRF subtype survival differences measured by logrank test for HNSC.
label1	label2	n_label1	n_label2	logrank-p
Subtype 1	Subtype 2	104	201	0.00211655
Subtype 1	Subtype 3	104	54	0.001908
Subtype 1	Subtype 4	104	65	0.190323
Subtype 1	Subtype 5	104	64	0.111937
Subtype 2	Subtype 3	201	54	0.566723
Subtype 2	Subtype 4	201	65	0.197573
Subtype 2	Subtype 5	201	64	0.343193
Subtype 3	Subtype 4	54	65	0.0987228
Subtype 3	Subtype 5	54	64	0.155388
Subtype 4	Subtype 5	65	64	0.808941

## Sheet: KIRC
Table S3C. Pairwise ca-tRF subtype survival differences measured by logrank test for KIRC.
label1	label2	n_label1	n_label2	logrank-p
Subtype 1	Subtype 2	115	162	0.0201996
Subtype 1	Subtype 3	115	68	0.0116604
Subtype 1	Subtype 4	115	46	0.27564
Subtype 1	Subtype 5	115	42	1.06e-05
Subtype 1	Subtype 6	115	27	5.78e-06
Subtype 2	Subtype 3	162	68	0.594421
Subtype 2	Subtype 4	162	46	0.448314
Subtype 2	Subtype 5	162	42	0.00963219
Subtype 2	Subtype 6	162	27	0.00558526
Subtype 3	Subtype 4	68	46	0.34671
Subtype 3	Subtype 5	68	42	0.0520005
Subtype 3	Subtype 6	68	27	0.0262582
Subtype 4	Subtype 5	46	42	0.0113963
Subtype 4	Subtype 6	46	27	0.0100598
Subtype 5	Subtype 6	42	27	0.800435

## Sheet: KIRP
Table S3D. Pairwise ca-tRF subtype survival differences measured by logrank test for KIRP.
label1	label2	n_label1	n_label2	logrank-p
Subtype 1	Subtype 2	63	38	0.412712
Subtype 1	Subtype 3	63	20	0.149333
Subtype 1	Subtype 4	63	32	0.857421
Subtype 1	Subtype 5	63	45	0.0343792
Subtype 1	Subtype 6	63	29	0.104543
Subtype 1	Subtype 7	63	20	0.209733
Subtype 1	Subtype 8	63	11	0.735471
Subtype 1	Subtype 9	63	16	0.0482328
Subtype 2	Subtype 3	38	20	0.351427
Subtype 2	Subtype 4	38	32	0.3353
Subtype 2	Subtype 5	38	45	0.149819
Subtype 2	Subtype 6	38	29	0.30129
Subtype 2	Subtype 7	38	20	0.0664375
Subtype 2	Subtype 8	38	11	0.898196
Subtype 2	Subtype 9	38	16	0.114633
Subtype 3	Subtype 4	20	32	0.153754
Subtype 3	Subtype 5	20	45	0.99479
Subtype 3	Subtype 6	20	29	0.812669
Subtype 3	Subtype 7	20	20	0.0150852
Subtype 3	Subtype 8	20	11	0.566714
Subtype 3	Subtype 9	20	16	0.386476
Subtype 4	Subtype 5	32	45	0.0274428
Subtype 4	Subtype 6	32	29	0.0570724
Subtype 4	Subtype 7	32	20	0.434199
Subtype 4	Subtype 8	32	11	0.602194
Subtype 4	Subtype 9	32	16	0.0295236
Subtype 5	Subtype 6	45	29	0.858014
Subtype 5	Subtype 7	45	20	0.000878555
Subtype 5	Subtype 8	45	11	0.293527
Subtype 5	Subtype 9	45	16	0.372635
Subtype 6	Subtype 7	29	20	0.00996881
Subtype 6	Subtype 8	29	11	0.319392
Subtype 6	Subtype 9	29	16	0.300753
Subtype 7	Subtype 8	20	11	0.229151
Subtype 7	Subtype 9	20	16	0.00953976
Subtype 8	Subtype 9	11	16	0.117312

## Sheet: LIHC
Table S3E. Pairwise ca-tRF subtype survival differences measured by logrank test for LIHC.
label1	label2	n_label1	n_label2	logrank-p
Subtype 1	Subtype 2	96	116	0.00177443
Subtype 1	Subtype 3	96	118	0.980725
Subtype 1	Subtype 4	96	15	0.00764725
Subtype 1	Subtype 5	96	17	0.0430462
Subtype 2	Subtype 3	116	118	0.00171572
Subtype 2	Subtype 4	116	15	3.19e-07
Subtype 2	Subtype 5	116	17	2.24e-05
Subtype 3	Subtype 4	118	15	0.00631963
Subtype 3	Subtype 5	118	17	0.0735898
Subtype 4	Subtype 5	15	17	0.510173

## Sheet: LUSC
Table S3F. Pairwise ca-tRF subtype survival differences measured by logrank test for LUSC.
label1	label2	n_label1	n_label2	logrank-p
Subtype 1	Subtype 2	66	166	0.845007
Subtype 1	Subtype 3	66	85	0.952609
Subtype 1	Subtype 4	66	76	0.233327
Subtype 1	Subtype 5	66	65	0.93569
Subtype 2	Subtype 3	166	85	0.78986
Subtype 2	Subtype 4	166	76	0.0657825
Subtype 2	Subtype 5	166	65	0.734124
Subtype 3	Subtype 4	85	76	0.17314
Subtype 3	Subtype 5	85	65	0.856542
Subtype 4	Subtype 5	76	65	0.203842

## Sheet: THCA
Table S3G. Pairwise ca-tRF subtype survival differences measured by logrank test for THCA.
label1	label2	n_label1	n_label2	logrank-p
Subtype 1	Subtype 2	71	102	0.290438
Subtype 1	Subtype 3	71	76	0.19008
Subtype 1	Subtype 4	71	69	0.0178141
Subtype 1	Subtype 5	71	44	0.404966
Subtype 1	Subtype 6	71	50	0.0634102
Subtype 1	Subtype 7	71	28	0.783617
Subtype 2	Subtype 3	102	76	0.740758
Subtype 2	Subtype 4	102	69	0.107338
Subtype 2	Subtype 5	102	44	0.962909
Subtype 2	Subtype 6	102	50	0.202696
Subtype 2	Subtype 7	102	28	0.303604
Subtype 3	Subtype 4	76	69	0.174717
Subtype 3	Subtype 5	76	44	0.756757
Subtype 3	Subtype 6	76	50	0.260914
Subtype 3	Subtype 7	76	28	0.135287
Subtype 4	Subtype 5	69	44	0.0932063
Subtype 4	Subtype 6	69	50	1
Subtype 4	Subtype 7	69	28	0.00447968
Subtype 5	Subtype 6	44	50	0.176307
Subtype 5	Subtype 7	44	28	0.34949
Subtype 6	Subtype 7	50	28	0.0279612
