# Supplementary material for: Screening and Comprehensive Analysis of Cancer-Associated tRNA-Derived Fragments
Source: Front Genet. 2022 Jan 14;12:747931. doi: 10.3389/fgene.2021.747931 (PMC8795687; doi:10.3389/fgene.2021.747931)
Supplement: Supplementary file 3 [file Table4.XLSX]

## Sheet: KIRC
Table S4A. ca-tRF subtypes and external subtypes of KIRC samples.
participant_id	ca-tRF_cluster	mRNA_cluster	miRNA_cluster	methylation_cluster
TCGA-A3-3320	Subtype 1	Subtype 1	Subtype 4	Subtype 3
TCGA-A3-3331	Subtype 1	Subtype 1	Subtype 4	Subtype 1
TCGA-A3-3362	Subtype 1	Subtype 1	Subtype 4	Subtype 3
TCGA-A3-A6NJ	Subtype 1	Subtype 1	Subtype 3	Subtype 3
TCGA-A3-A6NL	Subtype 1	Subtype 1	Subtype 3	Subtype 3
TCGA-A3-A8CQ	Subtype 1	Subtype 1	Subtype 4	Subtype 3
TCGA-A3-A8OX	Subtype 1	Subtype 1	Subtype 1	Subtype 3
TCGA-B0-4818	Subtype 1	Subtype 1	Subtype 3	Subtype 3
TCGA-B0-5110	Subtype 1	Subtype 1	Subtype 4	Subtype 3
TCGA-B0-5113	Subtype 1	Subtype 1	Subtype 1	Subtype 1
TCGA-B0-5690	Subtype 1	Subtype 1	Subtype 3	Subtype 3
TCGA-B0-5691	Subtype 1	Subtype 1	Subtype 4	Subtype 3
TCGA-B0-5705	Subtype 1	Subtype 1	Subtype 3	Subtype 3
TCGA-B0-5707	Subtype 1	Subtype 3	Subtype 6	Subtype 2
TCGA-B4-5377	Subtype 1	Subtype 1	Subtype 3	Subtype 3
TCGA-B8-4148	Subtype 1	Subtype 1	Subtype 4	Subtype 3
TCGA-B8-4154	Subtype 1	Subtype 1	Subtype 4	Subtype 1
TCGA-B8-5159	Subtype 1	Subtype 1	Subtype 1	Subtype 3
TCGA-B8-A54F	Subtype 1	Subtype 1	Subtype 1	Subtype 3
TCGA-B8-A54H	Subtype 1	Subtype 1	Subtype 4	Subtype 3
TCGA-B8-A7U6	Subtype 1	Subtype 1	Subtype 4	Subtype 3
TCGA-B8-A8YJ	Subtype 1	Subtype 1	Subtype 1	Subtype 3
TCGA-BP-4330	Subtype 1	Subtype 1	Subtype 1	Subtype 3
TCGA-BP-4340	Subtype 1	Subtype 1	Subtype 2	Subtype 3
TCGA-BP-4768	Subtype 1	Subtype 1	Subtype 3	Subtype 1
TCGA-CJ-4643	Subtype 1	Subtype 1	Subtype 4	Subtype 3
TCGA-CJ-4870	Subtype 1	Subtype 1	Subtype 4	Subtype 3
TCGA-CJ-4886	Subtype 1	Subtype 1	Subtype 1	Subtype 3
TCGA-CJ-4905	Subtype 1	Subtype 1	Subtype 4	Subtype 1
TCGA-CW-5583	Subtype 1	Subtype 1	Subtype 4	Subtype 3
TCGA-CZ-4863	Subtype 1	Subtype 1	Subtype 3	Subtype 1
TCGA-CZ-5467	Subtype 1	Subtype 1	Subtype 1	Subtype 3
TCGA-CZ-5982	Subtype 1	Subtype 1	Subtype 3	Subtype 1
TCGA-DV-5567	Subtype 1	Subtype 4	Subtype 5	Subtype 3
TCGA-DV-5576	Subtype 1	Subtype 2	Subtype 1	Subtype 3
TCGA-G6-A8L8	Subtype 1	Subtype 2	Subtype 4	Subtype 1
TCGA-GK-A6C7	Subtype 1	Subtype 1	Subtype 4	Subtype 1
TCGA-MW-A4EC	Subtype 1	Subtype 1	Subtype 3	Subtype 1
TCGA-T7-A92I	Subtype 1	Subtype 3	Subtype 2	Subtype 3
TCGA-3Z-A93Z	Subtype 1	Subtype 1	Subtype 4	Subtype 3
TCGA-A3-3307	Subtype 1	Subtype 1	Subtype 4
TCGA-A3-3317	Subtype 1	Subtype 1	Subtype 4	Subtype 1
TCGA-A3-3322	Subtype 1	Subtype 1	Subtype 4	Subtype 3
TCGA-A3-3323	Subtype 1	Subtype 1	Subtype 4	Subtype 1
TCGA-A3-3326	Subtype 1	Subtype 1	Subtype 3	Subtype 3
TCGA-A3-3365	Subtype 1	Subtype 1	Subtype 4	Subtype 3
TCGA-A3-3372	Subtype 1	Subtype 1	Subtype 4	Subtype 3
TCGA-A3-3376	Subtype 1	Subtype 1	Subtype 1	Subtype 3
TCGA-A3-3380	Subtype 1	Subtype 1	Subtype 4	Subtype 3
TCGA-A3-3387	Subtype 1	Subtype 1	Subtype 4	Subtype 1
TCGA-A3-A6NI	Subtype 1	Subtype 1	Subtype 4	Subtype 3
TCGA-A3-A6NN	Subtype 1	Subtype 1	Subtype 4	Subtype 3
TCGA-A3-A8OV	Subtype 1	Subtype 1	Subtype 4	Subtype 3
TCGA-A3-A8OW	Subtype 1	Subtype 1	Subtype 3	Subtype 3
TCGA-AK-3428	Subtype 1	Subtype 2	Subtype 3	Subtype 3
TCGA-AK-3454	Subtype 1	Subtype 2	Subtype 4	Subtype 3
TCGA-B0-4703	Subtype 1	Subtype 1	Subtype 1	Subtype 1
TCGA-B0-4816	Subtype 1	Subtype 1	Subtype 4	Subtype 2
TCGA-B0-4849	Subtype 1	Subtype 1	Subtype 3	Subtype 3
TCGA-B0-5106	Subtype 1	Subtype 1	Subtype 1	Subtype 3
TCGA-B0-5115	Subtype 1	Subtype 1	Subtype 1	Subtype 3
TCGA-B0-5399	Subtype 1	Subtype 1	Subtype 4	Subtype 3
TCGA-B0-5402	Subtype 1	Subtype 1	Subtype 3	Subtype 1
TCGA-B0-5698	Subtype 1	Subtype 1	Subtype 3	Subtype 1
TCGA-B0-5699	Subtype 1	Subtype 1	Subtype 3	Subtype 1
TCGA-B0-5706	Subtype 1	Subtype 1	Subtype 1	Subtype 1
TCGA-B2-3924	Subtype 1	Subtype 1	Subtype 4	Subtype 3
TCGA-B2-4099	Subtype 1	Subtype 1	Subtype 4	Subtype 1
TCGA-B2-4102	Subtype 1	Subtype 1	Subtype 4	Subtype 3
TCGA-B2-5633	Subtype 1	Subtype 1	Subtype 3	Subtype 3
TCGA-B2-5635	Subtype 1	Subtype 1	Subtype 3	Subtype 3
TCGA-B2-A4SR	Subtype 1	Subtype 1	Subtype 3	Subtype 3
TCGA-B8-5545	Subtype 1	Subtype 1	Subtype 1	Subtype 3
TCGA-B8-A54G	Subtype 1	Subtype 2	Subtype 2	Subtype 3
TCGA-B8-A54J	Subtype 1	Subtype 1	Subtype 4	Subtype 3
TCGA-B8-A54K	Subtype 1	Subtype 2
TCGA-BP-4160	Subtype 1	Subtype 1	Subtype 4	Subtype 3
TCGA-BP-4331	Subtype 1	Subtype 1
TCGA-BP-4342	Subtype 1	Subtype 1
TCGA-BP-4961	Subtype 1	Subtype 1	Subtype 4	Subtype 3
TCGA-BP-4963	Subtype 1	Subtype 1	Subtype 1	Subtype 1
TCGA-BP-4970	Subtype 1	Subtype 1	Subtype 1	Subtype 3
TCGA-BP-4975	Subtype 1	Subtype 1	Subtype 4	Subtype 3
TCGA-BP-4976	Subtype 1	Subtype 1
TCGA-BP-4982	Subtype 1	Subtype 1	Subtype 4	Subtype 3
TCGA-BP-4986	Subtype 1	Subtype 1
TCGA-BP-4991	Subtype 1	Subtype 1	Subtype 1	Subtype 3
TCGA-BP-4995	Subtype 1	Subtype 2
TCGA-BP-5007	Subtype 1	Subtype 1	Subtype 4	Subtype 3
TCGA-BP-5008	Subtype 1	Subtype 1	Subtype 1	Subtype 3
TCGA-BP-5168	Subtype 1	Subtype 1	Subtype 1	Subtype 3
TCGA-BP-5183	Subtype 1	Subtype 1	Subtype 3	Subtype 3
TCGA-BP-5189	Subtype 1	Subtype 1	Subtype 4	Subtype 3
TCGA-BP-5194	Subtype 1	Subtype 1	Subtype 4	Subtype 3
TCGA-BP-5195	Subtype 1	Subtype 1	Subtype 4	Subtype 3
TCGA-CJ-4875	Subtype 1	Subtype 1	Subtype 6	Subtype 1
TCGA-CJ-4894	Subtype 1	Subtype 1	Subtype 4	Subtype 3
TCGA-CJ-4902	Subtype 1	Subtype 1	Subtype 4	Subtype 3
TCGA-CJ-4907	Subtype 1	Subtype 1	Subtype 4	Subtype 1
TCGA-CJ-5675	Subtype 1	Subtype 1	Subtype 3	Subtype 1
TCGA-CW-5581	Subtype 1	Subtype 1	Subtype 3	Subtype 3
TCGA-CW-6087	Subtype 1	Subtype 4	Subtype 6	Subtype 3
TCGA-CW-6088	Subtype 1	Subtype 1	Subtype 4	Subtype 3
TCGA-CW-6093	Subtype 1	Subtype 1	Subtype 3	Subtype 3
TCGA-CZ-4857	Subtype 1	Subtype 1	Subtype 6	Subtype 1
TCGA-CZ-4862	Subtype 1	Subtype 1	Subtype 1	Subtype 3
TCGA-CZ-5451	Subtype 1	Subtype 1	Subtype 3	Subtype 3
TCGA-CZ-5453	Subtype 1	Subtype 1	Subtype 3	Subtype 1
TCGA-CZ-5986	Subtype 1	Subtype 1	Subtype 3	Subtype 3
TCGA-DV-A4W0	Subtype 1	Subtype 1	Subtype 4	Subtype 1
TCGA-EU-5907	Subtype 1	Subtype 2	Subtype 3	Subtype 1
TCGA-G6-A8L6	Subtype 1	Subtype 1	Subtype 3	Subtype 3
TCGA-MM-A563	Subtype 1	Subtype 1	Subtype 1	Subtype 1
TCGA-6D-AA2E	Subtype 2	Subtype 3	Subtype 1	Subtype 3
TCGA-A3-3308	Subtype 2	Subtype 1	Subtype 4	Subtype 3
TCGA-A3-3349	Subtype 2	Subtype 1	Subtype 4	Subtype 3
TCGA-A3-3358	Subtype 2	Subtype 1	Subtype 3	Subtype 3
TCGA-A3-3370	Subtype 2	Subtype 1	Subtype 1	Subtype 3
TCGA-A3-3385	Subtype 2	Subtype 1	Subtype 3	Subtype 3
TCGA-A3-A8OU	Subtype 2	Subtype 1	Subtype 3	Subtype 3
TCGA-AK-3431	Subtype 2	Subtype 1	Subtype 1	Subtype 3
TCGA-AK-3450	Subtype 2	Subtype 1	Subtype 4	Subtype 3
TCGA-B0-4701	Subtype 2	Subtype 1	Subtype 4	Subtype 1
TCGA-B0-4713	Subtype 2	Subtype 1	Subtype 1	Subtype 1
TCGA-B0-4819	Subtype 2	Subtype 2	Subtype 1	Subtype 3
TCGA-B0-4827	Subtype 2	Subtype 1	Subtype 1	Subtype 1
TCGA-B0-4838	Subtype 2	Subtype 1	Subtype 3	Subtype 3
TCGA-B0-4839	Subtype 2	Subtype 1	Subtype 4	Subtype 3
TCGA-B0-5081	Subtype 2	Subtype 1	Subtype 1	Subtype 1
TCGA-B0-5104	Subtype 2	Subtype 1	Subtype 4	Subtype 3
TCGA-B0-5107	Subtype 2	Subtype 3	Subtype 6	Subtype 1
TCGA-B0-5119	Subtype 2	Subtype 1	Subtype 4	Subtype 3
TCGA-B0-5693	Subtype 2	Subtype 1	Subtype 4	Subtype 3
TCGA-B0-5695	Subtype 2	Subtype 1	Subtype 4	Subtype 1
TCGA-B0-5709	Subtype 2	Subtype 1	Subtype 1	Subtype 1
TCGA-B0-5712	Subtype 2	Subtype 1	Subtype 3	Subtype 3
TCGA-B0-5713	Subtype 2	Subtype 1	Subtype 3	Subtype 3
TCGA-B8-4143	Subtype 2	Subtype 2	Subtype 1	Subtype 1
TCGA-B8-4151	Subtype 2	Subtype 1	Subtype 3	Subtype 3
TCGA-B8-5551	Subtype 2	Subtype 2	Subtype 1	Subtype 3
TCGA-B8-5553	Subtype 2	Subtype 1	Subtype 3	Subtype 3
TCGA-BP-4162	Subtype 2	Subtype 1	Subtype 4	Subtype 3
TCGA-BP-4163	Subtype 2	Subtype 1	Subtype 4	Subtype 3
TCGA-BP-4164	Subtype 2	Subtype 1	Subtype 3	Subtype 3
TCGA-BP-4165	Subtype 2	Subtype 1	Subtype 4	Subtype 3
TCGA-BP-4169	Subtype 2	Subtype 1	Subtype 1	Subtype 3
TCGA-BP-4326	Subtype 2	Subtype 2	Subtype 1	Subtype 1
TCGA-BP-4355	Subtype 2	Subtype 1	Subtype 4	Subtype 3
TCGA-BP-4756	Subtype 2	Subtype 3	Subtype 2	Subtype 2
TCGA-BP-4981	Subtype 2	Subtype 1	Subtype 6	Subtype 3
TCGA-BP-4983	Subtype 2	Subtype 2	Subtype 1	Subtype 1
TCGA-BP-5174	Subtype 2	Subtype 1	Subtype 4	Subtype 3
TCGA-BP-5176	Subtype 2	Subtype 1	Subtype 4	Subtype 3
TCGA-BP-5177	Subtype 2	Subtype 1	Subtype 4	Subtype 3
TCGA-BP-5181	Subtype 2	Subtype 1
TCGA-CJ-4637	Subtype 2	Subtype 1	Subtype 1	Subtype 1
TCGA-CJ-4639	Subtype 2	Subtype 1	Subtype 4	Subtype 3
TCGA-CJ-4641	Subtype 2	Subtype 1	Subtype 4	Subtype 1
TCGA-CJ-4873	Subtype 2	Subtype 1	Subtype 1	Subtype 1
TCGA-CJ-4884	Subtype 2	Subtype 1	Subtype 3	Subtype 1
TCGA-CJ-4893	Subtype 2	Subtype 1	Subtype 3	Subtype 3
TCGA-CJ-4900	Subtype 2	Subtype 1	Subtype 2	Subtype 1
TCGA-CJ-4904	Subtype 2	Subtype 1	Subtype 4	Subtype 3
TCGA-CJ-4916	Subtype 2	Subtype 1	Subtype 3	Subtype 3
TCGA-CJ-5677	Subtype 2	Subtype 1	Subtype 1	Subtype 1
TCGA-CJ-5680	Subtype 2	Subtype 1	Subtype 4	Subtype 1
TCGA-CJ-6033	Subtype 2	Subtype 1	Subtype 1	Subtype 1
TCGA-CZ-4856	Subtype 2	Subtype 1	Subtype 4	Subtype 3
TCGA-CZ-4859	Subtype 2	Subtype 1	Subtype 3	Subtype 3
TCGA-CZ-4865	Subtype 2	Subtype 1
TCGA-CZ-4866	Subtype 2	Subtype 1	Subtype 3	Subtype 1
TCGA-DV-5569	Subtype 2	Subtype 1	Subtype 4	Subtype 3
TCGA-DV-5575	Subtype 2	Subtype 1	Subtype 4	Subtype 3
TCGA-EU-5904	Subtype 2	Subtype 1	Subtype 4	Subtype 3
TCGA-EU-5905	Subtype 2	Subtype 1	Subtype 1	Subtype 3
TCGA-G6-A5PC	Subtype 2	Subtype 2	Subtype 2	Subtype 1
TCGA-MM-A84U	Subtype 2	Subtype 1	Subtype 6	Subtype 3
TCGA-A3-3311	Subtype 2	Subtype 1	Subtype 4	Subtype 3
TCGA-A3-3319	Subtype 2	Subtype 2	Subtype 1	Subtype 1
TCGA-A3-3324	Subtype 2	Subtype 1	Subtype 4	Subtype 3
TCGA-A3-3346	Subtype 2	Subtype 2	Subtype 1	Subtype 1
TCGA-A3-3357	Subtype 2	Subtype 1	Subtype 3	Subtype 1
TCGA-A3-3363	Subtype 2	Subtype 3	Subtype 6	Subtype 2
TCGA-A3-3367	Subtype 2	Subtype 1	Subtype 1	Subtype 1
TCGA-A3-3378	Subtype 2	Subtype 1	Subtype 3	Subtype 3
TCGA-A3-3382	Subtype 2	Subtype 1	Subtype 4	Subtype 1
TCGA-A3-3383	Subtype 2	Subtype 1	Subtype 4	Subtype 3
TCGA-AK-3434	Subtype 2	Subtype 1	Subtype 4	Subtype 1
TCGA-AK-3445	Subtype 2	Subtype 1	Subtype 1	Subtype 1
TCGA-AK-3451	Subtype 2	Subtype 4	Subtype 4	Subtype 3
TCGA-AS-3777	Subtype 2	Subtype 4	Subtype 5	Subtype 3
TCGA-B0-4691	Subtype 2	Subtype 1	Subtype 1	Subtype 1
TCGA-B0-4694	Subtype 2	Subtype 1	Subtype 1	Subtype 1
TCGA-B0-4696	Subtype 2	Subtype 5	Subtype 1	Subtype 1
TCGA-B0-4700	Subtype 2	Subtype 1	Subtype 1	Subtype 1
TCGA-B0-4714	Subtype 2	Subtype 1	Subtype 3	Subtype 3
TCGA-B0-4718	Subtype 2	Subtype 1	Subtype 3	Subtype 1
TCGA-B0-4810	Subtype 2	Subtype 1	Subtype 1	Subtype 1
TCGA-B0-4814	Subtype 2	Subtype 1	Subtype 4	Subtype 1
TCGA-B0-4815	Subtype 2	Subtype 1	Subtype 1	Subtype 1
TCGA-B0-4817	Subtype 2	Subtype 2	Subtype 1	Subtype 3
TCGA-B0-4843	Subtype 2	Subtype 1	Subtype 1	Subtype 3
TCGA-B0-4848	Subtype 2	Subtype 1	Subtype 1	Subtype 1
TCGA-B0-5100	Subtype 2	Subtype 2	Subtype 1	Subtype 1
TCGA-B0-5116	Subtype 2	Subtype 1	Subtype 1	Subtype 1
TCGA-B0-5694	Subtype 2	Subtype 1	Subtype 4	Subtype 3
TCGA-B0-5696	Subtype 2	Subtype 1	Subtype 4	Subtype 1
TCGA-B0-5697	Subtype 2	Subtype 1	Subtype 3	Subtype 3
TCGA-B0-5702	Subtype 2	Subtype 5	Subtype 1	Subtype 3
TCGA-B0-5710	Subtype 2	Subtype 1	Subtype 1	Subtype 3
TCGA-B0-5711	Subtype 2	Subtype 1	Subtype 3	Subtype 3
TCGA-B2-4101	Subtype 2	Subtype 1	Subtype 4	Subtype 3
TCGA-B2-5641	Subtype 2	Subtype 1	Subtype 3	Subtype 3
TCGA-B8-4621	Subtype 2	Subtype 3	Subtype 2	Subtype 2
TCGA-B8-5164	Subtype 2	Subtype 1	Subtype 3	Subtype 3
TCGA-B8-5549	Subtype 2	Subtype 1	Subtype 3	Subtype 1
TCGA-B8-5550	Subtype 2	Subtype 1	Subtype 1	Subtype 1
TCGA-B8-A54I	Subtype 2	Subtype 2	Subtype 1	Subtype 3
TCGA-BP-4159	Subtype 2	Subtype 1	Subtype 4	Subtype 3
TCGA-BP-4161	Subtype 2	Subtype 1	Subtype 3	Subtype 1
TCGA-BP-4166	Subtype 2	Subtype 1	Subtype 4	Subtype 3
TCGA-BP-4174	Subtype 2	Subtype 1	Subtype 3	Subtype 3
TCGA-BP-4176	Subtype 2	Subtype 1	Subtype 1	Subtype 3
TCGA-BP-4329	Subtype 2	Subtype 1	Subtype 4	Subtype 1
TCGA-BP-4332	Subtype 2	Subtype 1	Subtype 4	Subtype 3
TCGA-BP-4346	Subtype 2	Subtype 1	Subtype 3	Subtype 3
TCGA-BP-4758	Subtype 2	Subtype 1	Subtype 4	Subtype 3
TCGA-BP-4765	Subtype 2	Subtype 1	Subtype 4	Subtype 3
TCGA-BP-4960	Subtype 2	Subtype 1	Subtype 1	Subtype 1
TCGA-BP-4968	Subtype 2	Subtype 1	Subtype 1	Subtype 3
TCGA-BP-4973	Subtype 2	Subtype 1	Subtype 3	Subtype 3
TCGA-BP-4985	Subtype 2	Subtype 2	Subtype 1	Subtype 1
TCGA-BP-4993	Subtype 2	Subtype 1	Subtype 4	Subtype 3
TCGA-BP-4998	Subtype 2	Subtype 1	Subtype 1	Subtype 3
TCGA-BP-5000	Subtype 2	Subtype 1	Subtype 1	Subtype 1
TCGA-BP-5009	Subtype 2	Subtype 1
TCGA-BP-5180	Subtype 2	Subtype 1	Subtype 3	Subtype 3
TCGA-BP-5190	Subtype 2	Subtype 1	Subtype 3	Subtype 1
TCGA-BP-5192	Subtype 2	Subtype 1	Subtype 3	Subtype 3
TCGA-BP-5196	Subtype 2	Subtype 1	Subtype 1	Subtype 3
TCGA-BP-5198	Subtype 2	Subtype 1	Subtype 4	Subtype 1
TCGA-BP-5199	Subtype 2	Subtype 1
TCGA-BP-5200	Subtype 2	Subtype 1	Subtype 4	Subtype 3
TCGA-CJ-4636	Subtype 2	Subtype 1	Subtype 4	Subtype 3
TCGA-CJ-4640	Subtype 2	Subtype 1	Subtype 4	Subtype 1
TCGA-CJ-4871	Subtype 2	Subtype 1	Subtype 1	Subtype 1
TCGA-CJ-4872	Subtype 2	Subtype 1	Subtype 1	Subtype 1
TCGA-CJ-4881	Subtype 2	Subtype 1	Subtype 1	Subtype 1
TCGA-CJ-4885	Subtype 2	Subtype 1	Subtype 4	Subtype 3
TCGA-CJ-4903	Subtype 2	Subtype 1	Subtype 4	Subtype 3
TCGA-CJ-5678	Subtype 2	Subtype 1	Subtype 3	Subtype 1
TCGA-CJ-5682	Subtype 2	Subtype 1	Subtype 4	Subtype 1
TCGA-CW-5585	Subtype 2	Subtype 1	Subtype 4	Subtype 1
TCGA-CW-5589	Subtype 2	Subtype 1	Subtype 3	Subtype 3
TCGA-CW-6090	Subtype 2	Subtype 1	Subtype 1	Subtype 1
TCGA-CZ-4853	Subtype 2	Subtype 1	Subtype 3	Subtype 1
TCGA-CZ-4854	Subtype 2	Subtype 1	Subtype 6	Subtype 1
TCGA-CZ-5455	Subtype 2	Subtype 1	Subtype 3	Subtype 1
TCGA-CZ-5456	Subtype 2	Subtype 1	Subtype 1	Subtype 1
TCGA-CZ-5458	Subtype 2	Subtype 1	Subtype 3	Subtype 3
TCGA-CZ-5461	Subtype 2	Subtype 1	Subtype 1	Subtype 1
TCGA-CZ-5469	Subtype 2	Subtype 2	Subtype 6	Subtype 1
TCGA-CZ-5984	Subtype 2	Subtype 1	Subtype 3	Subtype 1
TCGA-CZ-5985	Subtype 2	Subtype 1	Subtype 3	Subtype 1
TCGA-CZ-5988	Subtype 2	Subtype 1	Subtype 1	Subtype 3
TCGA-CZ-5989	Subtype 2	Subtype 5	Subtype 3	Subtype 3
TCGA-DV-A4VZ	Subtype 2	Subtype 4	Subtype 1	Subtype 3
TCGA-EU-5906	Subtype 2	Subtype 1	Subtype 3	Subtype 3
TCGA-MM-A564	Subtype 2	Subtype 2	Subtype 1	Subtype 3
TCGA-B0-4852	Subtype 3	Subtype 1	Subtype 3	Subtype 1
TCGA-B0-4945	Subtype 3	Subtype 1	Subtype 1	Subtype 3
TCGA-B0-5075	Subtype 3	Subtype 1	Subtype 3	Subtype 3
TCGA-B0-5102	Subtype 3	Subtype 1	Subtype 3	Subtype 3
TCGA-B0-5692	Subtype 3	Subtype 1	Subtype 3	Subtype 3
TCGA-B2-4098	Subtype 3	Subtype 3	Subtype 2	Subtype 2
TCGA-B8-A54E	Subtype 3	Subtype 4	Subtype 2	Subtype 3
TCGA-BP-4351	Subtype 3	Subtype 1	Subtype 1	Subtype 3
TCGA-BP-4352	Subtype 3	Subtype 4	Subtype 1	Subtype 1
TCGA-BP-4770	Subtype 3	Subtype 4	Subtype 1	Subtype 3
TCGA-BP-4969	Subtype 3	Subtype 1	Subtype 4	Subtype 3
TCGA-BP-5001	Subtype 3	Subtype 1	Subtype 3	Subtype 3
TCGA-CJ-4878	Subtype 3	Subtype 1	Subtype 3	Subtype 3
TCGA-CZ-5465	Subtype 3	Subtype 1	Subtype 3	Subtype 1
TCGA-CZ-5470	Subtype 3	Subtype 1	Subtype 3	Subtype 1
TCGA-DV-5566	Subtype 3	Subtype 1	Subtype 4	Subtype 3
TCGA-G6-A8L7	Subtype 3	Subtype 4	Subtype 1	Subtype 1
TCGA-AK-3440	Subtype 3	Subtype 5	Subtype 5	Subtype 3
TCGA-B0-4712	Subtype 3	Subtype 2	Subtype 1	Subtype 1
TCGA-B0-4811	Subtype 3	Subtype 1	Subtype 4	Subtype 1
TCGA-B0-4837	Subtype 3	Subtype 1	Subtype 1	Subtype 1
TCGA-B0-5077	Subtype 3	Subtype 1	Subtype 1	Subtype 3
TCGA-B0-5083	Subtype 3	Subtype 4	Subtype 5	Subtype 3
TCGA-B0-5088	Subtype 3	Subtype 1	Subtype 1	Subtype 3
TCGA-B0-5117	Subtype 3	Subtype 5	Subtype 5	Subtype 3
TCGA-B0-5121	Subtype 3	Subtype 1	Subtype 4	Subtype 1
TCGA-B0-5812	Subtype 3	Subtype 1	Subtype 4	Subtype 3
TCGA-BP-4338	Subtype 3	Subtype 2	Subtype 1	Subtype 1
TCGA-BP-4759	Subtype 3	Subtype 1	Subtype 3	Subtype 3
TCGA-BP-4967	Subtype 3	Subtype 1	Subtype 1	Subtype 1
TCGA-BP-4974	Subtype 3	Subtype 1	Subtype 1	Subtype 3
TCGA-BP-4989	Subtype 3	Subtype 1	Subtype 1	Subtype 3
TCGA-BP-4992	Subtype 3	Subtype 2	Subtype 3	Subtype 3
TCGA-BP-5010	Subtype 3	Subtype 1	Subtype 1	Subtype 1
TCGA-BP-5175	Subtype 3	Subtype 2	Subtype 1	Subtype 3
TCGA-BP-5185	Subtype 3	Subtype 2	Subtype 4	Subtype 3
TCGA-BP-5187	Subtype 3	Subtype 1	Subtype 4	Subtype 3
TCGA-BP-5191	Subtype 3	Subtype 2	Subtype 1	Subtype 3
TCGA-BP-5201	Subtype 3	Subtype 1	Subtype 3	Subtype 1
TCGA-CJ-4876	Subtype 3	Subtype 1	Subtype 3	Subtype 1
TCGA-CJ-4895	Subtype 3	Subtype 1	Subtype 1	Subtype 1
TCGA-CJ-4912	Subtype 3	Subtype 2	Subtype 3	Subtype 1
TCGA-CJ-5671	Subtype 3	Subtype 1	Subtype 1	Subtype 1
TCGA-CJ-5672	Subtype 3	Subtype 1	Subtype 3	Subtype 3
TCGA-CJ-5676	Subtype 3	Subtype 1	Subtype 1	Subtype 1
TCGA-CJ-5683	Subtype 3	Subtype 1	Subtype 4	Subtype 3
TCGA-CJ-5684	Subtype 3	Subtype 1	Subtype 3	Subtype 1
TCGA-CJ-6028	Subtype 3	Subtype 1	Subtype 1	Subtype 1
TCGA-CJ-6030	Subtype 3	Subtype 1	Subtype 3	Subtype 1
TCGA-CJ-6031	Subtype 3	Subtype 1	Subtype 1	Subtype 3
TCGA-CW-5590	Subtype 3	Subtype 1	Subtype 1	Subtype 1
TCGA-CZ-4858	Subtype 3	Subtype 4	Subtype 1	Subtype 1
TCGA-CZ-5452	Subtype 3	Subtype 1	Subtype 3	Subtype 3
TCGA-CZ-5454	Subtype 3	Subtype 1	Subtype 3	Subtype 1
TCGA-CZ-5457	Subtype 3	Subtype 1	Subtype 3	Subtype 1
TCGA-CZ-5459	Subtype 3	Subtype 1	Subtype 3	Subtype 3
TCGA-CZ-5460	Subtype 3	Subtype 1	Subtype 3	Subtype 1
TCGA-CZ-5462	Subtype 3	Subtype 2	Subtype 3	Subtype 1
TCGA-CZ-5466	Subtype 3	Subtype 1	Subtype 4	Subtype 1
TCGA-DV-5574	Subtype 3	Subtype 1	Subtype 1	Subtype 3
TCGA-A3-3373	Subtype 4	Subtype 1	Subtype 4	Subtype 3
TCGA-B0-4710	Subtype 4	Subtype 1	Subtype 3	Subtype 1
TCGA-B0-5096	Subtype 4	Subtype 2	Subtype 1	Subtype 1
TCGA-B0-5097	Subtype 4	Subtype 1	Subtype 1	Subtype 1
TCGA-B0-5099	Subtype 4	Subtype 1	Subtype 1	Subtype 1
TCGA-B0-5120	Subtype 4	Subtype 1	Subtype 1	Subtype 3
TCGA-B8-4620	Subtype 4	Subtype 1	Subtype 1	Subtype 3
TCGA-BP-4763	Subtype 4	Subtype 1	Subtype 1	Subtype 3
TCGA-BP-4775	Subtype 4	Subtype 1	Subtype 3	Subtype 3
TCGA-BP-4782	Subtype 4	Subtype 1	Subtype 1	Subtype 3
TCGA-BP-4972	Subtype 4	Subtype 1	Subtype 1	Subtype 3
TCGA-BP-4987	Subtype 4	Subtype 1	Subtype 3	Subtype 3
TCGA-BP-5186	Subtype 4	Subtype 1	Subtype 4	Subtype 3
TCGA-CJ-4897	Subtype 4	Subtype 1	Subtype 4	Subtype 3
TCGA-CJ-4920	Subtype 4	Subtype 1	Subtype 4	Subtype 1
TCGA-CJ-5686	Subtype 4	Subtype 1	Subtype 1	Subtype 3
TCGA-CJ-6032	Subtype 4	Subtype 1	Subtype 3	Subtype 3
TCGA-CW-5580	Subtype 4	Subtype 1	Subtype 3	Subtype 1
TCGA-CW-5588	Subtype 4	Subtype 1	Subtype 1	Subtype 3
TCGA-A3-3316	Subtype 4	Subtype 1	Subtype 1	Subtype 1
TCGA-AK-3425	Subtype 4	Subtype 1
TCGA-B0-4823	Subtype 4	Subtype 1	Subtype 1	Subtype 3
TCGA-B0-5108	Subtype 4	Subtype 1	Subtype 1	Subtype 3
TCGA-B8-5165	Subtype 4	Subtype 1	Subtype 1	Subtype 3
TCGA-BP-4762	Subtype 4	Subtype 1	Subtype 1	Subtype 3
TCGA-BP-4777	Subtype 4	Subtype 1	Subtype 3	Subtype 3
TCGA-BP-4781	Subtype 4	Subtype 1	Subtype 1	Subtype 1
TCGA-BP-4789	Subtype 4	Subtype 1	Subtype 1	Subtype 3
TCGA-BP-4790	Subtype 4	Subtype 1	Subtype 1	Subtype 3
TCGA-BP-4797	Subtype 4	Subtype 1	Subtype 3	Subtype 3
TCGA-BP-4801	Subtype 4	Subtype 1	Subtype 1	Subtype 3
TCGA-BP-4959	Subtype 4	Subtype 1	Subtype 1	Subtype 3
TCGA-BP-5004	Subtype 4	Subtype 1	Subtype 4	Subtype 3
TCGA-BP-5173	Subtype 4	Subtype 1	Subtype 4	Subtype 3
TCGA-BP-5182	Subtype 4	Subtype 1	Subtype 4	Subtype 3
TCGA-BP-5184	Subtype 4	Subtype 1	Subtype 4	Subtype 3
TCGA-BP-5202	Subtype 4	Subtype 1	Subtype 4	Subtype 3
TCGA-CJ-4635	Subtype 4	Subtype 1	Subtype 1	Subtype 1
TCGA-CJ-4908	Subtype 4	Subtype 1	Subtype 4	Subtype 3
TCGA-CJ-4918	Subtype 4	Subtype 1	Subtype 4	Subtype 3
TCGA-CZ-4864	Subtype 4	Subtype 1	Subtype 3	Subtype 1
TCGA-CZ-5463	Subtype 4	Subtype 1	Subtype 3	Subtype 1
TCGA-DV-5568	Subtype 4	Subtype 1
TCGA-AK-3465	Subtype 5	Subtype 4	Subtype 5	Subtype 3
TCGA-B0-4821	Subtype 5	Subtype 2	Subtype 1	Subtype 1
TCGA-B0-4842	Subtype 5	Subtype 2	Subtype 1	Subtype 1
TCGA-B0-5085	Subtype 5	Subtype 1	Subtype 3	Subtype 3
TCGA-B0-5092	Subtype 5	Subtype 1	Subtype 1	Subtype 1
TCGA-B0-5400	Subtype 5	Subtype 1	Subtype 1	Subtype 3
TCGA-BP-4337	Subtype 5	Subtype 1	Subtype 1	Subtype 3
TCGA-BP-4787	Subtype 5	Subtype 1	Subtype 1	Subtype 1
TCGA-CJ-4638	Subtype 5	Subtype 2	Subtype 4	Subtype 1
TCGA-CJ-4892	Subtype 5	Subtype 1	Subtype 4	Subtype 3
TCGA-CJ-5681	Subtype 5	Subtype 4	Subtype 3	Subtype 3
TCGA-AK-3436	Subtype 5	Subtype 2	Subtype 4	Subtype 1
TCGA-AK-3456	Subtype 5	Subtype 3	Subtype 2	Subtype 3
TCGA-AK-3458	Subtype 5	Subtype 1	Subtype 1	Subtype 1
TCGA-B0-4706	Subtype 5	Subtype 1	Subtype 3	Subtype 3
TCGA-B0-4707	Subtype 5	Subtype 2	Subtype 1	Subtype 1
TCGA-B0-4813	Subtype 5	Subtype 2	Subtype 1	Subtype 1
TCGA-B0-4828	Subtype 5	Subtype 1	Subtype 3	Subtype 1
TCGA-B0-4836	Subtype 5	Subtype 1	Subtype 1	Subtype 1
TCGA-B0-4841	Subtype 5	Subtype 2	Subtype 4	Subtype 3
TCGA-B0-4844	Subtype 5	Subtype 1	Subtype 1	Subtype 1
TCGA-B0-5094	Subtype 5	Subtype 1	Subtype 1	Subtype 1
TCGA-B0-5095	Subtype 5	Subtype 1	Subtype 1	Subtype 3
TCGA-B0-5701	Subtype 5	Subtype 1	Subtype 3	Subtype 3
TCGA-B8-5158	Subtype 5	Subtype 1	Subtype 1	Subtype 1
TCGA-B8-A54D	Subtype 5	Subtype 1	Subtype 2	Subtype 3
TCGA-BP-4167	Subtype 5	Subtype 2	Subtype 1	Subtype 3
TCGA-BP-4334	Subtype 5	Subtype 5	Subtype 5	Subtype 3
TCGA-BP-4761	Subtype 5	Subtype 4	Subtype 1	Subtype 1
TCGA-BP-4962	Subtype 5	Subtype 1	Subtype 1	Subtype 1
TCGA-BP-4971	Subtype 5	Subtype 1	Subtype 1	Subtype 3
TCGA-BP-4977	Subtype 5	Subtype 1	Subtype 3	Subtype 3
TCGA-BP-5170	Subtype 5	Subtype 1	Subtype 4	Subtype 3
TCGA-BP-5178	Subtype 5	Subtype 1	Subtype 1	Subtype 1
TCGA-CJ-4869	Subtype 5	Subtype 1	Subtype 4	Subtype 3
TCGA-CJ-4882	Subtype 5	Subtype 2	Subtype 1	Subtype 1
TCGA-CJ-5679	Subtype 5	Subtype 2	Subtype 1	Subtype 1
TCGA-CW-5591	Subtype 5	Subtype 4	Subtype 3	Subtype 1
TCGA-CZ-5464	Subtype 5	Subtype 1	Subtype 1	Subtype 3
TCGA-CZ-5987	Subtype 5	Subtype 1	Subtype 3	Subtype 1
TCGA-DV-A4VX	Subtype 5	Subtype 2	Subtype 6	Subtype 1
TCGA-AK-3455	Subtype 6	Subtype 1	Subtype 3	Subtype 1
TCGA-B8-5163	Subtype 6	Subtype 1	Subtype 1	Subtype 3
TCGA-BP-4335	Subtype 6	Subtype 1	Subtype 3	Subtype 3
TCGA-CW-5587	Subtype 6	Subtype 1	Subtype 3	Subtype 3
TCGA-AK-3447	Subtype 6	Subtype 5	Subtype 5	Subtype 3
TCGA-AK-3461	Subtype 6	Subtype 1	Subtype 4	Subtype 3
TCGA-B0-4688	Subtype 6	Subtype 4	Subtype 1	Subtype 1
TCGA-B0-4690	Subtype 6	Subtype 1	Subtype 1	Subtype 1
TCGA-B0-4699	Subtype 6	Subtype 4	Subtype 5	Subtype 1
TCGA-B0-5109	Subtype 6	Subtype 2	Subtype 1	Subtype 1
TCGA-B0-5700	Subtype 6	Subtype 1	Subtype 4	Subtype 3
TCGA-B0-5703	Subtype 6	Subtype 1	Subtype 3	Subtype 1
TCGA-B8-4622	Subtype 6	Subtype 1	Subtype 4	Subtype 1
TCGA-BP-4343	Subtype 6	Subtype 2	Subtype 1	Subtype 1
TCGA-BP-4771	Subtype 6	Subtype 1	Subtype 3	Subtype 3
TCGA-BP-4776	Subtype 6	Subtype 1	Subtype 4	Subtype 3
TCGA-BP-4799	Subtype 6	Subtype 2	Subtype 1	Subtype 1
TCGA-BP-5169	Subtype 6	Subtype 2	Subtype 1	Subtype 1
TCGA-CJ-4901	Subtype 6	Subtype 1	Subtype 1	Subtype 1
TCGA-CJ-5689	Subtype 6	Subtype 1	Subtype 1	Subtype 1
TCGA-CJ-6027	Subtype 6	Subtype 2	Subtype 1	Subtype 1
TCGA-CZ-4861	Subtype 6	Subtype 1	Subtype 1	Subtype 1
TCGA-CZ-5468	Subtype 6	Subtype 2	Subtype 1	Subtype 1
TCGA-DV-5565	Subtype 6	Subtype 1	Subtype 4	Subtype 3

## Sheet: KIRP
Table S4B. ca-tRF subtypes and external subtypes of KIRP samples.
participant_id	ca-tRF_cluster	mRNA_cluster	miRNA_cluster	methylation_cluster
TCGA-5P-A9K9	Subtype 1	Subtype 3	Subtype 6	Subtype 1
TCGA-A4-7915	Subtype 1	Subtype 4	Subtype 6	Subtype 1
TCGA-A4-A5DU	Subtype 1	Subtype 6	Subtype 6	Subtype 2
TCGA-AL-7173	Subtype 1	Subtype 3	Subtype 6	Subtype 3
TCGA-B9-4116	Subtype 1	Subtype 3	Subtype 6	Subtype 2
TCGA-BQ-5888	Subtype 1	Subtype 3	Subtype 6	Subtype 3
TCGA-BQ-5891	Subtype 1	Subtype 6	Subtype 6	Subtype 1
TCGA-DW-5560	Subtype 1	Subtype 6	Subtype 6	Subtype 3
TCGA-DW-7839	Subtype 1	Subtype 6	Subtype 6	Subtype 2
TCGA-F9-A8NY	Subtype 1	Subtype 4	Subtype 6	Subtype 1
TCGA-G7-6793	Subtype 1	Subtype 4	Subtype 6	Subtype 1
TCGA-GL-7966	Subtype 1	Subtype 4	Subtype 6	Subtype 1
TCGA-J7-8537	Subtype 1	Subtype 2	Subtype 1	Subtype 1
TCGA-P4-A5EA	Subtype 1	Subtype 4	Subtype 6	Subtype 1
TCGA-Q2-A5QZ	Subtype 1	Subtype 6	Subtype 1	Subtype 1
TCGA-2K-A9WE	Subtype 1	Subtype 3	Subtype 2	Subtype 3
TCGA-2Z-A9JD	Subtype 1	Subtype 6	Subtype 2	Subtype 2
TCGA-2Z-A9JI	Subtype 1	Subtype 3	Subtype 6	Subtype 1
TCGA-5P-A9JU	Subtype 1	Subtype 6	Subtype 2	Subtype 1
TCGA-A4-7583	Subtype 1	Subtype 3	Subtype 6	Subtype 2
TCGA-A4-7732	Subtype 1	Subtype 3	Subtype 6	Subtype 2
TCGA-A4-8311	Subtype 1	Subtype 6	Subtype 6	Subtype 2
TCGA-A4-A57E	Subtype 1	Subtype 3	Subtype 2	Subtype 3
TCGA-AL-3473	Subtype 1	Subtype 2	Subtype 2	Subtype 3
TCGA-B9-5156	Subtype 1	Subtype 3	Subtype 2	Subtype 2
TCGA-B9-A5W7	Subtype 1	Subtype 3	Subtype 6	Subtype 2
TCGA-B9-A5W8	Subtype 1	Subtype 3	Subtype 2	Subtype 2
TCGA-B9-A5W9	Subtype 1	Subtype 6	Subtype 6	Subtype 1
TCGA-BQ-5877	Subtype 1	Subtype 3	Subtype 6	Subtype 1
TCGA-BQ-5885	Subtype 1	Subtype 3	Subtype 2	Subtype 2
TCGA-BQ-5887	Subtype 1	Subtype 4	Subtype 2	Subtype 1
TCGA-BQ-5893	Subtype 1	Subtype 4	Subtype 6	Subtype 1
TCGA-BQ-7051	Subtype 1	Subtype 6	Subtype 6	Subtype 2
TCGA-DW-7836	Subtype 1	Subtype 3	Subtype 6	Subtype 2
TCGA-DZ-6132	Subtype 1	Subtype 3	Subtype 6	Subtype 3
TCGA-DZ-6134	Subtype 1	Subtype 3	Subtype 2	Subtype 2
TCGA-EV-5902	Subtype 1	Subtype 6	Subtype 6	Subtype 2
TCGA-F9-A97G	Subtype 1	Subtype 3	Subtype 2	Subtype 2
TCGA-G7-6795	Subtype 1	Subtype 6	Subtype 6	Subtype 2
TCGA-G7-6796	Subtype 1	Subtype 3	Subtype 2	Subtype 2
TCGA-G7-6797	Subtype 1	Subtype 6	Subtype 6	Subtype 2
TCGA-G7-A8LD	Subtype 1	Subtype 6	Subtype 6	Subtype 1
TCGA-GL-8500	Subtype 1	Subtype 6	Subtype 6	Subtype 2
TCGA-HE-A5NI	Subtype 1	Subtype 6	Subtype 6	Subtype 2
TCGA-HE-A5NL	Subtype 1	Subtype 3	Subtype 6	Subtype 2
TCGA-IA-A40U	Subtype 1	Subtype 3	Subtype 6	Subtype 2
TCGA-IA-A83T	Subtype 1	Subtype 3	Subtype 6	Subtype 2
TCGA-KV-A6GE	Subtype 1	Subtype 6	Subtype 6	Subtype 2
TCGA-MH-A55W	Subtype 1	Subtype 6	Subtype 6	Subtype 2
TCGA-MH-A562	Subtype 1	Subtype 6	Subtype 6	Subtype 2
TCGA-P4-A5E8	Subtype 1	Subtype 6	Subtype 6	Subtype 1
TCGA-SX-A71U	Subtype 1	Subtype 3	Subtype 6	Subtype 2
TCGA-SX-A7SL	Subtype 1	Subtype 6	Subtype 6	Subtype 2
TCGA-SX-A7SM	Subtype 1	Subtype 3	Subtype 6	Subtype 1
TCGA-SX-A7SO	Subtype 1	Subtype 3	Subtype 2	Subtype 2
TCGA-SX-A7SS	Subtype 1	Subtype 3	Subtype 6	Subtype 2
TCGA-UZ-A9Q0	Subtype 1	Subtype 6	Subtype 6	Subtype 2
TCGA-WN-A9G9	Subtype 1	Subtype 2	Subtype 2	Subtype 3
TCGA-Y8-A895	Subtype 1	Subtype 6	Subtype 6	Subtype 2
TCGA-2Z-A9JJ	Subtype 2	Subtype 4	Subtype 6	Subtype 2
TCGA-5P-A9KC	Subtype 2	Subtype 3	Subtype 2	Subtype 3
TCGA-A4-A5Y0	Subtype 2	Subtype 6	Subtype 2	Subtype 2
TCGA-B1-A654	Subtype 2	Subtype 6	Subtype 6	Subtype 2
TCGA-BQ-7053	Subtype 2	Subtype 3	Subtype 6	Subtype 2
TCGA-EV-5901	Subtype 2	Subtype 3	Subtype 6	Subtype 2
TCGA-F9-A4JJ	Subtype 2	Subtype 4	Subtype 6	Subtype 1
TCGA-F9-A7VF	Subtype 2	Subtype 6	Subtype 6	Subtype 2
TCGA-G7-7501	Subtype 2	Subtype 3	Subtype 5	Subtype 2
TCGA-2Z-A9J1	Subtype 2	Subtype 3	Subtype 2	Subtype 3
TCGA-2Z-A9J5	Subtype 2	Subtype 6	Subtype 2	Subtype 2
TCGA-2Z-A9J8	Subtype 2	Subtype 3	Subtype 2	Subtype 2
TCGA-2Z-A9JP	Subtype 2	Subtype 6	Subtype 2	Subtype 2
TCGA-2Z-A9JQ	Subtype 2	Subtype 6	Subtype 6	Subtype 2
TCGA-2Z-A9JR	Subtype 2	Subtype 3	Subtype 6	Subtype 2
TCGA-5P-A9JY	Subtype 2	Subtype 6	Subtype 6	Subtype 2
TCGA-5P-A9KF	Subtype 2	Subtype 6	Subtype 6	Subtype 2
TCGA-A4-8516	Subtype 2	Subtype 6	Subtype 6	Subtype 2
TCGA-A4-A5Y1	Subtype 2	Subtype 3	Subtype 6	Subtype 2
TCGA-B1-A657	Subtype 2	Subtype 3	Subtype 6	Subtype 2
TCGA-B3-A6W5	Subtype 2	Subtype 3	Subtype 6	Subtype 2
TCGA-B9-4115	Subtype 2	Subtype 3	Subtype 6	Subtype 2
TCGA-BQ-5892	Subtype 2	Subtype 1	Subtype 4	Subtype 3
TCGA-EV-5903	Subtype 2	Subtype 3	Subtype 6	Subtype 2
TCGA-G7-6792	Subtype 2	Subtype 3	Subtype 6	Subtype 2
TCGA-G7-A8LC	Subtype 2	Subtype 6	Subtype 6	Subtype 2
TCGA-GL-6846	Subtype 2	Subtype 3	Subtype 6	Subtype 1
TCGA-GL-A9DD	Subtype 2	Subtype 3	Subtype 2	Subtype 2
TCGA-KV-A74V	Subtype 2	Subtype 6	Subtype 2	Subtype 2
TCGA-P4-A5EB	Subtype 2	Subtype 6	Subtype 2	Subtype 2
TCGA-P4-AAVM	Subtype 2	Subtype 6	Subtype 2	Subtype 2
TCGA-SX-A71V	Subtype 2	Subtype 3	Subtype 2	Subtype 2
TCGA-SX-A71W	Subtype 2	Subtype 3	Subtype 6	Subtype 2
TCGA-UZ-A9PU	Subtype 2	Subtype 6	Subtype 6	Subtype 2
TCGA-V9-A7HT	Subtype 2	Subtype 3	Subtype 2	Subtype 2
TCGA-Y8-A898	Subtype 2	Subtype 3	Subtype 6	Subtype 2
TCGA-Y8-A8RZ	Subtype 2	Subtype 6	Subtype 2	Subtype 3
TCGA-2Z-A9J2	Subtype 3	Subtype 6	Subtype 2	Subtype 2
TCGA-2Z-A9JN	Subtype 3	Subtype 6	Subtype 5	Subtype 3
TCGA-5P-A9K8	Subtype 3	Subtype 6	Subtype 5	Subtype 3
TCGA-A4-7288	Subtype 3	Subtype 6	Subtype 2	Subtype 2
TCGA-MH-A855	Subtype 3	Subtype 3	Subtype 2	Subtype 2
TCGA-SX-A7SP	Subtype 3	Subtype 3	Subtype 2	Subtype 2
TCGA-UZ-A9Q1	Subtype 3	Subtype 6	Subtype 2	Subtype 2
TCGA-2Z-A9JT	Subtype 3	Subtype 6	Subtype 2	Subtype 2
TCGA-4A-A93X	Subtype 3	Subtype 6	Subtype 2	Subtype 1
TCGA-5P-A9K0	Subtype 3	Subtype 3	Subtype 2	Subtype 2
TCGA-A4-8310	Subtype 3	Subtype 6	Subtype 6	Subtype 2
TCGA-B9-A69E	Subtype 3	Subtype 2	Subtype 2	Subtype 3
TCGA-B9-A8YI	Subtype 3	Subtype 6	Subtype 2	Subtype 1
TCGA-G7-A8LB	Subtype 3	Subtype 6	Subtype 6	Subtype 2
TCGA-GL-A59T	Subtype 3	Subtype 6	Subtype 6	Subtype 2
TCGA-IZ-8195	Subtype 3	Subtype 6	Subtype 6	Subtype 1
TCGA-UZ-A9PO	Subtype 3	Subtype 3	Subtype 2	Subtype 2
TCGA-A4-7734	Subtype 4	Subtype 3	Subtype 6	Subtype 2
TCGA-G7-6789	Subtype 4	Subtype 4	Subtype 6	Subtype 1
TCGA-GL-A9DC	Subtype 4	Subtype 3	Subtype 6	Subtype 2
TCGA-IA-A40Y	Subtype 4	Subtype 6	Subtype 6	Subtype 1
TCGA-2Z-A9J3	Subtype 4	Subtype 6	Subtype 6	Subtype 2
TCGA-2Z-A9J7	Subtype 4	Subtype 6	Subtype 6	Subtype 2
TCGA-2Z-A9JK	Subtype 4	Subtype 1	Subtype 1	Subtype 3
TCGA-A4-7997	Subtype 4	Subtype 3	Subtype 2	Subtype 2
TCGA-A4-A6HP	Subtype 4	Subtype 6	Subtype 6	Subtype 2
TCGA-A4-A7UZ	Subtype 4	Subtype 3	Subtype 6	Subtype 2
TCGA-AL-3472	Subtype 4	Subtype 6	Subtype 6	Subtype 2
TCGA-B1-A47M	Subtype 4	Subtype 6	Subtype 6	Subtype 2
TCGA-B3-3925	Subtype 4	Subtype 3	Subtype 6	Subtype 2
TCGA-B9-4113	Subtype 4	Subtype 3	Subtype 6	Subtype 2
TCGA-DW-7840	Subtype 4	Subtype 3	Subtype 6	Subtype 2
TCGA-GL-7773	Subtype 4	Subtype 3	Subtype 6	Subtype 3
TCGA-HE-A5NJ	Subtype 4	Subtype 6	Subtype 6	Subtype 2
TCGA-IA-A83W	Subtype 4	Subtype 3	Subtype 6	Subtype 2
TCGA-IZ-A6M9	Subtype 4	Subtype 6	Subtype 6	Subtype 2
TCGA-MH-A856	Subtype 4	Subtype 3	Subtype 6	Subtype 2
TCGA-P4-A5ED	Subtype 4	Subtype 6	Subtype 6	Subtype 3
TCGA-P4-AAVL	Subtype 4	Subtype 3	Subtype 6	Subtype 2
TCGA-SX-A71R	Subtype 4	Subtype 6	Subtype 6	Subtype 2
TCGA-SX-A7SN	Subtype 4	Subtype 3	Subtype 6	Subtype 2
TCGA-UZ-A9PJ	Subtype 4	Subtype 6	Subtype 2	Subtype 2
TCGA-UZ-A9PL	Subtype 4	Subtype 6	Subtype 6	Subtype 2
TCGA-UZ-A9PQ	Subtype 4	Subtype 3	Subtype 6	Subtype 1
TCGA-UZ-A9PV	Subtype 4	Subtype 6	Subtype 6	Subtype 2
TCGA-UZ-A9PX	Subtype 4	Subtype 3	Subtype 6	Subtype 2
TCGA-Y8-A896	Subtype 4	Subtype 3	Subtype 6	Subtype 3
TCGA-Y8-A8RY	Subtype 4	Subtype 3	Subtype 6	Subtype 2
TCGA-4A-A93W	Subtype 5	Subtype 3	Subtype 6	Subtype 2
TCGA-5P-A9JZ	Subtype 5	Subtype 6	Subtype 2	Subtype 2
TCGA-A4-7996	Subtype 5	Subtype 3	Subtype 6	Subtype 2
TCGA-A4-A4ZT	Subtype 5	Subtype 3	Subtype 6	Subtype 2
TCGA-A4-A5XZ	Subtype 5	Subtype 3	Subtype 2	Subtype 2
TCGA-B1-7332	Subtype 5	Subtype 3	Subtype 2	Subtype 2
TCGA-B9-4117	Subtype 5	Subtype 3	Subtype 2	Subtype 2
TCGA-BQ-5878	Subtype 5	Subtype 3	Subtype 2	Subtype 2
TCGA-BQ-5879	Subtype 5	Subtype 4	Subtype 6	Subtype 1
TCGA-F9-A7Q0	Subtype 5	Subtype 6	Subtype 6	Subtype 3
TCGA-IA-A40X	Subtype 5	Subtype 5	Subtype 2	Subtype 2
TCGA-PJ-A5Z9	Subtype 5	Subtype 6	Subtype 6	Subtype 2
TCGA-SX-A71S	Subtype 5	Subtype 3	Subtype 6	Subtype 2
TCGA-UN-AAZ9	Subtype 5	Subtype 6	Subtype 6	Subtype 2
TCGA-Y8-A894	Subtype 5	Subtype 6	Subtype 6	Subtype 2
TCGA-2Z-A9J6	Subtype 5	Subtype 6	Subtype 2	Subtype 2
TCGA-2Z-A9JE	Subtype 5	Subtype 6	Subtype 6	Subtype 2
TCGA-5P-A9K2	Subtype 5	Subtype 6	Subtype 6	Subtype 2
TCGA-5P-A9K4	Subtype 5	Subtype 6	Subtype 6	Subtype 2
TCGA-A4-8312	Subtype 5	Subtype 6	Subtype 5	Subtype 3
TCGA-A4-8515	Subtype 5	Subtype 6	Subtype 6	Subtype 2
TCGA-AT-A5NU	Subtype 5	Subtype 6	Subtype 6	Subtype 2
TCGA-B1-A47N	Subtype 5	Subtype 6	Subtype 6	Subtype 2
TCGA-B3-4103	Subtype 5	Subtype 3	Subtype 6	Subtype 2
TCGA-B9-4617	Subtype 5	Subtype 6	Subtype 6	Subtype 2
TCGA-B9-5155	Subtype 5	Subtype 6	Subtype 6	Subtype 2
TCGA-B9-A8YH	Subtype 5	Subtype 3	Subtype 6	Subtype 2
TCGA-BQ-7048	Subtype 5	Subtype 3	Subtype 6	Subtype 1
TCGA-DW-7837	Subtype 5	Subtype 3	Subtype 6	Subtype 2
TCGA-DZ-6135	Subtype 5	Subtype 6	Subtype 6	Subtype 2
TCGA-G7-A4TM	Subtype 5	Subtype 3	Subtype 6	Subtype 2
TCGA-G7-A8LE	Subtype 5	Subtype 3	Subtype 6	Subtype 2
TCGA-GL-A59R	Subtype 5	Subtype 3	Subtype 6	Subtype 2
TCGA-HE-7129	Subtype 5	Subtype 6	Subtype 6	Subtype 2
TCGA-IZ-8196	Subtype 5	Subtype 6	Subtype 6	Subtype 2
TCGA-MH-A55Z	Subtype 5	Subtype 6	Subtype 6	Subtype 2
TCGA-MH-A561	Subtype 5	Subtype 6	Subtype 6	Subtype 2
TCGA-O9-A75Z	Subtype 5	Subtype 3	Subtype 6	Subtype 2
TCGA-SX-A7SQ	Subtype 5	Subtype 3	Subtype 6	Subtype 2
TCGA-SX-A7SU	Subtype 5	Subtype 6	Subtype 6	Subtype 2
TCGA-UZ-A9PN	Subtype 5	Subtype 3	Subtype 6	Subtype 2
TCGA-UZ-A9PP	Subtype 5	Subtype 3	Subtype 6	Subtype 2
TCGA-UZ-A9PZ	Subtype 5	Subtype 6	Subtype 6	Subtype 2
TCGA-4A-A93Y	Subtype 6	Subtype 2	Subtype 1	Subtype 3
TCGA-A4-8630	Subtype 6	Subtype 6	Subtype 6	Subtype 2
TCGA-B3-3926	Subtype 6	Subtype 6	Subtype 6	Subtype 3
TCGA-BQ-5883	Subtype 6	Subtype 4	Subtype 5	Subtype 3
TCGA-BQ-5884	Subtype 6	Subtype 4	Subtype 2	Subtype 3
TCGA-DZ-6133	Subtype 6	Subtype 6	Subtype 6	Subtype 2
TCGA-MH-A854	Subtype 6	Subtype 6	Subtype 6	Subtype 2
TCGA-P4-A5E7	Subtype 6	Subtype 3	Subtype 6	Subtype 2
TCGA-PJ-A5Z8	Subtype 6	Subtype 3	Subtype 6	Subtype 2
TCGA-UZ-A9PS	Subtype 6	Subtype 6	Subtype 6	Subtype 2
TCGA-Y8-A897	Subtype 6	Subtype 3	Subtype 6	Subtype 2
TCGA-2Z-A9JG	Subtype 6	Subtype 3	Subtype 6	Subtype 1
TCGA-2Z-A9JL	Subtype 6	Subtype 3	Subtype 6	Subtype 2
TCGA-2Z-A9JS	Subtype 6	Subtype 3	Subtype 6	Subtype 2
TCGA-5P-A9JV	Subtype 6	Subtype 1	Subtype 4	Subtype 3
TCGA-5P-A9JW	Subtype 6	Subtype 3	Subtype 2	Subtype 2
TCGA-5P-A9KA	Subtype 6	Subtype 3	Subtype 6	Subtype 2
TCGA-A4-8098	Subtype 6	Subtype 3	Subtype 6	Subtype 2
TCGA-A4-A772	Subtype 6	Subtype 3	Subtype 6	Subtype 2
TCGA-BQ-7059	Subtype 6	Subtype 3	Subtype 2	Subtype 2
TCGA-BQ-7062	Subtype 6	Subtype 3	Subtype 2	Subtype 2
TCGA-DW-7838	Subtype 6	Subtype 3	Subtype 2	Subtype 2
TCGA-DW-7841	Subtype 6	Subtype 3	Subtype 6	Subtype 2
TCGA-HE-A5NH	Subtype 6	Subtype 6	Subtype 6	Subtype 2
TCGA-KV-A6GD	Subtype 6	Subtype 3	Subtype 1	Subtype 2
TCGA-SX-A7SR	Subtype 6	Subtype 3	Subtype 6	Subtype 2
TCGA-UZ-A9PK	Subtype 6	Subtype 3	Subtype 6	Subtype 2
TCGA-UZ-A9PR	Subtype 6	Subtype 6	Subtype 6	Subtype 2
TCGA-BQ-7061	Subtype 7	Subtype 3	Subtype 2	Subtype 1
TCGA-5P-A9K3	Subtype 7	Subtype 6	Subtype 2	Subtype 1
TCGA-A4-7584	Subtype 7	Subtype 6	Subtype 6	Subtype 2
TCGA-A4-7585	Subtype 7	Subtype 3	Subtype 2	Subtype 2
TCGA-A4-A48D	Subtype 7	Subtype 6	Subtype 2	Subtype 2
TCGA-AL-3466	Subtype 7	Subtype 4	Subtype 6	Subtype 1
TCGA-B9-7268	Subtype 7	Subtype 6	Subtype 6	Subtype 2
TCGA-B9-A44B	Subtype 7	Subtype 3	Subtype 6	Subtype 1
TCGA-BQ-5882	Subtype 7	Subtype 2	Subtype 2	Subtype 1
TCGA-BQ-5889	Subtype 7	Subtype 2	Subtype 1	Subtype 3
TCGA-BQ-5890	Subtype 7	Subtype 6	Subtype 2	Subtype 1
TCGA-BQ-5894	Subtype 7	Subtype 2	Subtype 1	Subtype 1
TCGA-BQ-7058	Subtype 7	Subtype 3	Subtype 2	Subtype 1
TCGA-G7-6790	Subtype 7	Subtype 3	Subtype 2	Subtype 2
TCGA-G7-7502	Subtype 7	Subtype 3	Subtype 6	Subtype 2
TCGA-IA-A83V	Subtype 7	Subtype 3	Subtype 6	Subtype 2
TCGA-P4-A5E6	Subtype 7	Subtype 6	Subtype 6	Subtype 2
TCGA-UZ-A9PM	Subtype 7	Subtype 6	Subtype 2	Subtype 2
TCGA-BQ-5875	Subtype 8	Subtype 3	Subtype 2	Subtype 1
TCGA-5P-A9KE	Subtype 8	Subtype 6	Subtype 2	Subtype 2
TCGA-B1-5398	Subtype 8	Subtype 3	Subtype 2	Subtype 2
TCGA-BQ-5880	Subtype 8	Subtype 3	Subtype 2	Subtype 2
TCGA-BQ-5881	Subtype 8	Subtype 6	Subtype 2	Subtype 2
TCGA-BQ-7044	Subtype 8	Subtype 3	Subtype 2	Subtype 1
TCGA-BQ-7045	Subtype 8	Subtype 6	Subtype 6	Subtype 2
TCGA-GL-A9DE	Subtype 8	Subtype 3	Subtype 2	Subtype 1
TCGA-IA-A83S	Subtype 8	Subtype 3	Subtype 2	Subtype 2
TCGA-IZ-A6M8	Subtype 8	Subtype 6	Subtype 2	Subtype 2
TCGA-MH-A560	Subtype 8	Subtype 6	Subtype 2	Subtype 2
TCGA-B1-A655	Subtype 9	Subtype 3	Subtype 2	Subtype 2
TCGA-WN-AB4C	Subtype 9	Subtype 6	Subtype 2	Subtype 3
TCGA-A4-7286	Subtype 9	Subtype 6	Subtype 2	Subtype 2
TCGA-A4-8517	Subtype 9	Subtype 3	Subtype 2	Subtype 2
TCGA-B1-A656	Subtype 9	Subtype 3	Subtype 1	Subtype 3
TCGA-BQ-5876	Subtype 9	Subtype 6	Subtype 6	Subtype 3
TCGA-BQ-5886	Subtype 9	Subtype 6	Subtype 2	Subtype 2
TCGA-BQ-7046	Subtype 9	Subtype 3	Subtype 2	Subtype 2
TCGA-BQ-7060	Subtype 9	Subtype 3	Subtype 2	Subtype 2
TCGA-DW-5561	Subtype 9	Subtype 3	Subtype 6	Subtype 2
TCGA-DW-7834	Subtype 9	Subtype 3	Subtype 6	Subtype 2
TCGA-GL-A4EM	Subtype 9	Subtype 3	Subtype 2	Subtype 2
TCGA-HE-A5NF	Subtype 9	Subtype 3	Subtype 2	Subtype 2
TCGA-Y8-A8S1	Subtype 9	Subtype 4	Subtype 2	Subtype 2

## Sheet: LIHC
Table S4C. ca-tRF subtypes and external subtypes of LIHC samples.
participant_id	ca-tRF_cluster	RPPA_cluster	miRNA_cluster	hypermethylation_cluster	hypomethylation_cluster	mRNA_cluster	copy_number_cluster	Paradigm_cluster	iCluster_cluster
TCGA-BC-A10R	Subtype 1	Subtype 2	Subtype 5	Subtype 1	Subtype 2	Subtype 1	Subtype 2	Subtype 1	Subtype 1
TCGA-BC-A10X	Subtype 1	Subtype 2	Subtype 5	Subtype 2	Subtype 1	Subtype 3	Subtype 4	Subtype 1	Subtype 1
TCGA-BC-A216	Subtype 1	Subtype 1	Subtype 1	Subtype 2	Subtype 3	Subtype 1	Subtype 2	Subtype 2	Subtype 3
TCGA-BC-A217	Subtype 1	Subtype 2	Subtype 1	Subtype 2	Subtype 3	Subtype 4	Subtype 2	Subtype 2	Subtype 3
TCGA-BC-A3KF	Subtype 1	Subtype 2	Subtype 2	Subtype 2	Subtype 2	Subtype 4	Subtype 3	Subtype 2	Subtype 3
TCGA-BC-A3KG	Subtype 1	Subtype 1	Subtype 1	Subtype 2	Subtype 3	Subtype 4	Subtype 2	Subtype 2	Subtype 3
TCGA-BD-A3EP	Subtype 1	Subtype 2	Subtype 5	Subtype 2	Subtype 3	Subtype 3	Subtype 3	Subtype 1	Subtype 2
TCGA-CC-5259	Subtype 1		Subtype 3	Subtype 4	Subtype 2	Subtype 2
TCGA-CC-A123	Subtype 1	Subtype 2	Subtype 3	Subtype 1	Subtype 2
TCGA-DD-A118	Subtype 1	Subtype 1	Subtype 4	Subtype 3	Subtype 1	Subtype 1	Subtype 2	Subtype 3	Subtype 1
TCGA-DD-A11D	Subtype 1	Subtype 1	Subtype 5	Subtype 2	Subtype 3	Subtype 4	Subtype 2	Subtype 4	Subtype 3
TCGA-DD-A1EB	Subtype 1	Subtype 2	Subtype 2	Subtype 4	Subtype 1	Subtype 4	Subtype 2	Subtype 4	Subtype 2
TCGA-DD-A1EC	Subtype 1	Subtype 1	Subtype 3	Subtype 4	Subtype 2	Subtype 1	Subtype 1	Subtype 3	Subtype 1
TCGA-DD-A1EF	Subtype 1	Subtype 1	Subtype 1	Subtype 3	Subtype 1	Subtype 1	Subtype 1	Subtype 1	Subtype 1
TCGA-DD-A39X	Subtype 1	Subtype 2	Subtype 2	Subtype 3	Subtype 1	Subtype 3	Subtype 3	Subtype 1	Subtype 1
TCGA-DD-A4NA	Subtype 1	Subtype 1	Subtype 4	Subtype 3	Subtype 1	Subtype 1	Subtype 2	Subtype 3	Subtype 1
TCGA-DD-A4NN	Subtype 1	Subtype 1	Subtype 4	Subtype 3	Subtype 1	Subtype 1	Subtype 1	Subtype 2	Subtype 1
TCGA-DD-A73B	Subtype 1	Subtype 2	Subtype 2	Subtype 1	Subtype 2	Subtype 4	Subtype 2	Subtype 2	Subtype 2
TCGA-DD-A73C	Subtype 1	Subtype 2	Subtype 2	Subtype 2	Subtype 2	Subtype 4	Subtype 4	Subtype 1	Subtype 2
TCGA-DD-A73F	Subtype 1	Subtype 1	Subtype 2	Subtype 2	Subtype 3	Subtype 4	Subtype 2	Subtype 1	Subtype 3
TCGA-ED-A7PY	Subtype 1	Subtype 1	Subtype 1	Subtype 3	Subtype 1	Subtype 1	Subtype 2	Subtype 4	Subtype 1
TCGA-ED-A82E	Subtype 1	Subtype 1	Subtype 5	Subtype 3	Subtype 1	Subtype 1	Subtype 2	Subtype 3	Subtype 1
TCGA-EP-A2KB	Subtype 1	Subtype 1	Subtype 2	Subtype 4	Subtype 1	Subtype 1	Subtype 2	Subtype 2	Subtype 2
TCGA-FV-A3I1	Subtype 1		Subtype 3	Subtype 2	Subtype 3	Subtype 3	Subtype 2	Subtype 3	Subtype 3
TCGA-G3-A25T	Subtype 1		Subtype 5	Subtype 3	Subtype 1	Subtype 1	Subtype 2	Subtype 3	Subtype 1
TCGA-G3-A25U	Subtype 1	Subtype 1	Subtype 1	Subtype 4	Subtype 3	Subtype 4	Subtype 2	Subtype 1	Subtype 3
TCGA-RC-A6M5	Subtype 1		Subtype 5	Subtype 2	Subtype 1	Subtype 3	Subtype 2	Subtype 1	Subtype 1
TCGA-BC-A10U	Subtype 1	Subtype 1	Subtype 3	Subtype 2	Subtype 3	Subtype 5	Subtype 1	Subtype 1	Subtype 3
TCGA-BC-A112	Subtype 1		Subtype 5	Subtype 3	Subtype 1	Subtype 1	Subtype 2	Subtype 3	Subtype 1
TCGA-BD-A2L6	Subtype 1	Subtype 1	Subtype 1	Subtype 2	Subtype 3	Subtype 4	Subtype 2	Subtype 2	Subtype 3
TCGA-CC-5261	Subtype 1	Subtype 1	Subtype 5	Subtype 3	Subtype 1	Subtype 1	Subtype 2	Subtype 3	Subtype 1
TCGA-CC-5262	Subtype 1	Subtype 1	Subtype 5	Subtype 2	Subtype 2	Subtype 3	Subtype 1	Subtype 3	Subtype 2
TCGA-CC-A3MA	Subtype 1	Subtype 1	Subtype 4	Subtype 3	Subtype 1	Subtype 1	Subtype 3	Subtype 3	Subtype 1
TCGA-CC-A3MB	Subtype 1	Subtype 1	Subtype 2	Subtype 4	Subtype 2	Subtype 1	Subtype 3	Subtype 3	Subtype 2
TCGA-CC-A7IG	Subtype 1	Subtype 1	Subtype 3	Subtype 3	Subtype 1	Subtype 1	Subtype 3	Subtype 2	Subtype 1
TCGA-CC-A7IK	Subtype 1	Subtype 2	Subtype 1	Subtype 2	Subtype 3	Subtype 5	Subtype 3	Subtype 2	Subtype 3
TCGA-DD-A116	Subtype 1	Subtype 1	Subtype 5	Subtype 1	Subtype 1	Subtype 5	Subtype 3	Subtype 4	Subtype 1
TCGA-DD-A11A	Subtype 1	Subtype 2	Subtype 1	Subtype 3	Subtype 2	Subtype 4	Subtype 3	Subtype 2	Subtype 2
TCGA-DD-A1EA	Subtype 1		Subtype 1	Subtype 4	Subtype 3	Subtype 5	Subtype 4	Subtype 1	Subtype 3
TCGA-DD-A1ED	Subtype 1	Subtype 2	Subtype 5	Subtype 2	Subtype 1	Subtype 5	Subtype 4	Subtype 1	Subtype 1
TCGA-DD-A39V	Subtype 1	Subtype 2	Subtype 1	Subtype 4	Subtype 3	Subtype 5	Subtype 1	Subtype 4	Subtype 3
TCGA-DD-A3A4	Subtype 1	Subtype 2	Subtype 3	Subtype 4	Subtype 1	Subtype 3	Subtype 2	Subtype 4	Subtype 2
TCGA-DD-A3A8	Subtype 1	Subtype 2	Subtype 2	Subtype 4	Subtype 2	Subtype 5	Subtype 1	Subtype 4	Subtype 2
TCGA-ED-A7XO	Subtype 1	Subtype 1	Subtype 2	Subtype 2	Subtype 3		Subtype 2
TCGA-EP-A3JL	Subtype 1	Subtype 1	Subtype 5	Subtype 2	Subtype 2	Subtype 3	Subtype 1	Subtype 2	Subtype 2
TCGA-FV-A2QR	Subtype 1	Subtype 1	Subtype 2	Subtype 2	Subtype 3	Subtype 4	Subtype 2	Subtype 1	Subtype 3
TCGA-G3-A25V	Subtype 1	Subtype 2	Subtype 5	Subtype 2	Subtype 2	Subtype 3	Subtype 1	Subtype 1	Subtype 2
TCGA-G3-A25X	Subtype 1	Subtype 1	Subtype 5	Subtype 3	Subtype 1	Subtype 1	Subtype 2	Subtype 3	Subtype 1
TCGA-G3-A3CH	Subtype 1	Subtype 2	Subtype 5	Subtype 1	Subtype 1	Subtype 4	Subtype 1	Subtype 1	Subtype 1
TCGA-G3-A3CI	Subtype 1	Subtype 2	Subtype 2	Subtype 2	Subtype 1	Subtype 4	Subtype 4	Subtype 4	Subtype 1
TCGA-G3-A5SI	Subtype 1		Subtype 4	Subtype 3	Subtype 1	Subtype 4	Subtype 3	Subtype 4	Subtype 2
TCGA-G3-A7M7	Subtype 1	Subtype 2	Subtype 2	Subtype 4	Subtype 1	Subtype 3	Subtype 1	Subtype 4	Subtype 2
TCGA-KR-A7K0	Subtype 1		Subtype 5	Subtype 4	Subtype 2	Subtype 5	Subtype 4	Subtype 1	Subtype 2
TCGA-MI-A75I	Subtype 1		Subtype 2	Subtype 2	Subtype 3	Subtype 4	Subtype 1	Subtype 2	Subtype 3
TCGA-RC-A6M6	Subtype 1	Subtype 1	Subtype 3	Subtype 2	Subtype 2	Subtype 1	Subtype 2	Subtype 3	Subtype 1
TCGA-RC-A7SB	Subtype 1		Subtype 2	Subtype 2	Subtype 3	Subtype 4	Subtype 2	Subtype 2	Subtype 3
TCGA-UB-A7MD	Subtype 1	Subtype 2	Subtype 3	Subtype 2	Subtype 3	Subtype 5	Subtype 1	Subtype 3	Subtype 3
TCGA-UB-A7MF	Subtype 1	Subtype 1	Subtype 3	Subtype 3	Subtype 1	Subtype 1	Subtype 3	Subtype 2	Subtype 1
TCGA-BW-A5NP	Subtype 2	Subtype 1	Subtype 4	Subtype 3	Subtype 1	Subtype 1	Subtype 2	Subtype 2	Subtype 1
TCGA-CC-5260	Subtype 2	Subtype 1	Subtype 5	Subtype 3	Subtype 1	Subtype 1	Subtype 2	Subtype 3	Subtype 1
TCGA-DD-A39Z	Subtype 2	Subtype 2	Subtype 2	Subtype 4	Subtype 2	Subtype 2	Subtype 1	Subtype 4	Subtype 2
TCGA-DD-A4ND	Subtype 2	Subtype 2	Subtype 5	Subtype 2	Subtype 2	Subtype 1	Subtype 1	Subtype 3	Subtype 2
TCGA-DD-A73D	Subtype 2	Subtype 2	Subtype 1	Subtype 4	Subtype 3	Subtype 5	Subtype 1	Subtype 4	Subtype 3
TCGA-DD-A73G	Subtype 2	Subtype 1	Subtype 2	Subtype 3	Subtype 1	Subtype 1	Subtype 3	Subtype 4	Subtype 1
TCGA-ED-A66Y	Subtype 2	Subtype 2	Subtype 4	Subtype 3	Subtype 1	Subtype 1	Subtype 3	Subtype 3	Subtype 1
TCGA-EP-A2KA	Subtype 2	Subtype 2	Subtype 3	Subtype 4	Subtype 2	Subtype 1	Subtype 3	Subtype 2	Subtype 2
TCGA-FV-A23B	Subtype 2	Subtype 2	Subtype 1	Subtype 4	Subtype 2	Subtype 1	Subtype 2	Subtype 3	Subtype 2
TCGA-FV-A495	Subtype 2		Subtype 5	Subtype 2	Subtype 3	Subtype 3	Subtype 2	Subtype 4	Subtype 2
TCGA-FV-A496	Subtype 2	Subtype 2	Subtype 3	Subtype 4	Subtype 2	Subtype 4	Subtype 2	Subtype 4	Subtype 2
TCGA-G3-A25Y	Subtype 2	Subtype 2	Subtype 5	Subtype 3	Subtype 1	Subtype 1	Subtype 2	Subtype 3	Subtype 1
TCGA-G3-A7M6	Subtype 2	Subtype 1	Subtype 5	Subtype 2	Subtype 3	Subtype 1	Subtype 3	Subtype 3	Subtype 3
TCGA-HP-A5N0	Subtype 2	Subtype 2	Subtype 2	Subtype 2	Subtype 2	Subtype 4	Subtype 2	Subtype 1	Subtype 2
TCGA-RC-A6M4	Subtype 2		Subtype 1	Subtype 4	Subtype 2	Subtype 5	Subtype 3	Subtype 4	Subtype 3
TCGA-BC-A10Y	Subtype 2	Subtype 2	Subtype 1	Subtype 2	Subtype 3	Subtype 4	Subtype 2	Subtype 2	Subtype 3
TCGA-BC-A5W4	Subtype 2	Subtype 2	Subtype 4	Subtype 4	Subtype 2	Subtype 4	Subtype 2	Subtype 4	Subtype 3
TCGA-BC-A69I	Subtype 2	Subtype 2	Subtype 1	Subtype 4	Subtype 2	Subtype 5	Subtype 2	Subtype 4	Subtype 2
TCGA-BW-A5NO	Subtype 2	Subtype 1	Subtype 3	Subtype 2	Subtype 3	Subtype 4	Subtype 2	Subtype 4	Subtype 3
TCGA-CC-5258	Subtype 2	Subtype 1	Subtype 4	Subtype 1	Subtype 1	Subtype 1	Subtype 3	Subtype 3	Subtype 1
TCGA-CC-A5UD	Subtype 2	Subtype 1	Subtype 3	Subtype 1	Subtype 2	Subtype 5	Subtype 2	Subtype 2	Subtype 2
TCGA-CC-A5UE	Subtype 2	Subtype 2	Subtype 3	Subtype 2	Subtype 2	Subtype 2	Subtype 3	Subtype 2	Subtype 3
TCGA-CC-A7IH	Subtype 2	Subtype 1	Subtype 2	Subtype 4	Subtype 3	Subtype 5	Subtype 1	Subtype 1	Subtype 3
TCGA-DD-A1EH	Subtype 2	Subtype 1	Subtype 4	Subtype 3	Subtype 1	Subtype 1	Subtype 2	Subtype 3	Subtype 1
TCGA-DD-A4NF	Subtype 2	Subtype 2	Subtype 1	Subtype 4	Subtype 2	Subtype 5	Subtype 1	Subtype 1	Subtype 2
TCGA-DD-A4NL	Subtype 2		Subtype 2	Subtype 2	Subtype 1	Subtype 5	Subtype 4	Subtype 4	Subtype 1
TCGA-DD-A4NO	Subtype 2	Subtype 2	Subtype 2	Subtype 4	Subtype 2	Subtype 3	Subtype 3	Subtype 1	Subtype 2
TCGA-DD-A4NP	Subtype 2	Subtype 2	Subtype 2	Subtype 2	Subtype 1	Subtype 5	Subtype 2	Subtype 4	Subtype 2
TCGA-DD-A4NV	Subtype 2		Subtype 2	Subtype 4	Subtype 3	Subtype 4	Subtype 2	Subtype 1	Subtype 2
TCGA-DD-A73E	Subtype 2	Subtype 2	Subtype 1	Subtype 4	Subtype 3	Subtype 5	Subtype 2	Subtype 1	Subtype 3
TCGA-ED-A4XI	Subtype 2	Subtype 2	Subtype 5	Subtype 1	Subtype 1	Subtype 3	Subtype 1	Subtype 1	Subtype 1
TCGA-ED-A66X	Subtype 2	Subtype 1	Subtype 3	Subtype 1	Subtype 1	Subtype 1	Subtype 1	Subtype 3	Subtype 1
TCGA-EP-A12J	Subtype 2	Subtype 2	Subtype 1	Subtype 4	Subtype 2	Subtype 5	Subtype 1	Subtype 4	Subtype 2
TCGA-EP-A26S	Subtype 2	Subtype 2	Subtype 1	Subtype 4	Subtype 3	Subtype 5	Subtype 4	Subtype 1	Subtype 3
TCGA-ES-A2HS	Subtype 2	Subtype 1	Subtype 2	Subtype 4	Subtype 2	Subtype 3	Subtype 1	Subtype 4	Subtype 2
TCGA-G3-A25Z	Subtype 2	Subtype 2	Subtype 3	Subtype 4	Subtype 3	Subtype 3	Subtype 1	Subtype 1	Subtype 3
TCGA-G3-A3CK	Subtype 2	Subtype 2	Subtype 2	Subtype 4	Subtype 2	Subtype 5	Subtype 4	Subtype 1	Subtype 2
TCGA-G3-A5SL	Subtype 2	Subtype 2	Subtype 2	Subtype 4	Subtype 2	Subtype 5	Subtype 1	Subtype 1	Subtype 2
TCGA-G3-A6UC	Subtype 2		Subtype 2	Subtype 2	Subtype 3	Subtype 5	Subtype 2	Subtype 4	Subtype 3
TCGA-G3-A7M8	Subtype 2	Subtype 2	Subtype 2	Subtype 2	Subtype 1	Subtype 4	Subtype 4	Subtype 4	Subtype 2
TCGA-K7-A5RF	Subtype 2	Subtype 2	Subtype 2	Subtype 2	Subtype 1	Subtype 3	Subtype 4	Subtype 4	Subtype 2
TCGA-MI-A75C	Subtype 2		Subtype 3	Subtype 4	Subtype 2	Subtype 2	Subtype 1	Subtype 4	Subtype 2
TCGA-MI-A75H	Subtype 2		Subtype 1	Subtype 4	Subtype 3	Subtype 5	Subtype 1	Subtype 4	Subtype 3
TCGA-O8-A75V	Subtype 2	Subtype 2	Subtype 3	Subtype 4	Subtype 2	Subtype 3	Subtype 1	Subtype 1	Subtype 2
TCGA-QA-A7B7	Subtype 2		Subtype 2	Subtype 4	Subtype 3	Subtype 4	Subtype 2	Subtype 2	Subtype 3
TCGA-RC-A7SF	Subtype 2		Subtype 3	Subtype 4	Subtype 3	Subtype 4	Subtype 1	Subtype 4	Subtype 3
TCGA-UB-A7MB	Subtype 2	Subtype 1	Subtype 1	Subtype 2	Subtype 2	Subtype 4	Subtype 2	Subtype 2	Subtype 2
TCGA-UB-A7ME	Subtype 2		Subtype 4	Subtype 1	Subtype 1	Subtype 1	Subtype 1	Subtype 3	Subtype 1
TCGA-DD-A39W	Subtype 3	Subtype 2	Subtype 1	Subtype 4	Subtype 2	Subtype 5	Subtype 4	Subtype 4	Subtype 2
TCGA-DD-A3A2	Subtype 3	Subtype 2	Subtype 2	Subtype 4	Subtype 3	Subtype 4	Subtype 4	Subtype 4	Subtype 2
TCGA-DD-A3A5	Subtype 3	Subtype 2	Subtype 2	Subtype 2	Subtype 3	Subtype 4	Subtype 2	Subtype 4	Subtype 3
TCGA-DD-A3A9	Subtype 3	Subtype 1	Subtype 3	Subtype 3	Subtype 1	Subtype 1	Subtype 2	Subtype 1	Subtype 1
TCGA-DD-A4NE	Subtype 3	Subtype 1	Subtype 1	Subtype 3	Subtype 1	Subtype 4
TCGA-DD-A4NH	Subtype 3	Subtype 1	Subtype 3	Subtype 3	Subtype 1	Subtype 1	Subtype 2	Subtype 3	Subtype 1
TCGA-DD-A4NS	Subtype 3	Subtype 2	Subtype 5	Subtype 2	Subtype 1	Subtype 3	Subtype 1	Subtype 1	Subtype 1
TCGA-ED-A7XP	Subtype 3	Subtype 2	Subtype 3	Subtype 1	Subtype 1	Subtype 5	Subtype 3	Subtype 2	Subtype 1
TCGA-KR-A7K7	Subtype 3	Subtype 1	Subtype 3	Subtype 2	Subtype 2	Subtype 5	Subtype 3	Subtype 2	Subtype 3
TCGA-LG-A6GG	Subtype 3	Subtype 2	Subtype 1	Subtype 2	Subtype 3	Subtype 4	Subtype 2	Subtype 2	Subtype 3
TCGA-PD-A5DF	Subtype 3	Subtype 1	Subtype 3	Subtype 2	Subtype 3	Subtype 3	Subtype 2	Subtype 3	Subtype 3
TCGA-RC-A7S9	Subtype 3		Subtype 4	Subtype 3	Subtype 1	Subtype 1	Subtype 2	Subtype 2	Subtype 1
TCGA-BC-A10S	Subtype 3	Subtype 1	Subtype 3	Subtype 4	Subtype 2	Subtype 3	Subtype 1	Subtype 1	Subtype 2
TCGA-BC-A69H	Subtype 3	Subtype 1	Subtype 3	Subtype 2	Subtype 2	Subtype 1	Subtype 3	Subtype 2	Subtype 1
TCGA-BW-A5NQ	Subtype 3	Subtype 1	Subtype 4	Subtype 2	Subtype 3	Subtype 5	Subtype 3	Subtype 2	Subtype 3
TCGA-CC-5264	Subtype 3	Subtype 1	Subtype 4	Subtype 2	Subtype 3	Subtype 1	Subtype 3	Subtype 3	Subtype 3
TCGA-CC-A1HT	Subtype 3	Subtype 1	Subtype 5	Subtype 2	Subtype 2	Subtype 1	Subtype 3	Subtype 3	Subtype 1
TCGA-CC-A3M9	Subtype 3	Subtype 1	Subtype 5	Subtype 1	Subtype 2	Subtype 1	Subtype 1	Subtype 3	Subtype 1
TCGA-CC-A3MC	Subtype 3	Subtype 2	Subtype 3	Subtype 1	Subtype 1	Subtype 3	Subtype 3	Subtype 2	Subtype 1
TCGA-CC-A7IF	Subtype 3	Subtype 1	Subtype 3	Subtype 1	Subtype 1	Subtype 4	Subtype 3	Subtype 4	Subtype 1
TCGA-CC-A7IJ	Subtype 3	Subtype 1	Subtype 5	Subtype 3	Subtype 2	Subtype 1	Subtype 2	Subtype 3	Subtype 1
TCGA-CC-A7IL	Subtype 3	Subtype 2	Subtype 1	Subtype 2	Subtype 3	Subtype 4	Subtype 2	Subtype 2	Subtype 3
TCGA-DD-A114	Subtype 3	Subtype 1	Subtype 5	Subtype 1	Subtype 1	Subtype 1	Subtype 2	Subtype 3	Subtype 1
TCGA-DD-A119	Subtype 3	Subtype 2	Subtype 5	Subtype 1	Subtype 1	Subtype 3	Subtype 1	Subtype 4	Subtype 1
TCGA-DD-A11B	Subtype 3	Subtype 1	Subtype 2	Subtype 4	Subtype 2	Subtype 4	Subtype 2	Subtype 1	Subtype 2
TCGA-DD-A1EE	Subtype 3	Subtype 2	Subtype 1	Subtype 4	Subtype 2	Subtype 5	Subtype 1	Subtype 1	Subtype 3
TCGA-DD-A1EG	Subtype 3		Subtype 5	Subtype 2	Subtype 3	Subtype 3	Subtype 3	Subtype 3	Subtype 3
TCGA-DD-A1EI	Subtype 3		Subtype 5	Subtype 1	Subtype 1	Subtype 1	Subtype 3	Subtype 3	Subtype 1
TCGA-DD-A1EL	Subtype 3	Subtype 1	Subtype 1	Subtype 2	Subtype 2	Subtype 5	Subtype 3	Subtype 3	Subtype 3
TCGA-DD-A3A1	Subtype 3	Subtype 1	Subtype 2	Subtype 2	Subtype 3	Subtype 4	Subtype 1	Subtype 4	Subtype 3
TCGA-DD-A3A7	Subtype 3	Subtype 2	Subtype 3	Subtype 3	Subtype 2	Subtype 3	Subtype 3	Subtype 4	Subtype 2
TCGA-DD-A4NB	Subtype 3	Subtype 1	Subtype 3	Subtype 2	Subtype 2	Subtype 3	Subtype 2	Subtype 1	Subtype 1
TCGA-DD-A4NG	Subtype 3	Subtype 2	Subtype 3	Subtype 4	Subtype 2	Subtype 5
TCGA-DD-A4NI	Subtype 3	Subtype 2	Subtype 2	Subtype 4	Subtype 2	Subtype 4	Subtype 3	Subtype 1	Subtype 2
TCGA-DD-A73A	Subtype 3		Subtype 2	Subtype 4	Subtype 3	Subtype 4	Subtype 1	Subtype 4	Subtype 3
TCGA-ED-A459	Subtype 3	Subtype 1	Subtype 3	Subtype 4	Subtype 2	Subtype 1	Subtype 3	Subtype 2	Subtype 2
TCGA-ED-A627	Subtype 3	Subtype 1	Subtype 5	Subtype 2	Subtype 1	Subtype 3	Subtype 4	Subtype 1	Subtype 1
TCGA-EP-A2KC	Subtype 3	Subtype 2	Subtype 3	Subtype 4	Subtype 3	Subtype 5	Subtype 1	Subtype 2	Subtype 3
TCGA-EP-A3RK	Subtype 3	Subtype 2	Subtype 3	Subtype 4	Subtype 2	Subtype 5	Subtype 1	Subtype 3	Subtype 2
TCGA-ES-A2HT	Subtype 3	Subtype 2	Subtype 2	Subtype 2	Subtype 1	Subtype 3	Subtype 1	Subtype 4	Subtype 1
TCGA-FV-A2QQ	Subtype 3	Subtype 1	Subtype 2	Subtype 4	Subtype 2	Subtype 3	Subtype 1	Subtype 1	Subtype 2
TCGA-FV-A4ZQ	Subtype 3	Subtype 2	Subtype 1	Subtype 1	Subtype 2	Subtype 5	Subtype 1	Subtype 3	Subtype 2
TCGA-G3-A3CJ	Subtype 3		Subtype 2	Subtype 4	Subtype 3	Subtype 5	Subtype 1	Subtype 4	Subtype 2
TCGA-G3-A5SJ	Subtype 3	Subtype 1	Subtype 3	Subtype 2	Subtype 3	Subtype 1	Subtype 1	Subtype 3	Subtype 3
TCGA-G3-A5SK	Subtype 3	Subtype 2	Subtype 2	Subtype 4	Subtype 2	Subtype 4
TCGA-G3-A5SM	Subtype 3	Subtype 2	Subtype 3	Subtype 4	Subtype 2	Subtype 3	Subtype 2	Subtype 3	Subtype 2
TCGA-G3-A7M5	Subtype 3	Subtype 2	Subtype 1	Subtype 2	Subtype 3	Subtype 4	Subtype 2	Subtype 4	Subtype 3
TCGA-HP-A5MZ	Subtype 3	Subtype 1	Subtype 5	Subtype 4	Subtype 1	Subtype 3	Subtype 1	Subtype 1	Subtype 1
TCGA-K7-A5RG	Subtype 3	Subtype 2	Subtype 3	Subtype 1	Subtype 2	Subtype 1	Subtype 2	Subtype 3	Subtype 2
TCGA-K7-A6G5	Subtype 3		Subtype 3	Subtype 2	Subtype 2	Subtype 3	Subtype 1	Subtype 4	Subtype 2
TCGA-KR-A7K8	Subtype 3		Subtype 5	Subtype 2	Subtype 3	Subtype 4	Subtype 3	Subtype 1	Subtype 2
TCGA-MI-A75E	Subtype 3		Subtype 3	Subtype 4	Subtype 2	Subtype 3	Subtype 1	Subtype 1	Subtype 2
TCGA-MI-A75G	Subtype 3		Subtype 2	Subtype 4	Subtype 3	Subtype 4	Subtype 2	Subtype 4	Subtype 3
TCGA-MR-A520	Subtype 3	Subtype 2	Subtype 2	Subtype 2	Subtype 1	Subtype 4	Subtype 4	Subtype 4	Subtype 2
TCGA-NI-A4U2	Subtype 3	Subtype 2	Subtype 2	Subtype 2	Subtype 2	Subtype 4	Subtype 2	Subtype 1	Subtype 2
TCGA-RC-A7SK	Subtype 3		Subtype 2	Subtype 2	Subtype 3	Subtype 4	Subtype 3	Subtype 1	Subtype 3
TCGA-RG-A7D4	Subtype 3	Subtype 2	Subtype 3	Subtype 2	Subtype 2	Subtype 5	Subtype 3	Subtype 2	Subtype 3
TCGA-BC-A10Z	Subtype 4	Subtype 2	Subtype 1	Subtype 2	Subtype 3	Subtype 4	Subtype 2	Subtype 2	Subtype 3
TCGA-DD-A1EJ	Subtype 4	Subtype 1	Subtype 1	Subtype 2	Subtype 3	Subtype 1	Subtype 2	Subtype 3	Subtype 3
TCGA-BC-A10T	Subtype 4	Subtype 2	Subtype 5	Subtype 2	Subtype 3	Subtype 4	Subtype 2	Subtype 1	Subtype 3
TCGA-CC-5263	Subtype 4	Subtype 1	Subtype 4	Subtype 2	Subtype 3	Subtype 1	Subtype 2	Subtype 3	Subtype 3
TCGA-CC-A5UC	Subtype 4	Subtype 1	Subtype 4	Subtype 1	Subtype 1	Subtype 1	Subtype 1	Subtype 2	Subtype 1
TCGA-DD-A11C	Subtype 4	Subtype 2	Subtype 1	Subtype 4	Subtype 3	Subtype 4	Subtype 2	Subtype 3	Subtype 3
TCGA-ED-A7PZ	Subtype 4	Subtype 1	Subtype 1	Subtype 2	Subtype 3	Subtype 5	Subtype 3	Subtype 2	Subtype 3
TCGA-FV-A4ZP	Subtype 4	Subtype 1	Subtype 3	Subtype 3	Subtype 2	Subtype 1	Subtype 3	Subtype 4	Subtype 1
TCGA-G3-A25S	Subtype 4	Subtype 2	Subtype 3	Subtype 2	Subtype 3	Subtype 4	Subtype 2	Subtype 2	Subtype 3
TCGA-UB-A7MC	Subtype 4	Subtype 2	Subtype 1	Subtype 1	Subtype 3	Subtype 5	Subtype 3	Subtype 2	Subtype 3
TCGA-DD-A113	Subtype 5		Subtype 1	Subtype 3	Subtype 1	Subtype 1	Subtype 2	Subtype 3	Subtype 1
TCGA-DD-A1EK	Subtype 5		Subtype 2	Subtype 2	Subtype 3	Subtype 4	Subtype 1	Subtype 4	Subtype 3
TCGA-DD-A4NR	Subtype 5	Subtype 1	Subtype 3	Subtype 2	Subtype 2	Subtype 1	Subtype 1	Subtype 3	Subtype 1
TCGA-ED-A7PX	Subtype 5	Subtype 1	Subtype 3	Subtype 1	Subtype 1	Subtype 1	Subtype 2	Subtype 3	Subtype 1
TCGA-BC-A10W	Subtype 5	Subtype 2	Subtype 3	Subtype 1	Subtype 2	Subtype 1	Subtype 3	Subtype 3	Subtype 1
TCGA-CC-A7II	Subtype 5	Subtype 1	Subtype 4	Subtype 2	Subtype 2	Subtype 1	Subtype 3	Subtype 3	Subtype 1
TCGA-DD-A115	Subtype 5	Subtype 1	Subtype 5	Subtype 2	Subtype 3	Subtype 4	Subtype 2	Subtype 4	Subtype 3
TCGA-DD-A39Y	Subtype 5	Subtype 1	Subtype 3	Subtype 1	Subtype 2	Subtype 1	Subtype 3	Subtype 2	Subtype 3
TCGA-DD-A3A3	Subtype 5	Subtype 1	Subtype 3	Subtype 1	Subtype 1	Subtype 2	Subtype 1	Subtype 4	Subtype 1
TCGA-DD-A4NQ	Subtype 5	Subtype 1	Subtype 3	Subtype 2	Subtype 2	Subtype 1	Subtype 2	Subtype 2	Subtype 3
TCGA-G3-A7M9	Subtype 5	Subtype 1	Subtype 3	Subtype 2	Subtype 2	Subtype 1	Subtype 2	Subtype 3	Subtype 1
TCGA-RC-A6M3	Subtype 5		Subtype 3	Subtype 1	Subtype 1	Subtype 1	Subtype 2	Subtype 3	Subtype 1
