# Supplementary material for: Screening and Comprehensive Analysis of Cancer-Associated tRNA-Derived Fragments
Source: Front Genet. 2022 Jan 14;12:747931. doi: 10.3389/fgene.2021.747931 (PMC8795687; doi:10.3389/fgene.2021.747931)
Supplement: Supplementary file 4 [file Table1.XLSX]

## Sheet: BRCA
Table S1A. ca-tRFs for BRCA. Note: + / - respectively represent significant up- / down-regulation or positive / negative correlation.
ca-tRF	cancer_vs_normal	tumor_stage_correlation	survival_risk_correlation	MINTbase link
tRF-16-MN1E8Y0	-	-		https://cm.jefferson.edu/MINTbase/InputController?v=s&g=GRCh37&search=submit&fs=CGGTTAGGATTCCTGG
tRF-17-9MUKLYL	+	-		https://cm.jefferson.edu/MINTbase/InputController?v=s&g=GRCh37&search=submit&fs=TGGTCTAAGGCGCTGGA
tRF-19-1SS2PMER	+	-		https://cm.jefferson.edu/MINTbase/InputController?v=s&g=GRCh37&search=submit&fs=AGTCGGTAGAGCATCAGAC
tRF-19-4KRQ59J4	+	-		https://cm.jefferson.edu/MINTbase/InputController?v=s&g=GRCh37&search=submit&fs=CTAGGGGTATGATTCTCGG
tRF-19-UJJKIWIZ	-	-		https://cm.jefferson.edu/MINTbase/InputController?v=s&g=GRCh37&search=submit&fs=TAAGCCAGGGATTGTGGGT
tRF-20-40KK5Y93	-	-		https://cm.jefferson.edu/MINTbase/InputController?v=s&g=GRCh37&search=submit&fs=CTAAGCCAGGGATTGTGGGT
tRF-20-M0NK5Y93	-	-		https://cm.jefferson.edu/MINTbase/InputController?v=s&g=GRCh37&search=submit&fs=CGGAGCTGGGGATTGTGGGT
tRF-20-YP9LON4V	+	-		https://cm.jefferson.edu/MINTbase/InputController?v=s&g=GRCh37&search=submit&fs=TTCAGTGGTAGAATTCTCGC
tRF-22-8XF6RE98N	+	-		https://cm.jefferson.edu/MINTbase/InputController?v=s&g=GRCh37&search=submit&fs=TCCTAAGCCAGGGATTGTGGGT
tRF-22-NYDRFU8UN	-	-		https://cm.jefferson.edu/MINTbase/InputController?v=s&g=GRCh37&search=submit&fs=CTTTGAATCCAGCGATCCGAGT
tRF-22-RWD8YJE74	-	-		https://cm.jefferson.edu/MINTbase/InputController?v=s&g=GRCh37&search=submit&fs=GGTGTAATGGTTAGCACTCTGG
tRF-22-ZK8U53K8N	-	-		https://cm.jefferson.edu/MINTbase/InputController?v=s&g=GRCh37&search=submit&fs=TTGGGTCCGAGAGGTCCCGGGT
tRF-23-392J1Y0SDZ	-	-		https://cm.jefferson.edu/MINTbase/InputController?v=s&g=GRCh37&search=submit&fs=CCTTCCAAGCAGTTGACCCGGGT
tRF-23-94U47P2904	-	-		https://cm.jefferson.edu/MINTbase/InputController?v=s&g=GRCh37&search=submit&fs=TGGTGTAATGGTTAGCACTCTGG
tRF-23-9MVH7P59DP	-	-		https://cm.jefferson.edu/MINTbase/InputController?v=s&g=GRCh37&search=submit&fs=TGGTCTAGCGGTTAGGATTCCTG
tRF-23-QR17NSRJ00	+	-		https://cm.jefferson.edu/MINTbase/InputController?v=s&g=GRCh37&search=submit&fs=GCTCCAGTCTCTTCGGGGGCGTG
tRF-23-Z87HFK8SDZ	-	-		https://cm.jefferson.edu/MINTbase/InputController?v=s&g=GRCh37&search=submit&fs=TTTGGGTGCGAGAGGTCCCGGGT
tRF-24-94U47P29JX	-	-		https://cm.jefferson.edu/MINTbase/InputController?v=s&g=GRCh37&search=submit&fs=TGGTGTAATGGTTAGCACTCTGGA
tRF-25-R9OMKM4WL6	+	+		https://cm.jefferson.edu/MINTbase/InputController?v=s&g=GRCh37&search=submit&fs=GGTTCGAATCCCATCCTCGTCGCCA
tRF-26-779PZBHFEE0	+	+		https://cm.jefferson.edu/MINTbase/InputController?v=s&g=GRCh37&search=submit&fs=GTTCTTGTAGTTGAAATACAACGATG
tRF-26-79MP9PMNH5B	+	+		https://cm.jefferson.edu/MINTbase/InputController?v=s&g=GRCh37&search=submit&fs=GTTTCCGTAGTGTAGCGGTTATCACA
tRF-27-I89NJ4S2I7K	+	-		https://cm.jefferson.edu/MINTbase/InputController?v=s&g=GRCh37&search=submit&fs=ATTGGTGGTTCAGTGGTAGAATTCTCG
tRF-28-I89NJ4S2I7DM	+	-		https://cm.jefferson.edu/MINTbase/InputController?v=s&g=GRCh37&search=submit&fs=ATTGGTGGTTCAGTGGTAGAATTCTCGC
tRF-29-PNR8YP9LONHK	+	-		https://cm.jefferson.edu/MINTbase/InputController?v=s&g=GRCh37&search=submit&fs=GCATTGGTGGTTCAGTGGTAGAATTCTCG
tRF-29-Q1Q89P9L84FS	+	-		https://cm.jefferson.edu/MINTbase/InputController?v=s&g=GRCh37&search=submit&fs=GCGCCGCTGGTGTAGTGGTATCATGCAAG
tRF-30-6978WPRLXN4V	+	-		https://cm.jefferson.edu/MINTbase/InputController?v=s&g=GRCh37&search=submit&fs=GGCTCGTTGGTCTAGGGGTATGATTCTCGC
tRF-30-86J8WPMN1E8Y	+	-		https://cm.jefferson.edu/MINTbase/InputController?v=s&g=GRCh37&search=submit&fs=TCCCACATGGTCTAGCGGTTAGGATTCCTG
tRF-30-87R8WP9N1EWJ	+	-		https://cm.jefferson.edu/MINTbase/InputController?v=s&g=GRCh37&search=submit&fs=TCCCTGGTGGTCTAGTGGTTAGGATTCGGC
tRF-30-OR183O9EDJHP	+	-		https://cm.jefferson.edu/MINTbase/InputController?v=s&g=GRCh37&search=submit&fs=GACCCAGTGGCCTAATGGATAAGGCATCAG
tRF-30-PNR8YP9LON4V	+	-		https://cm.jefferson.edu/MINTbase/InputController?v=s&g=GRCh37&search=submit&fs=GCATTGGTGGTTCAGTGGTAGAATTCTCGC
tRF-30-PS5P4PW3FJHP	+	-		https://cm.jefferson.edu/MINTbase/InputController?v=s&g=GRCh37&search=submit&fs=GCCCGGATAGCTCAGTCGGTAGAGCATCAG
tRF-30-QNR8VP9NFQFY	+	-		https://cm.jefferson.edu/MINTbase/InputController?v=s&g=GRCh37&search=submit&fs=GCGTTGGTGGTATAGTGGTTAGCATAGCTG

## Sheet: HNSC
Table S1B. ca-tRFs for HNSC.
ca-tRF	cancer_vs_normal	tumor_stage_correlation	survival_risk_correlation	MINTbase link
tRF-16-3W2VR0B	+	-		https://cm.jefferson.edu/MINTbase/InputController?v=s&g=GRCh37&search=submit&fs=CCTGTCACGCGGGAGA
tRF-16-941QKSD	-	-		https://cm.jefferson.edu/MINTbase/InputController?v=s&g=GRCh37&search=submit&fs=TGGTGAGTATCCCCGC
tRF-16-9EDJSYB	-	-		https://cm.jefferson.edu/MINTbase/InputController?v=s&g=GRCh37&search=submit&fs=TGGATAAGGCGTCTGA
tRF-16-9MVKS4B	-	-		https://cm.jefferson.edu/MINTbase/InputController?v=s&g=GRCh37&search=submit&fs=TGGTCTAGGGGTATGA
tRF-16-9NF5W8B	-	-		https://cm.jefferson.edu/MINTbase/InputController?v=s&g=GRCh37&search=submit&fs=TGGTTAGCACTCTGGA
tRF-16-PNR8YPE	+	-		https://cm.jefferson.edu/MINTbase/InputController?v=s&g=GRCh37&search=submit&fs=GCATTGGTGGTTCAGT
tRF-16-R3IEWS0	-	-		https://cm.jefferson.edu/MINTbase/InputController?v=s&g=GRCh37&search=submit&fs=GGGGTATGATTCTCGG
tRF-17-1SS2PMH	-	-		https://cm.jefferson.edu/MINTbase/InputController?v=s&g=GRCh37&search=submit&fs=AGTCGGTAGAGCATCAG
tRF-17-299DZUI	-	-		https://cm.jefferson.edu/MINTbase/InputController?v=s&g=GRCh37&search=submit&fs=CACTCTGGACTTTGAAT
tRF-17-6978WP4	+	-		https://cm.jefferson.edu/MINTbase/InputController?v=s&g=GRCh37&search=submit&fs=GGCTCGTTGGTCTAGGG
tRF-17-9N1EWJM	-	-		https://cm.jefferson.edu/MINTbase/InputController?v=s&g=GRCh37&search=submit&fs=TGGTTAGGATTCGGCGC
tRF-17-E76IZB5	+	-		https://cm.jefferson.edu/MINTbase/InputController?v=s&g=GRCh37&search=submit&fs=ACTCTGGACTTTGAATC
tRF-17-I2UKM7L	-	-		https://cm.jefferson.edu/MINTbase/InputController?v=s&g=GRCh37&search=submit&fs=ATGGATAAGGCGTCTGA
tRF-17-I3VF4YL	-	-		https://cm.jefferson.edu/MINTbase/InputController?v=s&g=GRCh37&search=submit&fs=ATGGTTAGCACTCTGGA
tRF-17-KSQR852	+	-		https://cm.jefferson.edu/MINTbase/InputController?v=s&g=GRCh37&search=submit&fs=CCCCGGCTCCTCCACCA
tRF-17-ON4VN11	+	-		https://cm.jefferson.edu/MINTbase/InputController?v=s&g=GRCh37&search=submit&fs=GAATTCTCGCCTGCCAC
tRF-18-1SS2PMX	-	-		https://cm.jefferson.edu/MINTbase/InputController?v=s&g=GRCh37&search=submit&fs=AGTCGGTAGAGCATCAGA
tRF-18-299DWUDD	+	-		https://cm.jefferson.edu/MINTbase/InputController?v=s&g=GRCh37&search=submit&fs=CACTCTGGACTCTGAATC
tRF-18-299DZUDD	-	-		https://cm.jefferson.edu/MINTbase/InputController?v=s&g=GRCh37&search=submit&fs=CACTCTGGACTTTGAATC
tRF-18-4E6L1FDP	+	+		https://cm.jefferson.edu/MINTbase/InputController?v=s&g=GRCh37&search=submit&fs=CTAATGGATAAGGCACTG
tRF-18-B2NZW7DR	+	+		https://cm.jefferson.edu/MINTbase/InputController?v=s&g=GRCh37&search=submit&fs=AAAGACTTTTTCTCTGAC
tRF-18-RXSINH0P	+	+		https://cm.jefferson.edu/MINTbase/InputController?v=s&g=GRCh37&search=submit&fs=GGTTAGTACTCTGCGTTG
tRF-18-U0EZY90L	+	+		https://cm.jefferson.edu/MINTbase/InputController?v=s&g=GRCh37&search=submit&fs=TAAAGACTTTTTCTCTGA
tRF-18-V0M0OY0H	-	-		https://cm.jefferson.edu/MINTbase/InputController?v=s&g=GRCh37&search=submit&fs=TAGAGCGGAGGACTGTAG
tRF-18-YR66IFD2	+	-		https://cm.jefferson.edu/MINTbase/InputController?v=s&g=GRCh37&search=submit&fs=TTCCCGGCCAATGCACCA
tRF-19-1R265MI2	-	-		https://cm.jefferson.edu/MINTbase/InputController?v=s&g=GRCh37&search=submit&fs=AGTCCCACCAGAGTCGCCA
tRF-19-6J9KIWIZ	-	-		https://cm.jefferson.edu/MINTbase/InputController?v=s&g=GRCh37&search=submit&fs=GGAGCTGGGGATTGTGGGT
tRF-19-70VR31KD	+	-		https://cm.jefferson.edu/MINTbase/InputController?v=s&g=GRCh37&search=submit&fs=GTGAGTATCCCCGCCTGTC
tRF-19-73HQP0F5	+	+		https://cm.jefferson.edu/MINTbase/InputController?v=s&g=GRCh37&search=submit&fs=GTGGTATCATGCAAGATTC
tRF-19-FMD0SR1Z	-	-		https://cm.jefferson.edu/MINTbase/InputController?v=s&g=GRCh37&search=submit&fs=AGATCAAGAGGTCCCCGGT
tRF-19-M0NK5YJY	-	-		https://cm.jefferson.edu/MINTbase/InputController?v=s&g=GRCh37&search=submit&fs=CGGAGCTGGGGATTGTGGG
tRF-19-PE6LQFK4	+	+		https://cm.jefferson.edu/MINTbase/InputController?v=s&g=GRCh37&search=submit&fs=GCAATGGATAGCGCATTGG
tRF-19-RXPIN2H3	+	+		https://cm.jefferson.edu/MINTbase/InputController?v=s&g=GRCh37&search=submit&fs=GGTTAGCACTCTGGACTCT
tRF-19-RXSINHKN	+	+		https://cm.jefferson.edu/MINTbase/InputController?v=s&g=GRCh37&search=submit&fs=GGTTAGTACTCTGCGTTGT
tRF-19-SBKKRS1S	+	-		https://cm.jefferson.edu/MINTbase/InputController?v=s&g=GRCh37&search=submit&fs=GTAAACCAGGGGTCGCGAG
tRF-19-U0EZY9JR	+	+		https://cm.jefferson.edu/MINTbase/InputController?v=s&g=GRCh37&search=submit&fs=TAAAGACTTTTTCTCTGAC
tRF-19-UJJKIWIZ	-	-		https://cm.jefferson.edu/MINTbase/InputController?v=s&g=GRCh37&search=submit&fs=TAAGCCAGGGATTGTGGGT
tRF-19-VL4YMYJ9	+	+		https://cm.jefferson.edu/MINTbase/InputController?v=s&g=GRCh37&search=submit&fs=TAGTACTCTGCGTTGTGGC
tRF-19-VP9N15JP	+	+		https://cm.jefferson.edu/MINTbase/InputController?v=s&g=GRCh37&search=submit&fs=TATAGTGGTTAGTACTCTG
tRF-19-XEKJ5RHZ	-	-		https://cm.jefferson.edu/MINTbase/InputController?v=s&g=GRCh37&search=submit&fs=TGAATCCAGCGATCCGAGT
tRF-19-ZVELXK1J	-	-		https://cm.jefferson.edu/MINTbase/InputController?v=s&g=GRCh37&search=submit&fs=TTTGCACGTATGAGGCCCC
tRF-20-40KK5Y93	-	-		https://cm.jefferson.edu/MINTbase/InputController?v=s&g=GRCh37&search=submit&fs=CTAAGCCAGGGATTGTGGGT
tRF-20-7OFIZ9WU	+	+		https://cm.jefferson.edu/MINTbase/InputController?v=s&g=GRCh37&search=submit&fs=GTTAAAGACTTTTTCTCTGA
tRF-20-9EDJSYE9	-	-		https://cm.jefferson.edu/MINTbase/InputController?v=s&g=GRCh37&search=submit&fs=TGGATAAGGCGTCTGACTTC
tRF-20-HDPORSM3	+	-		https://cm.jefferson.edu/MINTbase/InputController?v=s&g=GRCh37&search=submit&fs=ATAACGCCAAGGTCGCGGGT
tRF-20-J0SU9ELB	+	+		https://cm.jefferson.edu/MINTbase/InputController?v=s&g=GRCh37&search=submit&fs=CAGAGGTCGATGGATCGAAA
tRF-20-M0NK5Y93	-	-		https://cm.jefferson.edu/MINTbase/InputController?v=s&g=GRCh37&search=submit&fs=CGGAGCTGGGGATTGTGGGT
tRF-20-RPF81D9P	-	-		https://cm.jefferson.edu/MINTbase/InputController?v=s&g=GRCh37&search=submit&fs=GGTAGAGCGGAGGACTGTAG
tRF-20-RXPIN2NY	+	+		https://cm.jefferson.edu/MINTbase/InputController?v=s&g=GRCh37&search=submit&fs=GGTTAGCACTCTGGACTTTG
tRF-20-SBKKRSL3	+	-		https://cm.jefferson.edu/MINTbase/InputController?v=s&g=GRCh37&search=submit&fs=GTAAACCAGGGGTCGCGAGT
tRF-20-UJJKIWRN	-	-		https://cm.jefferson.edu/MINTbase/InputController?v=s&g=GRCh37&search=submit&fs=TAAGCCAGGGATTGTGGGTT
tRF-20-WPRLXN48	+	-		https://cm.jefferson.edu/MINTbase/InputController?v=s&g=GRCh37&search=submit&fs=TCTAGGGGTATGATTCTCGG
tRF-20-YBOZZ7ND	+	+		https://cm.jefferson.edu/MINTbase/InputController?v=s&g=GRCh37&search=submit&fs=TTAAAGACTTTTTCTCTGAC
tRF-21-1E6SF8WO0	-	-		https://cm.jefferson.edu/MINTbase/InputController?v=s&g=GRCh37&search=submit&fs=AGGATGGCCGAGCGGTCTAAG
tRF-21-1XDDZZ4YB	+	+		https://cm.jefferson.edu/MINTbase/InputController?v=s&g=GRCh37&search=submit&fs=AGTTAAAGACTTTTTCTCTGA
tRF-21-3OPP6N7KE	-	-		https://cm.jefferson.edu/MINTbase/InputController?v=s&g=GRCh37&search=submit&fs=CCTAAGCCAGGGATTGTGGGT
tRF-21-40KK5Y93E	-	-		https://cm.jefferson.edu/MINTbase/InputController?v=s&g=GRCh37&search=submit&fs=CTAAGCCAGGGATTGTGGGTT
tRF-21-7673FEWSD	+	+		https://cm.jefferson.edu/MINTbase/InputController?v=s&g=GRCh37&search=submit&fs=GTTCAGTGGTAGAATTCTCGC
tRF-21-7LI3VF4Y0	-	-		https://cm.jefferson.edu/MINTbase/InputController?v=s&g=GRCh37&search=submit&fs=GTGTAATGGTTAGCACTCTGG
tRF-21-7OFIZ9WUD	+	+		https://cm.jefferson.edu/MINTbase/InputController?v=s&g=GRCh37&search=submit&fs=GTTAAAGACTTTTTCTCTGAC
tRF-21-83ML5F82D	+	+		https://cm.jefferson.edu/MINTbase/InputController?v=s&g=GRCh37&search=submit&fs=TCAGTCGGTAGAGCATCAGAC
tRF-21-9L5H52NL0	-	-		https://cm.jefferson.edu/MINTbase/InputController?v=s&g=GRCh37&search=submit&fs=TGGTAGAGCGGAGGACTGTAG
tRF-21-9N15WV7W0	+	+		https://cm.jefferson.edu/MINTbase/InputController?v=s&g=GRCh37&search=submit&fs=TGGTTAGTACTCTGCGTTGTG
tRF-21-VBY9PYKHD	+	-		https://cm.jefferson.edu/MINTbase/InputController?v=s&g=GRCh37&search=submit&fs=TAGAATTCTCGCCTGCCACGC
tRF-22-1XDDZZ4Y1	+	+		https://cm.jefferson.edu/MINTbase/InputController?v=s&g=GRCh37&search=submit&fs=AGTTAAAGACTTTTTCTCTGAC
tRF-22-73VL4YMYP	+	+		https://cm.jefferson.edu/MINTbase/InputController?v=s&g=GRCh37&search=submit&fs=GTGGTTAGTACTCTGCGTTGTG
tRF-22-7LI3VF4YL	-	-		https://cm.jefferson.edu/MINTbase/InputController?v=s&g=GRCh37&search=submit&fs=GTGTAATGGTTAGCACTCTGGA
tRF-22-8XF6RE98N	-	-		https://cm.jefferson.edu/MINTbase/InputController?v=s&g=GRCh37&search=submit&fs=TCCTAAGCCAGGGATTGTGGGT
tRF-22-9N15WV7W4	+	+		https://cm.jefferson.edu/MINTbase/InputController?v=s&g=GRCh37&search=submit&fs=TGGTTAGTACTCTGCGTTGTGG
tRF-22-N1EH6KK8N	+	-		https://cm.jefferson.edu/MINTbase/InputController?v=s&g=GRCh37&search=submit&fs=CTGCCACGCGGGAGGCCCGGGT
tRF-22-NMEH623KN	+	-		https://cm.jefferson.edu/MINTbase/InputController?v=s&g=GRCh37&search=submit&fs=CTGTCACGCGGGAGACCGGGGT
tRF-22-NYDRFU8UN	+	-		https://cm.jefferson.edu/MINTbase/InputController?v=s&g=GRCh37&search=submit&fs=CTTTGAATCCAGCGATCCGAGT
tRF-22-RWD8YJE74	-	-		https://cm.jefferson.edu/MINTbase/InputController?v=s&g=GRCh37&search=submit&fs=GGTGTAATGGTTAGCACTCTGG
tRF-22-RXSINHZ4M	+	+		https://cm.jefferson.edu/MINTbase/InputController?v=s&g=GRCh37&search=submit&fs=GGTTAGTACTCTGCGTTGTGGC
tRF-22-SERUPIN23	+	+		https://cm.jefferson.edu/MINTbase/InputController?v=s&g=GRCh37&search=submit&fs=GTAATGGTGAGCACTCTGGACT
tRF-22-U47P299DQ	+	+		https://cm.jefferson.edu/MINTbase/InputController?v=s&g=GRCh37&search=submit&fs=TAATGGTTAGCACTCTGGACTT
tRF-22-WKXU53K8N	-	-		https://cm.jefferson.edu/MINTbase/InputController?v=s&g=GRCh37&search=submit&fs=TCGGGTGCGAGAGGTCCCGGGT
tRF-22-Z3FJ6KEWH	-	-		https://cm.jefferson.edu/MINTbase/InputController?v=s&g=GRCh37&search=submit&fs=TTGGTAGAGCGGAGGACTGTAG
tRF-22-Z4PVFO3SN	+	-		https://cm.jefferson.edu/MINTbase/InputController?v=s&g=GRCh37&search=submit&fs=TTGTGGCCGCAGCAACCTCGGT
tRF-22-ZK8U53K8N	+	-		https://cm.jefferson.edu/MINTbase/InputController?v=s&g=GRCh37&search=submit&fs=TTGGGTCCGAGAGGTCCCGGGT
tRF-22-ZLB6R3LUN	-	-		https://cm.jefferson.edu/MINTbase/InputController?v=s&g=GRCh37&search=submit&fs=TTGTAAACCAGGGGTCGCGAGT
tRF-23-3V2VR0PSDZ	+	-		https://cm.jefferson.edu/MINTbase/InputController?v=s&g=GRCh37&search=submit&fs=CCTGCCACGCGGGAGGCCCGGGT
tRF-23-3W2VR008DZ	+	-		https://cm.jefferson.edu/MINTbase/InputController?v=s&g=GRCh37&search=submit&fs=CCTGTCACGCGGGAGACCGGGGT
tRF-23-78V0M0OY0H	-	-		https://cm.jefferson.edu/MINTbase/InputController?v=s&g=GRCh37&search=submit&fs=GTTGGTAGAGCGGAGGACTGTAG
tRF-23-94U47P2904	-	-		https://cm.jefferson.edu/MINTbase/InputController?v=s&g=GRCh37&search=submit&fs=TGGTGTAATGGTTAGCACTCTGG
tRF-23-9MVH7P59DP	-	-		https://cm.jefferson.edu/MINTbase/InputController?v=s&g=GRCh37&search=submit&fs=TGGTCTAGCGGTTAGGATTCCTG
tRF-23-9MVKS4I7D4	-	-		https://cm.jefferson.edu/MINTbase/InputController?v=s&g=GRCh37&search=submit&fs=TGGTCTAGGGGTATGATTCTCGG
tRF-23-9MVKS4I7DM	-	-		https://cm.jefferson.edu/MINTbase/InputController?v=s&g=GRCh37&search=submit&fs=TGGTCTAGGGGTATGATTCTCGC
tRF-23-9N1EWJQ7D1	+	-		https://cm.jefferson.edu/MINTbase/InputController?v=s&g=GRCh37&search=submit&fs=TGGTTAGGATTCGGCGCTCTCAC
tRF-23-H3RXSINH0P	+	+		https://cm.jefferson.edu/MINTbase/InputController?v=s&g=GRCh37&search=submit&fs=ATAGTGGTTAGTACTCTGCGTTG
tRF-23-NQDVLKZ4Z	+	-		https://cm.jefferson.edu/MINTbase/InputController?v=s&g=GRCh37&search=submit&fs=CTTATAATGCCGAGGTTGTGAGT
tRF-23-PRJW4DBQD9	+	+		https://cm.jefferson.edu/MINTbase/InputController?v=s&g=GRCh37&search=submit&fs=GCCCCCATGTCTAACAACATGGC
tRF-23-RWD8YJE7DX	-	-		https://cm.jefferson.edu/MINTbase/InputController?v=s&g=GRCh37&search=submit&fs=GGTGTAATGGTTAGCACTCTGGA
tRF-23-RXSINHZ4DV	+	+		https://cm.jefferson.edu/MINTbase/InputController?v=s&g=GRCh37&search=submit&fs=GGTTAGTACTCTGCGTTGTGGCC
tRF-23-SERXPIN2DQ	+	+		https://cm.jefferson.edu/MINTbase/InputController?v=s&g=GRCh37&search=submit&fs=GTAATGGTTAGCACTCTGGACTT
tRF-23-Z87HFK8SDZ	+	-		https://cm.jefferson.edu/MINTbase/InputController?v=s&g=GRCh37&search=submit&fs=TTTGGGTGCGAGAGGTCCCGGGT
tRF-23-Z8SSFK8SDZ	+	-		https://cm.jefferson.edu/MINTbase/InputController?v=s&g=GRCh37&search=submit&fs=TTTGGGTCCGAGAGGTCCCGGGT
tRF-23-ZKXU53K80E	-	-		https://cm.jefferson.edu/MINTbase/InputController?v=s&g=GRCh37&search=submit&fs=TTGGGTGCGAGAGGTCCCGGGTT
tRF-24-69JMW9RKH0	+	+		https://cm.jefferson.edu/MINTbase/InputController?v=s&g=GRCh37&search=submit&fs=GGCTCCAGTCTCTTCGGGGGCGTG
tRF-24-8DYDZDL9JR	+	+		https://cm.jefferson.edu/MINTbase/InputController?v=s&g=GRCh37&search=submit&fs=TCAACTTAACTTGACCGCTCTGAC
tRF-24-94U47P29JX	-	-		https://cm.jefferson.edu/MINTbase/InputController?v=s&g=GRCh37&search=submit&fs=TGGTGTAATGGTTAGCACTCTGGA
tRF-24-9EDJSYE9I7	-	-		https://cm.jefferson.edu/MINTbase/InputController?v=s&g=GRCh37&search=submit&fs=TGGATAAGGCGTCTGACTTCGGAT
tRF-24-9L5FZUNFID	+	-		https://cm.jefferson.edu/MINTbase/InputController?v=s&g=GRCh37&search=submit&fs=TGGTAGAGCATTTGACTGCAGATC
tRF-24-9LON4VN1EM	-	-		https://cm.jefferson.edu/MINTbase/InputController?v=s&g=GRCh37&search=submit&fs=TGGTAGAATTCTCGCCTGCCACGC
tRF-24-9MVH7P59H4	-	-		https://cm.jefferson.edu/MINTbase/InputController?v=s&g=GRCh37&search=submit&fs=TGGTCTAGCGGTTAGGATTCCTGG
tRF-24-9MVKS4I71W	-	-		https://cm.jefferson.edu/MINTbase/InputController?v=s&g=GRCh37&search=submit&fs=TGGTCTAGGGGTATGATTCTCGCT
tRF-24-9MVKS4I71Z	-	-		https://cm.jefferson.edu/MINTbase/InputController?v=s&g=GRCh37&search=submit&fs=TGGTCTAGGGGTATGATTCTCGGT
tRF-24-9N1EWJQ7FV	+	-		https://cm.jefferson.edu/MINTbase/InputController?v=s&g=GRCh37&search=submit&fs=TGGTTAGGATTCGGCGCTCTCACC
tRF-24-I34JRX6N1P	-	-		https://cm.jefferson.edu/MINTbase/InputController?v=s&g=GRCh37&search=submit&fs=ATGGTCTAGCGGTTAGGATTCCTG
tRF-24-RNLNK88KHR	+	+		https://cm.jefferson.edu/MINTbase/InputController?v=s&g=GRCh37&search=submit&fs=GGGTTCGATTCCCGGTCAGGGAAC
tRF-24-V47PU9XWK0	+	+		https://cm.jefferson.edu/MINTbase/InputController?v=s&g=GRCh37&search=submit&fs=TAGTGGTTAGTACTCTGCGTTGTG
tRF-24-Z34KRQ59JM	+	-		https://cm.jefferson.edu/MINTbase/InputController?v=s&g=GRCh37&search=submit&fs=TTGGTCTAGGGGTATGATTCTCGC
tRF-24-Z87HFK8S2E	+	-		https://cm.jefferson.edu/MINTbase/InputController?v=s&g=GRCh37&search=submit&fs=TTTGGGTGCGAGAGGTCCCGGGTT
tRF-25-JNRPF81D9P	+	-		https://cm.jefferson.edu/MINTbase/InputController?v=s&g=GRCh37&search=submit&fs=CAGTTGGTAGAGCGGAGGACTGTAG
tRF-25-OSRNLNKSEK	+	+		https://cm.jefferson.edu/MINTbase/InputController?v=s&g=GRCh37&search=submit&fs=GACCGGGGTTCGATTCCCCGACGGG
tRF-27-94U47P299D5	+	-		https://cm.jefferson.edu/MINTbase/InputController?v=s&g=GRCh37&search=submit&fs=TGGTGTAATGGTTAGCACTCTGGACTC
tRF-27-9N1EWJQ72SJ	-	-		https://cm.jefferson.edu/MINTbase/InputController?v=s&g=GRCh37&search=submit&fs=TGGTTAGGATTCGGCGCTCTCACCGCC
tRF-27-HJ83RPFQZDP	+	+		https://cm.jefferson.edu/MINTbase/InputController?v=s&g=GRCh37&search=submit&fs=ATAGCTCAGTGGTAGAGCATTTGACTG
tRF-27-WNR71KVUY9M	+	-		https://cm.jefferson.edu/MINTbase/InputController?v=s&g=GRCh37&search=submit&fs=TCGTTGGTCTAGGGGTATGATTCTCGC
tRF-28-I3VF4YO9XED2	-	-		https://cm.jefferson.edu/MINTbase/InputController?v=s&g=GRCh37&search=submit&fs=ATGGTTAGCACTCTGGACTCTGAATCCA
tRF-28-KF9MVH7P59DP	-	-		https://cm.jefferson.edu/MINTbase/InputController?v=s&g=GRCh37&search=submit&fs=CCACATGGTCTAGCGGTTAGGATTCCTG
tRF-28-PIR8YP9LOND5	+	-		https://cm.jefferson.edu/MINTbase/InputController?v=s&g=GRCh37&search=submit&fs=GCACTGGTGGTTCAGTGGTAGAATTCTC
tRF-28-RPM830MMUKDM	+	-		https://cm.jefferson.edu/MINTbase/InputController?v=s&g=GRCh37&search=submit&fs=GGTAGCGTGGCCGAGCGGTCTAAGGCGC
tRF-28-RS9NS334L2DB	+	+		https://cm.jefferson.edu/MINTbase/InputController?v=s&g=GRCh37&search=submit&fs=GGTCGTGGTTGTAGTCCGTGCGAGAATA
tRF-29-5SVP9N15WV2P	+	+		https://cm.jefferson.edu/MINTbase/InputController?v=s&g=GRCh37&search=submit&fs=GATCGTATAGTGGTTAGTACTCTGCGTTG
tRF-29-I9BZBZOS4YE2	-	-		https://cm.jefferson.edu/MINTbase/InputController?v=s&g=GRCh37&search=submit&fs=ATTTCAACTTAACTTGACCGCTCTGACCA
tRF-30-59J3WD8YQ84V	+	-		https://cm.jefferson.edu/MINTbase/InputController?v=s&g=GRCh37&search=submit&fs=GATTCCAGGTTCGACTCCTGGCTGGCTCGC
tRF-30-59V3WD8YQ84V	+	-		https://cm.jefferson.edu/MINTbase/InputController?v=s&g=GRCh37&search=submit&fs=GATTCTAGGTTCGACTCCTGGCTGGCTCGC
tRF-30-QW58309NDJ78	+	-		https://cm.jefferson.edu/MINTbase/InputController?v=s&g=GRCh37&search=submit&fs=GCTGTGATGGCCGAGTGGTTAAGGCGTTGG
tRF-30-RK9P4P9L5HMV	+	-		https://cm.jefferson.edu/MINTbase/InputController?v=s&g=GRCh37&search=submit&fs=GGGGGTGTAGCTCAGTGGTAGAGCGCGTGC
tRF-30-RPM8309MUKLY	+	-		https://cm.jefferson.edu/MINTbase/InputController?v=s&g=GRCh37&search=submit&fs=GGTAGCGTGGCCGAGTGGTCTAAGGCGCTG

## Sheet: KIRC
Table S1C. ca-tRFs for KIRC.
ca-tRF	cancer_vs_normal	tumor_stage_correlation	survival_risk_correlation	MINTbase link
tRF-16-2IUIX10		+	+	https://cm.jefferson.edu/MINTbase/InputController?v=s&g=GRCh37&search=submit&fs=CAACTTAACTTGACCG
tRF-16-2RJO01B	-	-		https://cm.jefferson.edu/MINTbase/InputController?v=s&g=GRCh37&search=submit&fs=CACCCCATAAACACCA
tRF-16-489B3RB		+	+	https://cm.jefferson.edu/MINTbase/InputController?v=s&g=GRCh37&search=submit&fs=CTCGGTGGAACCTCCA
tRF-16-4YOZXED	+	-	-	https://cm.jefferson.edu/MINTbase/InputController?v=s&g=GRCh37&search=submit&fs=CTCTGGACTTTGAATC
tRF-16-6978WP0	-	+	+	https://cm.jefferson.edu/MINTbase/InputController?v=s&g=GRCh37&search=submit&fs=GGCTCGTTGGTCTAGG
tRF-16-6INB8PD	+	+	+	https://cm.jefferson.edu/MINTbase/InputController?v=s&g=GRCh37&search=submit&fs=GGACTCTGAATCCAGC
tRF-16-73VL4YD	+	+	+	https://cm.jefferson.edu/MINTbase/InputController?v=s&g=GRCh37&search=submit&fs=GTGGTTAGTACTCTGC
tRF-16-79MP9PD	-		+	https://cm.jefferson.edu/MINTbase/InputController?v=s&g=GRCh37&search=submit&fs=GTTTCCGTAGTGTAGC
tRF-16-79MP9PE	-	+	+	https://cm.jefferson.edu/MINTbase/InputController?v=s&g=GRCh37&search=submit&fs=GTTTCCGTAGTGTAGT
tRF-16-7O58J0D	-	+		https://cm.jefferson.edu/MINTbase/InputController?v=s&g=GRCh37&search=submit&fs=GTTAAGATGGCAGAGC
tRF-16-7P299DE	+	+		https://cm.jefferson.edu/MINTbase/InputController?v=s&g=GRCh37&search=submit&fs=GTTAGCACTCTGGACT
tRF-16-7P596VE		+	+	https://cm.jefferson.edu/MINTbase/InputController?v=s&g=GRCh37&search=submit&fs=GTTAGGATTCGGCGCT
tRF-16-8647O5D	-	+		https://cm.jefferson.edu/MINTbase/InputController?v=s&g=GRCh37&search=submit&fs=TCCCACTCCTGACACC
tRF-16-86J8WPD	-	+	+	https://cm.jefferson.edu/MINTbase/InputController?v=s&g=GRCh37&search=submit&fs=TCCCACATGGTCTAGC
tRF-16-86V8WPD	-	+	+	https://cm.jefferson.edu/MINTbase/InputController?v=s&g=GRCh37&search=submit&fs=TCCCATATGGTCTAGC
tRF-16-8LZ521B	+	+		https://cm.jefferson.edu/MINTbase/InputController?v=s&g=GRCh37&search=submit&fs=TCATATTTACCAACCA
tRF-16-9NF5W8B	+	-	-	https://cm.jefferson.edu/MINTbase/InputController?v=s&g=GRCh37&search=submit&fs=TGGTTAGCACTCTGGA
tRF-16-DDZZ4YB	+	+		https://cm.jefferson.edu/MINTbase/InputController?v=s&g=GRCh37&search=submit&fs=AAGACTTTTTCTCTGA
tRF-16-EY0VWUD	-	+		https://cm.jefferson.edu/MINTbase/InputController?v=s&g=GRCh37&search=submit&fs=ACTTGACCGCTCTGAC
tRF-16-I3VF4Y0	+	-	-	https://cm.jefferson.edu/MINTbase/InputController?v=s&g=GRCh37&search=submit&fs=ATGGTTAGCACTCTGG
tRF-16-I8W47WB		+	+	https://cm.jefferson.edu/MINTbase/InputController?v=s&g=GRCh37&search=submit&fs=ATTGGTCGTGGTTGTA
tRF-16-JMRPFQD	-		-	https://cm.jefferson.edu/MINTbase/InputController?v=s&g=GRCh37&search=submit&fs=CAGTCGGTAGAGCATC
tRF-16-K5J0W1B	+	+	+	https://cm.jefferson.edu/MINTbase/InputController?v=s&g=GRCh37&search=submit&fs=CCCACCAGAGTCGCCA
tRF-16-K88KO1B	+	+	+	https://cm.jefferson.edu/MINTbase/InputController?v=s&g=GRCh37&search=submit&fs=CCCGGTCAGGGAACCA
tRF-16-KPM43RB	-	+	+	https://cm.jefferson.edu/MINTbase/InputController?v=s&g=GRCh37&search=submit&fs=CCCAGCGGTGCCTCCA
tRF-16-KPMK3RB	+	+		https://cm.jefferson.edu/MINTbase/InputController?v=s&g=GRCh37&search=submit&fs=CCCAGCGGGGCCTCCA
tRF-16-KPV03RB	+	+	+	https://cm.jefferson.edu/MINTbase/InputController?v=s&g=GRCh37&search=submit&fs=CCCAGTAGAGCCTCCA
tRF-16-KQ3SW1B	+	+		https://cm.jefferson.edu/MINTbase/InputController?v=s&g=GRCh37&search=submit&fs=CCCATCCTCGTCGCCA
tRF-16-KVH7K1B	-	+		https://cm.jefferson.edu/MINTbase/InputController?v=s&g=GRCh37&search=submit&fs=CCCGCATCCTCCACCA
tRF-16-KZM8Z1B	+	+	+	https://cm.jefferson.edu/MINTbase/InputController?v=s&g=GRCh37&search=submit&fs=CCCTTCGTGGTTGCCA
tRF-16-MN1E8Y0	+	-	-	https://cm.jefferson.edu/MINTbase/InputController?v=s&g=GRCh37&search=submit&fs=CGGTTAGGATTCCTGG
tRF-16-OZZ7NDD	-	+		https://cm.jefferson.edu/MINTbase/InputController?v=s&g=GRCh37&search=submit&fs=GACTTTTTCTCTGACC
tRF-16-PNR8YPE	-	+	+	https://cm.jefferson.edu/MINTbase/InputController?v=s&g=GRCh37&search=submit&fs=GCATTGGTGGTTCAGT
tRF-16-Q1Q89PE	-	+	+	https://cm.jefferson.edu/MINTbase/InputController?v=s&g=GRCh37&search=submit&fs=GCGCCGCTGGTGTAGT
tRF-16-QNR8VPE	-	+		https://cm.jefferson.edu/MINTbase/InputController?v=s&g=GRCh37&search=submit&fs=GCGTTGGTGGTATAGT
tRF-16-R3IEWS0	+	-		https://cm.jefferson.edu/MINTbase/InputController?v=s&g=GRCh37&search=submit&fs=GGGGTATGATTCTCGG
tRF-16-R9J89OE		+	+	https://cm.jefferson.edu/MINTbase/InputController?v=s&g=GRCh37&search=submit&fs=GGTTCCATGGTGTAAT
tRF-16-R9JP9PD	-		+	https://cm.jefferson.edu/MINTbase/InputController?v=s&g=GRCh37&search=submit&fs=GGTTCCATAGTGTAGC
tRF-16-RP9830D		+	+	https://cm.jefferson.edu/MINTbase/InputController?v=s&g=GRCh37&search=submit&fs=GGTAGTGTGGCCGAGC
tRF-16-RPD9W1E	-	+		https://cm.jefferson.edu/MINTbase/InputController?v=s&g=GRCh37&search=submit&fs=GGTAGAATTCTCGCCT
tRF-16-RPM830D	-	+	+	https://cm.jefferson.edu/MINTbase/InputController?v=s&g=GRCh37&search=submit&fs=GGTAGCGTGGCCGAGC
tRF-16-RRJ89OE	-	+	+	https://cm.jefferson.edu/MINTbase/InputController?v=s&g=GRCh37&search=submit&fs=GGTCCCATGGTGTAAT
tRF-16-RS9NS3D	-	+		https://cm.jefferson.edu/MINTbase/InputController?v=s&g=GRCh37&search=submit&fs=GGTCGTGGTTGTAGTC
tRF-16-RXPIN2D	+	+		https://cm.jefferson.edu/MINTbase/InputController?v=s&g=GRCh37&search=submit&fs=GGTTAGCACTCTGGAC
tRF-16-RXSINHE	+	+	+	https://cm.jefferson.edu/MINTbase/InputController?v=s&g=GRCh37&search=submit&fs=GGTTAGTACTCTGCGT
tRF-16-UIX1Q70	-	+		https://cm.jefferson.edu/MINTbase/InputController?v=s&g=GRCh37&search=submit&fs=TAACTTGACCGCTCTG
tRF-16-Y3E7QN0		+	+	https://cm.jefferson.edu/MINTbase/InputController?v=s&g=GRCh37&search=submit&fs=TTAGTACTCTGCGTTG
tRF-16-YJE76ID	+	+	+	https://cm.jefferson.edu/MINTbase/InputController?v=s&g=GRCh37&search=submit&fs=TTAGCACTCTGGACTC
tRF-16-Z4D7OOD	+	+		https://cm.jefferson.edu/MINTbase/InputController?v=s&g=GRCh37&search=submit&fs=TTGTGAATCTGACAAC
tRF-17-097JPE4	+	+	+	https://cm.jefferson.edu/MINTbase/InputController?v=s&g=GRCh37&search=submit&fs=ACCTCGTGGCGCAATGG
tRF-17-18V0JZL	+	+	+	https://cm.jefferson.edu/MINTbase/InputController?v=s&g=GRCh37&search=submit&fs=AGTGGTAGAGCATTTGA
tRF-17-18VBY9M	+	+		https://cm.jefferson.edu/MINTbase/InputController?v=s&g=GRCh37&search=submit&fs=AGTGGTAGAATTCTCGC
tRF-17-18Y3E7M		+	+	https://cm.jefferson.edu/MINTbase/InputController?v=s&g=GRCh37&search=submit&fs=AGTGGTTAGTACTCTGC
tRF-17-1SS2P4H	+	+	+	https://cm.jefferson.edu/MINTbase/InputController?v=s&g=GRCh37&search=submit&fs=AGTCGGTAGAGCATGAG
tRF-17-299DWUI	+	-		https://cm.jefferson.edu/MINTbase/InputController?v=s&g=GRCh37&search=submit&fs=CACTCTGGACTCTGAAT
tRF-17-37YF7D2	-	-		https://cm.jefferson.edu/MINTbase/InputController?v=s&g=GRCh37&search=submit&fs=CCTCTTTACAGTGACCA
tRF-17-3H91U4L	+	+		https://cm.jefferson.edu/MINTbase/InputController?v=s&g=GRCh37&search=submit&fs=CCGCGTGGCCTAATGGA
tRF-17-40KK5YP	+	+		https://cm.jefferson.edu/MINTbase/InputController?v=s&g=GRCh37&search=submit&fs=CTAAGCCAGGGATTGTG
tRF-17-4Y9H24L	+	+	+	https://cm.jefferson.edu/MINTbase/InputController?v=s&g=GRCh37&search=submit&fs=CTCTGTGGCGCAATGGA
tRF-17-4YOZXEJ	+	-		https://cm.jefferson.edu/MINTbase/InputController?v=s&g=GRCh37&search=submit&fs=CTCTGGACTTTGAATCC
tRF-17-6978WP4	+	+	+	https://cm.jefferson.edu/MINTbase/InputController?v=s&g=GRCh37&search=submit&fs=GGCTCGTTGGTCTAGGG
tRF-17-6J9KIW4	+	+	+	https://cm.jefferson.edu/MINTbase/InputController?v=s&g=GRCh37&search=submit&fs=GGAGCTGGGGATTGTGG
tRF-17-6SM83OP		+	+	https://cm.jefferson.edu/MINTbase/InputController?v=s&g=GRCh37&search=submit&fs=GGCCGCGTGGCCTAATG
tRF-17-73FEWSJ		+	+	https://cm.jefferson.edu/MINTbase/InputController?v=s&g=GRCh37&search=submit&fs=GTGGTAGAATTCTCGCC
tRF-17-73VL4YK	+	+		https://cm.jefferson.edu/MINTbase/InputController?v=s&g=GRCh37&search=submit&fs=GTGGTTAGTACTCTGCG
tRF-17-79MP9PP	-	+		https://cm.jefferson.edu/MINTbase/InputController?v=s&g=GRCh37&search=submit&fs=GTTTCCGTAGTGTAGTG
tRF-17-7O58J0J	-	+		https://cm.jefferson.edu/MINTbase/InputController?v=s&g=GRCh37&search=submit&fs=GTTAAGATGGCAGAGCC
tRF-17-7PU9XWP	+	+	+	https://cm.jefferson.edu/MINTbase/InputController?v=s&g=GRCh37&search=submit&fs=GTTAGTACTCTGCGTTG
tRF-17-83RPD95	-	+		https://cm.jefferson.edu/MINTbase/InputController?v=s&g=GRCh37&search=submit&fs=TCAGTGGTAGAATTCTC
tRF-17-86K2SV2	+	+	+	https://cm.jefferson.edu/MINTbase/InputController?v=s&g=GRCh37&search=submit&fs=TCCCACCAGAGTCGCCA
tRF-17-86N7O52	-		-	https://cm.jefferson.edu/MINTbase/InputController?v=s&g=GRCh37&search=submit&fs=TCCCACTTCTGACACCA
tRF-17-86Q3P92	+	+	+	https://cm.jefferson.edu/MINTbase/InputController?v=s&g=GRCh37&search=submit&fs=TCCCAGCGGTGCCTCCA
tRF-17-884U1D2	+	-		https://cm.jefferson.edu/MINTbase/InputController?v=s&g=GRCh37&search=submit&fs=TCCGGCTCGAAGGACCA
tRF-17-8SSP6D2	+	+	+	https://cm.jefferson.edu/MINTbase/InputController?v=s&g=GRCh37&search=submit&fs=TCCCGGTCAGGGAACCA
tRF-17-8W1W185	-	+		https://cm.jefferson.edu/MINTbase/InputController?v=s&g=GRCh37&search=submit&fs=TCCGTAGTGTAGTGGTC
tRF-17-8YYWOV2	-		+	https://cm.jefferson.edu/MINTbase/InputController?v=s&g=GRCh37&search=submit&fs=TCCTGTTCGTGACGCCA
tRF-17-9DWUH6M	+	+	+	https://cm.jefferson.edu/MINTbase/InputController?v=s&g=GRCh37&search=submit&fs=TGGACTCTGAATCCAGC
tRF-17-9M739P5	-	+		https://cm.jefferson.edu/MINTbase/InputController?v=s&g=GRCh37&search=submit&fs=TGGTCGTGGTTGTAGTC
tRF-17-9MUKLYL		-	-	https://cm.jefferson.edu/MINTbase/InputController?v=s&g=GRCh37&search=submit&fs=TGGTCTAAGGCGCTGGA
tRF-17-9N1EWJM		-	-	https://cm.jefferson.edu/MINTbase/InputController?v=s&g=GRCh37&search=submit&fs=TGGTTAGGATTCGGCGC
tRF-17-9NF5W81	+	-		https://cm.jefferson.edu/MINTbase/InputController?v=s&g=GRCh37&search=submit&fs=TGGTTAGCACTCTGGAC
tRF-17-BZOS4Y1	-	+		https://cm.jefferson.edu/MINTbase/InputController?v=s&g=GRCh37&search=submit&fs=AACTTGACCGCTCTGAC
tRF-17-D8YJE74	+	-	-	https://cm.jefferson.edu/MINTbase/InputController?v=s&g=GRCh37&search=submit&fs=AATGGTTAGCACTCTGG
tRF-17-DDZZ4Y1		+	+	https://cm.jefferson.edu/MINTbase/InputController?v=s&g=GRCh37&search=submit&fs=AAGACTTTTTCTCTGAC
tRF-17-E76INB5	-	+	+	https://cm.jefferson.edu/MINTbase/InputController?v=s&g=GRCh37&search=submit&fs=ACTCTGGACTCTGAATC
tRF-17-EY0VWUJ	-	+		https://cm.jefferson.edu/MINTbase/InputController?v=s&g=GRCh37&search=submit&fs=ACTTGACCGCTCTGACC
tRF-17-F5W8E7L	+	+		https://cm.jefferson.edu/MINTbase/InputController?v=s&g=GRCh37&search=submit&fs=AGCACTCTGGACTCTGA
tRF-17-I3VF4YL	+	-	-	https://cm.jefferson.edu/MINTbase/InputController?v=s&g=GRCh37&search=submit&fs=ATGGTTAGCACTCTGGA
tRF-17-I8W47WH	-	+	+	https://cm.jefferson.edu/MINTbase/InputController?v=s&g=GRCh37&search=submit&fs=ATTGGTCGTGGTTGTAG
tRF-17-JMRPFQ4	-	+	+	https://cm.jefferson.edu/MINTbase/InputController?v=s&g=GRCh37&search=submit&fs=CAGTCGGTAGAGCATGG
tRF-17-JMRPFQL	-	+	+	https://cm.jefferson.edu/MINTbase/InputController?v=s&g=GRCh37&search=submit&fs=CAGTCGGTAGAGCATGA
tRF-17-JYSWRYO	-	+	+	https://cm.jefferson.edu/MINTbase/InputController?v=s&g=GRCh37&search=submit&fs=CATTGGTCGTGGTTGTA
tRF-17-K5KKOV2	+	+		https://cm.jefferson.edu/MINTbase/InputController?v=s&g=GRCh37&search=submit&fs=CCCACCCAGGGACGCCA
tRF-17-K6PM852	+	+		https://cm.jefferson.edu/MINTbase/InputController?v=s&g=GRCh37&search=submit&fs=CCCCAGCATCTCCACCA
tRF-17-K879652	+	-		https://cm.jefferson.edu/MINTbase/InputController?v=s&g=GRCh37&search=submit&fs=CCCGGGTTTCGGCACCA
tRF-17-KP91U4L	+	+		https://cm.jefferson.edu/MINTbase/InputController?v=s&g=GRCh37&search=submit&fs=CCCAGTGGCCTAATGGA
tRF-17-KS8WP92	+	+		https://cm.jefferson.edu/MINTbase/InputController?v=s&g=GRCh37&search=submit&fs=CCCCGTCCGTGCCTCCA
tRF-17-KSP1852	+	+		https://cm.jefferson.edu/MINTbase/InputController?v=s&g=GRCh37&search=submit&fs=CCCCGGCACCTCCACCA
tRF-17-KSPM852	-	-		https://cm.jefferson.edu/MINTbase/InputController?v=s&g=GRCh37&search=submit&fs=CCCCGGCATCTCCACCA
tRF-17-O7M8LOP	+	+	+	https://cm.jefferson.edu/MINTbase/InputController?v=s&g=GRCh37&search=submit&fs=GACCTCGTGGCGCAATG
tRF-17-ON4VN11	+	-	-	https://cm.jefferson.edu/MINTbase/InputController?v=s&g=GRCh37&search=submit&fs=GAATTCTCGCCTGCCAC
tRF-17-OR183OP	+	+		https://cm.jefferson.edu/MINTbase/InputController?v=s&g=GRCh37&search=submit&fs=GACCCAGTGGCCTAATG
tRF-17-PNR8YPP	-	+	+	https://cm.jefferson.edu/MINTbase/InputController?v=s&g=GRCh37&search=submit&fs=GCATTGGTGGTTCAGTG
tRF-17-PSJ9852	+	-		https://cm.jefferson.edu/MINTbase/InputController?v=s&g=GRCh37&search=submit&fs=GCCCGCATTCTCCACCA
tRF-17-PSJR852	-	+		https://cm.jefferson.edu/MINTbase/InputController?v=s&g=GRCh37&search=submit&fs=GCCCGCATCCTCCACCA
tRF-17-Q1Q89PP	-	+		https://cm.jefferson.edu/MINTbase/InputController?v=s&g=GRCh37&search=submit&fs=GCGCCGCTGGTGTAGTG
tRF-17-Q3V2Y74	+	-		https://cm.jefferson.edu/MINTbase/InputController?v=s&g=GRCh37&search=submit&fs=GCGGTTAGGATTCCTGG
tRF-17-QNR8VPP	-		+	https://cm.jefferson.edu/MINTbase/InputController?v=s&g=GRCh37&search=submit&fs=GCGTTGGTGGTATAGTG
tRF-17-R9JP9PK	-	+		https://cm.jefferson.edu/MINTbase/InputController?v=s&g=GRCh37&search=submit&fs=GGTTCCATAGTGTAGCG
tRF-17-RPM830K	-	+		https://cm.jefferson.edu/MINTbase/InputController?v=s&g=GRCh37&search=submit&fs=GGTAGCGTGGCCGAGCG
tRF-17-RX6NMH3	-	+	+	https://cm.jefferson.edu/MINTbase/InputController?v=s&g=GRCh37&search=submit&fs=GGTTAGGATTCGGCGCT
tRF-17-RXPIN23	-	+		https://cm.jefferson.edu/MINTbase/InputController?v=s&g=GRCh37&search=submit&fs=GGTTAGCACTCTGGACT
tRF-17-RXSINHQ		+	+	https://cm.jefferson.edu/MINTbase/InputController?v=s&g=GRCh37&search=submit&fs=GGTTAGTACTCTGCGTT
tRF-17-UIX1Q7L		+	+	https://cm.jefferson.edu/MINTbase/InputController?v=s&g=GRCh37&search=submit&fs=TAACTTGACCGCTCTGA
tRF-17-UJJKIW4	+	+	+	https://cm.jefferson.edu/MINTbase/InputController?v=s&g=GRCh37&search=submit&fs=TAAGCCAGGGATTGTGG
tRF-17-WS72092	+	+		https://cm.jefferson.edu/MINTbase/InputController?v=s&g=GRCh37&search=submit&fs=TCTCGGTGGAACCTCCA
tRF-17-WS7K092	+	+		https://cm.jefferson.edu/MINTbase/InputController?v=s&g=GRCh37&search=submit&fs=TCTCGGTGGGACCTCCA
tRF-17-Z4D7OO2	+	+	+	https://cm.jefferson.edu/MINTbase/InputController?v=s&g=GRCh37&search=submit&fs=TTGTGAATCTGACAACA
tRF-17-ZZK0O52	-	+		https://cm.jefferson.edu/MINTbase/InputController?v=s&g=GRCh37&search=submit&fs=TTTTTCCAAGGACACCA
tRF-18-067J4EDX	+	+	+	https://cm.jefferson.edu/MINTbase/InputController?v=s&g=GRCh37&search=submit&fs=ACCCAGTGGCCTAATGGA
tRF-18-0RSSX7D2	+	+		https://cm.jefferson.edu/MINTbase/InputController?v=s&g=GRCh37&search=submit&fs=ACCCCGTCCGTGCCTCCA
tRF-18-0V7J4EDX	+	+	+	https://cm.jefferson.edu/MINTbase/InputController?v=s&g=GRCh37&search=submit&fs=ACCGCGTGGCCTAATGGA
tRF-18-18VBY9DV	+	+	+	https://cm.jefferson.edu/MINTbase/InputController?v=s&g=GRCh37&search=submit&fs=AGTGGTAGAATTCTCGCC
tRF-18-18Y3E7D8	+	+	+	https://cm.jefferson.edu/MINTbase/InputController?v=s&g=GRCh37&search=submit&fs=AGTGGTTAGTACTCTGCG
tRF-18-1SS2PMX	+	-		https://cm.jefferson.edu/MINTbase/InputController?v=s&g=GRCh37&search=submit&fs=AGTCGGTAGAGCATCAGA
tRF-18-299DZUDD	+	-	-	https://cm.jefferson.edu/MINTbase/InputController?v=s&g=GRCh37&search=submit&fs=CACTCTGGACTTTGAATC
tRF-18-40KK5Y04	+	+	+	https://cm.jefferson.edu/MINTbase/InputController?v=s&g=GRCh37&search=submit&fs=CTAAGCCAGGGATTGTGG
tRF-18-4YDRFU0J	+	+	+	https://cm.jefferson.edu/MINTbase/InputController?v=s&g=GRCh37&search=submit&fs=CTCTGAATCCAGCGATCC
tRF-18-5BF900R	-	+	+	https://cm.jefferson.edu/MINTbase/InputController?v=s&g=GRCh37&search=submit&fs=GAGAAAGCTCACAAGAAC
tRF-18-667JPEDX	+	+	+	https://cm.jefferson.edu/MINTbase/InputController?v=s&g=GRCh37&search=submit&fs=GGCCAGTGGCGCAATGGA
tRF-18-67M8LOD4	+	+	+	https://cm.jefferson.edu/MINTbase/InputController?v=s&g=GRCh37&search=submit&fs=GGCCTCGTGGCGCAACGG
tRF-18-6978WPDY	+	+	+	https://cm.jefferson.edu/MINTbase/InputController?v=s&g=GRCh37&search=submit&fs=GGCTCGTTGGTCTAGGGG
tRF-18-6998LO04	+	+	+	https://cm.jefferson.edu/MINTbase/InputController?v=s&g=GRCh37&search=submit&fs=GGCTCTGTGGCGCAATGG
tRF-18-69M8LO04	+	+	+	https://cm.jefferson.edu/MINTbase/InputController?v=s&g=GRCh37&search=submit&fs=GGCTCCGTGGCGCAATGG
tRF-18-6SM83O04	-	+	+	https://cm.jefferson.edu/MINTbase/InputController?v=s&g=GRCh37&search=submit&fs=GGCCGCGTGGCCTAATGG
tRF-18-6VR8K004	+	+	+	https://cm.jefferson.edu/MINTbase/InputController?v=s&g=GRCh37&search=submit&fs=GGCGCGGTGGCCAAGTGG
tRF-18-73FEWSD3	-	+		https://cm.jefferson.edu/MINTbase/InputController?v=s&g=GRCh37&search=submit&fs=GTGGTAGAATTCTCGCCT
tRF-18-73FJIYW	-	+		https://cm.jefferson.edu/MINTbase/InputController?v=s&g=GRCh37&search=submit&fs=GTGGTAGAGCATTTGACT
tRF-18-73HQP0DE	-	+		https://cm.jefferson.edu/MINTbase/InputController?v=s&g=GRCh37&search=submit&fs=GTGGTATCATGCAAGATT
tRF-18-73V2Y8DM	+	+		https://cm.jefferson.edu/MINTbase/InputController?v=s&g=GRCh37&search=submit&fs=GTGGTTAGGATTCGGCGC
tRF-18-73VL4YDN	-	+	+	https://cm.jefferson.edu/MINTbase/InputController?v=s&g=GRCh37&search=submit&fs=GTGGTTAGTACTCTGCGT
tRF-18-79MP9P04	-	+		https://cm.jefferson.edu/MINTbase/InputController?v=s&g=GRCh37&search=submit&fs=GTTTCCGTAGTGTAGTGG
tRF-18-7PU9XW0N	+	+		https://cm.jefferson.edu/MINTbase/InputController?v=s&g=GRCh37&search=submit&fs=GTTAGTACTCTGCGTTGT
tRF-18-7X9PN5D5	-		+	https://cm.jefferson.edu/MINTbase/InputController?v=s&g=GRCh37&search=submit&fs=GTTTATGTAGCTTACCTC
tRF-18-83ML5F02	+	-	-	https://cm.jefferson.edu/MINTbase/InputController?v=s&g=GRCh37&search=submit&fs=TCAGTCGGTAGAGCATCA
tRF-18-83ML5F0L		+	+	https://cm.jefferson.edu/MINTbase/InputController?v=s&g=GRCh37&search=submit&fs=TCAGTCGGTAGAGCATGA
tRF-18-87R8WP04	-	+		https://cm.jefferson.edu/MINTbase/InputController?v=s&g=GRCh37&search=submit&fs=TCCCTGGTGGTCTAGTGG
tRF-18-897PVP04	-	+		https://cm.jefferson.edu/MINTbase/InputController?v=s&g=GRCh37&search=submit&fs=TCCTCGTTAGTATAGTGG
tRF-18-8R1546D2	+	+	+	https://cm.jefferson.edu/MINTbase/InputController?v=s&g=GRCh37&search=submit&fs=TCCCCAGTACCTCCACCA
tRF-18-8R6Q46D2	-	-		https://cm.jefferson.edu/MINTbase/InputController?v=s&g=GRCh37&search=submit&fs=TCCCCGGCATCTCCACCA
tRF-18-9NF5W8W	+	-	-	https://cm.jefferson.edu/MINTbase/InputController?v=s&g=GRCh37&search=submit&fs=TGGTTAGCACTCTGGACT
tRF-18-B2NZW7DR	-	+	+	https://cm.jefferson.edu/MINTbase/InputController?v=s&g=GRCh37&search=submit&fs=AAAGACTTTTTCTCTGAC
tRF-18-D8YJE7DX	+	-	-	https://cm.jefferson.edu/MINTbase/InputController?v=s&g=GRCh37&search=submit&fs=AATGGTTAGCACTCTGGA
tRF-18-DDZZ4YV	-	+		https://cm.jefferson.edu/MINTbase/InputController?v=s&g=GRCh37&search=submit&fs=AAGACTTTTTCTCTGACC
tRF-18-H5KQBFD2	-	-		https://cm.jefferson.edu/MINTbase/InputController?v=s&g=GRCh37&search=submit&fs=ATCACCCCATAAACACCA
tRF-18-H7Q6JHD2	+		-	https://cm.jefferson.edu/MINTbase/InputController?v=s&g=GRCh37&search=submit&fs=ATCCTGCTCACAGCGCCA
tRF-18-HR6HFRD2	+	-		https://cm.jefferson.edu/MINTbase/InputController?v=s&g=GRCh37&search=submit&fs=ATCCCGGACGAGCCCCCA
tRF-18-HRE9XFD2	+	-	-	https://cm.jefferson.edu/MINTbase/InputController?v=s&g=GRCh37&search=submit&fs=ATCCCACTTCTGACACCA
tRF-18-HRF8X7D2	+	+	+	https://cm.jefferson.edu/MINTbase/InputController?v=s&g=GRCh37&search=submit&fs=ATCCCAGCGGTGCCTCCA
tRF-18-HSQSD2D2	+	-		https://cm.jefferson.edu/MINTbase/InputController?v=s&g=GRCh37&search=submit&fs=ATCCGGCTCGAAGGACCA
tRF-18-I8W47WZ	-	+	+	https://cm.jefferson.edu/MINTbase/InputController?v=s&g=GRCh37&search=submit&fs=ATTGGTCGTGGTTGTAGT
tRF-18-INVDRID1	-	-		https://cm.jefferson.edu/MINTbase/InputController?v=s&g=GRCh37&search=submit&fs=ATGTTTAGACGGGCTCAC
tRF-18-IWOMXFU	+	+		https://cm.jefferson.edu/MINTbase/InputController?v=s&g=GRCh37&search=submit&fs=ATTGTGAATCTGACAACA
tRF-18-J6K6UDV	+	+		https://cm.jefferson.edu/MINTbase/InputController?v=s&g=GRCh37&search=submit&fs=CATCACCCCATAAACACC
tRF-18-JMRPFQDS	+	+	+	https://cm.jefferson.edu/MINTbase/InputController?v=s&g=GRCh37&search=submit&fs=CAGTCGGTAGAGCATGAG
tRF-18-JYSWRY0H		+	+	https://cm.jefferson.edu/MINTbase/InputController?v=s&g=GRCh37&search=submit&fs=CATTGGTCGTGGTTGTAG
tRF-18-K67J4EDX	+	+	+	https://cm.jefferson.edu/MINTbase/InputController?v=s&g=GRCh37&search=submit&fs=CCCCAGTGGCCTAATGGA
tRF-18-N24YDR9	+	+	+	https://cm.jefferson.edu/MINTbase/InputController?v=s&g=GRCh37&search=submit&fs=CTGGACTCTGAATCCAGC
tRF-18-NONU3IDP	+	+		https://cm.jefferson.edu/MINTbase/InputController?v=s&g=GRCh37&search=submit&fs=CTTAACTTGACCGCTCTG
tRF-18-NYDRFU0J	+		-	https://cm.jefferson.edu/MINTbase/InputController?v=s&g=GRCh37&search=submit&fs=CTTTGAATCCAGCGATCC
tRF-18-NZ8O6FD2	-	+	+	https://cm.jefferson.edu/MINTbase/InputController?v=s&g=GRCh37&search=submit&fs=CTTTTTCCAAGGACACCA
tRF-18-O6M83O04	+	+	+	https://cm.jefferson.edu/MINTbase/InputController?v=s&g=GRCh37&search=submit&fs=GACCACGTGGCCTAATGG
tRF-18-O7M8LO04	+	+	+	https://cm.jefferson.edu/MINTbase/InputController?v=s&g=GRCh37&search=submit&fs=GACCTCGTGGCGCAATGG
tRF-18-O7M8LOD4	+	+	+	https://cm.jefferson.edu/MINTbase/InputController?v=s&g=GRCh37&search=submit&fs=GACCTCGTGGCGCAACGG
tRF-18-OB1690DV	-	+		https://cm.jefferson.edu/MINTbase/InputController?v=s&g=GRCh37&search=submit&fs=GAAAAAGTCATGGAGGCC
tRF-18-OR183O04	+	+	+	https://cm.jefferson.edu/MINTbase/InputController?v=s&g=GRCh37&search=submit&fs=GACCCAGTGGCCTAATGG
tRF-18-OSM83O04	+	+	+	https://cm.jefferson.edu/MINTbase/InputController?v=s&g=GRCh37&search=submit&fs=GACCGCGTGGCCTAATGG
tRF-18-P4R8YP04	+		+	https://cm.jefferson.edu/MINTbase/InputController?v=s&g=GRCh37&search=submit&fs=GCATGGGTGGTTCAGTGG
tRF-18-P90HRFD2	+	+	+	https://cm.jefferson.edu/MINTbase/InputController?v=s&g=GRCh37&search=submit&fs=GCCTCACACGGGGCACCA
tRF-18-PN6ISB03	+	+		https://cm.jefferson.edu/MINTbase/InputController?v=s&g=GRCh37&search=submit&fs=GCATTGGACTGTAAATCT
tRF-18-PNR8YP04	-	+	+	https://cm.jefferson.edu/MINTbase/InputController?v=s&g=GRCh37&search=submit&fs=GCATTGGTGGTTCAGTGG
tRF-18-PR183O04	+	+	+	https://cm.jefferson.edu/MINTbase/InputController?v=s&g=GRCh37&search=submit&fs=GCCCCAGTGGCCTAATGG
tRF-18-PR18B6D2	+	+	+	https://cm.jefferson.edu/MINTbase/InputController?v=s&g=GRCh37&search=submit&fs=GCCCCAGTGGAACCACCA
tRF-18-PS5P4P0K	+	+	+	https://cm.jefferson.edu/MINTbase/InputController?v=s&g=GRCh37&search=submit&fs=GCCCGGATAGCTCAGTCG
tRF-18-PV7J4EDX	+	+	+	https://cm.jefferson.edu/MINTbase/InputController?v=s&g=GRCh37&search=submit&fs=GCCGCGTGGCCTAATGGA
tRF-18-Q1Q89P04	-	+	+	https://cm.jefferson.edu/MINTbase/InputController?v=s&g=GRCh37&search=submit&fs=GCGCCGCTGGTGTAGTGG
tRF-18-Q77JPEDX	+	+	+	https://cm.jefferson.edu/MINTbase/InputController?v=s&g=GRCh37&search=submit&fs=GCTCTGTGGCGCAATGGA
tRF-18-QR7JPEDX	+	+	+	https://cm.jefferson.edu/MINTbase/InputController?v=s&g=GRCh37&search=submit&fs=GCTCCGTGGCGCAATGGA
tRF-18-R118LO04	+	+	+	https://cm.jefferson.edu/MINTbase/InputController?v=s&g=GRCh37&search=submit&fs=GGGCCAGTGGCGCAATGG
tRF-18-R29P4P04	+	+	+	https://cm.jefferson.edu/MINTbase/InputController?v=s&g=GRCh37&search=submit&fs=GGGGATGTAGCTCAGTGG
tRF-18-R9J89O04	+	+	+	https://cm.jefferson.edu/MINTbase/InputController?v=s&g=GRCh37&search=submit&fs=GGTTCCATGGTGTAATGG
tRF-18-R9JP9P04	-	+		https://cm.jefferson.edu/MINTbase/InputController?v=s&g=GRCh37&search=submit&fs=GGTTCCATAGTGTAGTGG
tRF-18-R9JP9PD4	-	+		https://cm.jefferson.edu/MINTbase/InputController?v=s&g=GRCh37&search=submit&fs=GGTTCCATAGTGTAGCGG
tRF-18-RK9P4P04	+	+	+	https://cm.jefferson.edu/MINTbase/InputController?v=s&g=GRCh37&search=submit&fs=GGGGGTGTAGCTCAGTGG
tRF-18-RKVP4P04	+	+	+	https://cm.jefferson.edu/MINTbase/InputController?v=s&g=GRCh37&search=submit&fs=GGGGGTATAGCTCAGTGG
tRF-18-RPM83004	-	+		https://cm.jefferson.edu/MINTbase/InputController?v=s&g=GRCh37&search=submit&fs=GGTAGCGTGGCCGAGTGG
tRF-18-RRJ89O04	-	+	+	https://cm.jefferson.edu/MINTbase/InputController?v=s&g=GRCh37&search=submit&fs=GGTCCCATGGTGTAATGG
tRF-18-RX6NMHD5	+	+	+	https://cm.jefferson.edu/MINTbase/InputController?v=s&g=GRCh37&search=submit&fs=GGTTAGGATTCGGCGCTC
tRF-18-RXPIN2D5		+	+	https://cm.jefferson.edu/MINTbase/InputController?v=s&g=GRCh37&search=submit&fs=GGTTAGCACTCTGGACTC
tRF-18-RXSINH0P	+	+	+	https://cm.jefferson.edu/MINTbase/InputController?v=s&g=GRCh37&search=submit&fs=GGTTAGTACTCTGCGTTG
tRF-18-RZXP8ZV	-		+	https://cm.jefferson.edu/MINTbase/InputController?v=s&g=GRCh37&search=submit&fs=GGTTTTGCAGTCCTTACC
tRF-18-S3M83004	+	+		https://cm.jefferson.edu/MINTbase/InputController?v=s&g=GRCh37&search=submit&fs=GTAGTCGTGGCCGAGTGG
tRF-18-S79PVOW	-		+	https://cm.jefferson.edu/MINTbase/InputController?v=s&g=GRCh37&search=submit&fs=GTCCTTGTAGTATAAACT
tRF-18-S8V0JUDR	+	+		https://cm.jefferson.edu/MINTbase/InputController?v=s&g=GRCh37&search=submit&fs=GTCGGTAGAGCATGAGAC
tRF-18-S998LO0K		+	+	https://cm.jefferson.edu/MINTbase/InputController?v=s&g=GRCh37&search=submit&fs=GTCTCTGTGGCGCAATCG
tRF-18-SP5830D4	-	+		https://cm.jefferson.edu/MINTbase/InputController?v=s&g=GRCh37&search=submit&fs=GTCAGGATGGCCGAGCGG
tRF-18-SSXUOLD2	-	+		https://cm.jefferson.edu/MINTbase/InputController?v=s&g=GRCh37&search=submit&fs=GTCCGTGCGAGAATACCA
tRF-18-U0EZY90L	-	+		https://cm.jefferson.edu/MINTbase/InputController?v=s&g=GRCh37&search=submit&fs=TAAAGACTTTTTCTCTGA
tRF-18-U1J0SU04	-	+		https://cm.jefferson.edu/MINTbase/InputController?v=s&g=GRCh37&search=submit&fs=TAACCCAGAGGTCGATGG
tRF-18-UIX1Q7DR	-	+	+	https://cm.jefferson.edu/MINTbase/InputController?v=s&g=GRCh37&search=submit&fs=TAACTTGACCGCTCTGAC
tRF-18-V0M0OY0H	+	-	-	https://cm.jefferson.edu/MINTbase/InputController?v=s&g=GRCh37&search=submit&fs=TAGAGCGGAGGACTGTAG
tRF-18-V47P59D9	+	-		https://cm.jefferson.edu/MINTbase/InputController?v=s&g=GRCh37&search=submit&fs=TAGTGGTTAGGATTCGGC
tRF-18-V47PU90M	+	-		https://cm.jefferson.edu/MINTbase/InputController?v=s&g=GRCh37&search=submit&fs=TAGTGGTTAGTACTCTGC
tRF-18-YDZDL90L	-	+	+	https://cm.jefferson.edu/MINTbase/InputController?v=s&g=GRCh37&search=submit&fs=TTAACTTGACCGCTCTGA
tRF-18-YPSV17DJ	+	-	-	https://cm.jefferson.edu/MINTbase/InputController?v=s&g=GRCh37&search=submit&fs=TTCAGGTCGCAGTCTCCC
tRF-18-YRR6RBD2	+	+		https://cm.jefferson.edu/MINTbase/InputController?v=s&g=GRCh37&search=submit&fs=TTCCCGGTCAGGGAACCA
tRF-18-YSQSD2D2	+	-		https://cm.jefferson.edu/MINTbase/InputController?v=s&g=GRCh37&search=submit&fs=TTCCGGCTCGAAGGACCA
tRF-18-Z3M8ZL0D	-	+	+	https://cm.jefferson.edu/MINTbase/InputController?v=s&g=GRCh37&search=submit&fs=TTGGTCGTGGTTGTAGTC
tRF-18-Z4D7OODH	+	+		https://cm.jefferson.edu/MINTbase/InputController?v=s&g=GRCh37&search=submit&fs=TTGTGAATCTGACAACAG
tRF-18-ZK8U53DJ	+	-		https://cm.jefferson.edu/MINTbase/InputController?v=s&g=GRCh37&search=submit&fs=TTGGGTCCGAGAGGTCCC
tRF-19-1SS2P4ER	-	+		https://cm.jefferson.edu/MINTbase/InputController?v=s&g=GRCh37&search=submit&fs=AGTCGGTAGAGCATGAGAC
tRF-19-1SS2PMER	+		-	https://cm.jefferson.edu/MINTbase/InputController?v=s&g=GRCh37&search=submit&fs=AGTCGGTAGAGCATCAGAC
tRF-19-3ZY61DE2	-	+	+	https://cm.jefferson.edu/MINTbase/InputController?v=s&g=GRCh37&search=submit&fs=CCTTTTTCCAAGGACACCA
tRF-19-4KRQ59J4	-	-		https://cm.jefferson.edu/MINTbase/InputController?v=s&g=GRCh37&search=submit&fs=CTAGGGGTATGATTCTCGG
tRF-19-4YDRFUJK	+	+	+	https://cm.jefferson.edu/MINTbase/InputController?v=s&g=GRCh37&search=submit&fs=CTCTGAATCCAGCGATCCG
tRF-19-54DFZ2HN	-	+		https://cm.jefferson.edu/MINTbase/InputController?v=s&g=GRCh37&search=submit&fs=GAGTGAAGCATTGGACTGT
tRF-19-5BF9000W	-	+	+	https://cm.jefferson.edu/MINTbase/InputController?v=s&g=GRCh37&search=submit&fs=GAGAAAGCTCACAAGAACT
tRF-19-6978WPIZ	+		+	https://cm.jefferson.edu/MINTbase/InputController?v=s&g=GRCh37&search=submit&fs=GGCTCGTTGGTCTAGGGGT
tRF-19-6998LOJX	+	+	+	https://cm.jefferson.edu/MINTbase/InputController?v=s&g=GRCh37&search=submit&fs=GGCTCTGTGGCGCAATGGA
tRF-19-69JP4PIZ	+	+	+	https://cm.jefferson.edu/MINTbase/InputController?v=s&g=GRCh37&search=submit&fs=GGCTCCATAGCTCAGGGGT
tRF-19-69M8LOJX	+	+	+	https://cm.jefferson.edu/MINTbase/InputController?v=s&g=GRCh37&search=submit&fs=GGCTCCGTGGCGCAATGGA
tRF-19-6J9KIWIZ	+	-		https://cm.jefferson.edu/MINTbase/InputController?v=s&g=GRCh37&search=submit&fs=GGAGCTGGGGATTGTGGGT
tRF-19-6RJ89OJZ	+	+	+	https://cm.jefferson.edu/MINTbase/InputController?v=s&g=GRCh37&search=submit&fs=GGCCCCATGGTGTAATGGT
tRF-19-6S7P4PK4	-	+		https://cm.jefferson.edu/MINTbase/InputController?v=s&g=GRCh37&search=submit&fs=GGCCGGTTAGCTCAGTTGG
tRF-19-6S983OJX	+	+	+	https://cm.jefferson.edu/MINTbase/InputController?v=s&g=GRCh37&search=submit&fs=GGCCGTGTGGCCTAATGGA
tRF-19-6SM83OJX	-	+	+	https://cm.jefferson.edu/MINTbase/InputController?v=s&g=GRCh37&search=submit&fs=GGCCGCGTGGCCTAATGGA
tRF-19-73FEWS1P	+	+	+	https://cm.jefferson.edu/MINTbase/InputController?v=s&g=GRCh37&search=submit&fs=GTGGTAGAATTCTCGCCTG
tRF-19-73V2Y81W		+	+	https://cm.jefferson.edu/MINTbase/InputController?v=s&g=GRCh37&search=submit&fs=GTGGTTAGGATTCGGCGCT
tRF-19-73V6M9I3	+	+		https://cm.jefferson.edu/MINTbase/InputController?v=s&g=GRCh37&search=submit&fs=GTGGTTATCACGTTCGCCT
tRF-19-73VL4YHE	-	+	+	https://cm.jefferson.edu/MINTbase/InputController?v=s&g=GRCh37&search=submit&fs=GTGGTTAGTACTCTGCGTT
tRF-19-76RSJMJJ	+	-		https://cm.jefferson.edu/MINTbase/InputController?v=s&g=GRCh37&search=submit&fs=GTTCAGGTCGCAGTCTCCC
tRF-19-79MP9P1Z		+	+	https://cm.jefferson.edu/MINTbase/InputController?v=s&g=GRCh37&search=submit&fs=GTTTCCGTAGTGTAGCGGT
tRF-19-79MP9PJZ	-	+	+	https://cm.jefferson.edu/MINTbase/InputController?v=s&g=GRCh37&search=submit&fs=GTTTCCGTAGTGTAGTGGT
tRF-19-7EMQ18KH	+	+		https://cm.jefferson.edu/MINTbase/InputController?v=s&g=GRCh37&search=submit&fs=GTGATCGTATAGTGGTTAG
tRF-19-7O58J01K	-	+		https://cm.jefferson.edu/MINTbase/InputController?v=s&g=GRCh37&search=submit&fs=GTTAAGATGGCAGAGCCCG
tRF-19-7X9PN5HJ	-	+		https://cm.jefferson.edu/MINTbase/InputController?v=s&g=GRCh37&search=submit&fs=GTTTATGTAGCTTACCTCC
tRF-19-82Z4D7HU	-	+		https://cm.jefferson.edu/MINTbase/InputController?v=s&g=GRCh37&search=submit&fs=TCAGATTGTGAATCTGACA
tRF-19-83RPD9JM	-	+		https://cm.jefferson.edu/MINTbase/InputController?v=s&g=GRCh37&search=submit&fs=TCAGTGGTAGAATTCTCGC
tRF-19-87R8WPJ9		+	+	https://cm.jefferson.edu/MINTbase/InputController?v=s&g=GRCh37&search=submit&fs=TCCCTGGTGGTCTAGTGGC
tRF-19-9N15WV2P		+	+	https://cm.jefferson.edu/MINTbase/InputController?v=s&g=GRCh37&search=submit&fs=TGGTTAGTACTCTGCGTTG
tRF-19-9NF5W8E5	+	-		https://cm.jefferson.edu/MINTbase/InputController?v=s&g=GRCh37&search=submit&fs=TGGTTAGCACTCTGGACTC
tRF-19-D7M4O1J2	+	+		https://cm.jefferson.edu/MINTbase/InputController?v=s&g=GRCh37&search=submit&fs=AATCTCGGTGGAACCTCCA
tRF-19-E76INBJ2	+	+		https://cm.jefferson.edu/MINTbase/InputController?v=s&g=GRCh37&search=submit&fs=ACTCTGGACTCTGAATCCA
tRF-19-EXEY0VJP	-	+	+	https://cm.jefferson.edu/MINTbase/InputController?v=s&g=GRCh37&search=submit&fs=ACTTAACTTGACCGCTCTG
tRF-19-HDK2RSF4	-	+		https://cm.jefferson.edu/MINTbase/InputController?v=s&g=GRCh37&search=submit&fs=ATAACCCAGAGGTCGATGG
tRF-19-HRMFWRE2	+	-		https://cm.jefferson.edu/MINTbase/InputController?v=s&g=GRCh37&search=submit&fs=ATCCCCGGCATCTCCACCA
tRF-19-I3JF4YHW	+	+		https://cm.jefferson.edu/MINTbase/InputController?v=s&g=GRCh37&search=submit&fs=ATGGTCAGCACTCTGGACT
tRF-19-I8W47WFD	-	+	+	https://cm.jefferson.edu/MINTbase/InputController?v=s&g=GRCh37&search=submit&fs=ATTGGTCGTGGTTGTAGTC
tRF-19-IR69OKE2	+	-		https://cm.jefferson.edu/MINTbase/InputController?v=s&g=GRCh37&search=submit&fs=ATTCCGGCTCGAAGGACCA
tRF-19-IRMM12E2	+	+	+	https://cm.jefferson.edu/MINTbase/InputController?v=s&g=GRCh37&search=submit&fs=ATTCCCGGTCAGGGAACCA
tRF-19-J4S2I71V	-	+	+	https://cm.jefferson.edu/MINTbase/InputController?v=s&g=GRCh37&search=submit&fs=CAGTGGTAGAATTCTCGCC
tRF-19-J6K6UDE2	+	-		https://cm.jefferson.edu/MINTbase/InputController?v=s&g=GRCh37&search=submit&fs=CATCACCCCATAAACACCA
tRF-19-M91MP3HJ	+	-		https://cm.jefferson.edu/MINTbase/InputController?v=s&g=GRCh37&search=submit&fs=CGTTCAGGTCGCAGTCTCC
tRF-19-N24YDRE8	+	+	+	https://cm.jefferson.edu/MINTbase/InputController?v=s&g=GRCh37&search=submit&fs=CTGGACTCTGAATCCAGCG
tRF-19-NL5RYKJM	+		-	https://cm.jefferson.edu/MINTbase/InputController?v=s&g=GRCh37&search=submit&fs=CTGTAGATCCTTAGGTCGC
tRF-19-NONU3IHL	+	+	+	https://cm.jefferson.edu/MINTbase/InputController?v=s&g=GRCh37&search=submit&fs=CTTAACTTGACCGCTCTGA
tRF-19-NRDF7U1K	+	-		https://cm.jefferson.edu/MINTbase/InputController?v=s&g=GRCh37&search=submit&fs=CTTCCAAGCAGTTGACCCG
tRF-19-NYDRFUJK	+		-	https://cm.jefferson.edu/MINTbase/InputController?v=s&g=GRCh37&search=submit&fs=CTTTGAATCCAGCGATCCG
tRF-19-O6M83OJX	+	+	+	https://cm.jefferson.edu/MINTbase/InputController?v=s&g=GRCh37&search=submit&fs=GACCACGTGGCCTAATGGA
tRF-19-OR183OJX	+	+	+	https://cm.jefferson.edu/MINTbase/InputController?v=s&g=GRCh37&search=submit&fs=GACCCAGTGGCCTAATGGA
tRF-19-OSM83OJX	+	+	+	https://cm.jefferson.edu/MINTbase/InputController?v=s&g=GRCh37&search=submit&fs=GACCGCGTGGCCTAATGGA
tRF-19-P4R8YPJZ	+	+	+	https://cm.jefferson.edu/MINTbase/InputController?v=s&g=GRCh37&search=submit&fs=GCATGGGTGGTTCAGTGGT
tRF-19-P97PLP2Y	+	+	+	https://cm.jefferson.edu/MINTbase/InputController?v=s&g=GRCh37&search=submit&fs=GCCTCGTTAGCGCAGTAGG
tRF-19-PNR8YPJZ	-	+	+	https://cm.jefferson.edu/MINTbase/InputController?v=s&g=GRCh37&search=submit&fs=GCATTGGTGGTTCAGTGGT
tRF-19-PR183OJX	+	+	+	https://cm.jefferson.edu/MINTbase/InputController?v=s&g=GRCh37&search=submit&fs=GCCCCAGTGGCCTAATGGA
tRF-19-PRR83OJX	+	+	+	https://cm.jefferson.edu/MINTbase/InputController?v=s&g=GRCh37&search=submit&fs=GCCCCGGTGGCCTAATGGA
tRF-19-PS5P4PJ4	+	+	+	https://cm.jefferson.edu/MINTbase/InputController?v=s&g=GRCh37&search=submit&fs=GCCCGGATAGCTCAGTCGG
tRF-19-PSQP4PJ4	-	+	+	https://cm.jefferson.edu/MINTbase/InputController?v=s&g=GRCh37&search=submit&fs=GCCCGGCTAGCTCAGTCGG
tRF-19-PY5P4PJ4	+	+	+	https://cm.jefferson.edu/MINTbase/InputController?v=s&g=GRCh37&search=submit&fs=GCCTGGATAGCTCAGTCGG
tRF-19-Q3V2Y72E	+	+	+	https://cm.jefferson.edu/MINTbase/InputController?v=s&g=GRCh37&search=submit&fs=GCGGTTAGGATTCCTGGTT
tRF-19-Q99P9PJZ	+	+	+	https://cm.jefferson.edu/MINTbase/InputController?v=s&g=GRCh37&search=submit&fs=GCTTCTGTAGTGTAGTGGT
tRF-19-QNR8VPJZ	+	+	+	https://cm.jefferson.edu/MINTbase/InputController?v=s&g=GRCh37&search=submit&fs=GCGTTGGTGGTATAGTGGT
tRF-19-QR18LOJ4	-	+	+	https://cm.jefferson.edu/MINTbase/InputController?v=s&g=GRCh37&search=submit&fs=GCTCCAGTGGCGCAATCGG
tRF-19-R118LOJX	+	+	+	https://cm.jefferson.edu/MINTbase/InputController?v=s&g=GRCh37&search=submit&fs=GGGCCAGTGGCGCAATGGA
tRF-19-R29P4PJZ	-	+	+	https://cm.jefferson.edu/MINTbase/InputController?v=s&g=GRCh37&search=submit&fs=GGGGATGTAGCTCAGTGGT
tRF-19-R9J89OJZ	+	+	+	https://cm.jefferson.edu/MINTbase/InputController?v=s&g=GRCh37&search=submit&fs=GGTTCCATGGTGTAATGGT
tRF-19-R9JP9P1Z	+	+	+	https://cm.jefferson.edu/MINTbase/InputController?v=s&g=GRCh37&search=submit&fs=GGTTCCATAGTGTAGCGGT
tRF-19-R9JP9PJZ		+	+	https://cm.jefferson.edu/MINTbase/InputController?v=s&g=GRCh37&search=submit&fs=GGTTCCATAGTGTAGTGGT
tRF-19-RK9P4PJZ	-	+	+	https://cm.jefferson.edu/MINTbase/InputController?v=s&g=GRCh37&search=submit&fs=GGGGGTGTAGCTCAGTGGT
tRF-19-RKIP4OF4	+	+	+	https://cm.jefferson.edu/MINTbase/InputController?v=s&g=GRCh37&search=submit&fs=GGGGGATTAGCTCAAATGG
tRF-19-RKVP4PJY	+	+	+	https://cm.jefferson.edu/MINTbase/InputController?v=s&g=GRCh37&search=submit&fs=GGGGGTATAGCTCAGTGGG
tRF-19-RNZFS72V	-		+	https://cm.jefferson.edu/MINTbase/InputController?v=s&g=GRCh37&search=submit&fs=GGGTTTTGCAGTCCTTACC
tRF-19-RRJ89OJZ	+	+	+	https://cm.jefferson.edu/MINTbase/InputController?v=s&g=GRCh37&search=submit&fs=GGTCCCATGGTGTAATGGT
tRF-19-RXPIN2H3	+	+	+	https://cm.jefferson.edu/MINTbase/InputController?v=s&g=GRCh37&search=submit&fs=GGTTAGCACTCTGGACTCT
tRF-19-RXPIN2HQ	+	+		https://cm.jefferson.edu/MINTbase/InputController?v=s&g=GRCh37&search=submit&fs=GGTTAGCACTCTGGACTTT
tRF-19-RXSINHKN	-	+	+	https://cm.jefferson.edu/MINTbase/InputController?v=s&g=GRCh37&search=submit&fs=GGTTAGTACTCTGCGTTGT
tRF-19-RZXP8ZE2	-	+	+	https://cm.jefferson.edu/MINTbase/InputController?v=s&g=GRCh37&search=submit&fs=GGTTTTGCAGTCCTTACCA
tRF-19-S998LOJ4	+	+	+	https://cm.jefferson.edu/MINTbase/InputController?v=s&g=GRCh37&search=submit&fs=GTCTCTGTGGCGCAATCGG
tRF-19-S998LOJX	+	+	+	https://cm.jefferson.edu/MINTbase/InputController?v=s&g=GRCh37&search=submit&fs=GTCTCTGTGGCGCAATGGA
tRF-19-SERXPIH4	-	-		https://cm.jefferson.edu/MINTbase/InputController?v=s&g=GRCh37&search=submit&fs=GTAATGGTTAGCACTCTGG
tRF-19-U0EZY9JR	-	+	+	https://cm.jefferson.edu/MINTbase/InputController?v=s&g=GRCh37&search=submit&fs=TAAAGACTTTTTCTCTGAC
tRF-19-U1J0SUJX	-	+	+	https://cm.jefferson.edu/MINTbase/InputController?v=s&g=GRCh37&search=submit&fs=TAACCCAGAGGTCGATGGA
tRF-19-UIX1Q7HV	-	+	+	https://cm.jefferson.edu/MINTbase/InputController?v=s&g=GRCh37&search=submit&fs=TAACTTGACCGCTCTGACC
tRF-19-UJJKIWIZ	+	-	-	https://cm.jefferson.edu/MINTbase/InputController?v=s&g=GRCh37&search=submit&fs=TAAGCCAGGGATTGTGGGT
tRF-19-V47PU9J8	+	-	-	https://cm.jefferson.edu/MINTbase/InputController?v=s&g=GRCh37&search=submit&fs=TAGTGGTTAGTACTCTGCG
tRF-19-VBY9PY11	+	-		https://cm.jefferson.edu/MINTbase/InputController?v=s&g=GRCh37&search=submit&fs=TAGAATTCTCGCCTGCCAC
tRF-19-W8E7OMF9	+	+	+	https://cm.jefferson.edu/MINTbase/InputController?v=s&g=GRCh37&search=submit&fs=TCTGGACTCTGAATCCAGC
tRF-19-WUNS56HS		+	+	https://cm.jefferson.edu/MINTbase/InputController?v=s&g=GRCh37&search=submit&fs=TCTGACTTCGGATCAGAAG
tRF-19-YDZDL9JR	-	+	+	https://cm.jefferson.edu/MINTbase/InputController?v=s&g=GRCh37&search=submit&fs=TTAACTTGACCGCTCTGAC
tRF-19-YJE76IHL	+	+		https://cm.jefferson.edu/MINTbase/InputController?v=s&g=GRCh37&search=submit&fs=TTAGCACTCTGGACTCTGA
tRF-19-YJE76IKL	+	+		https://cm.jefferson.edu/MINTbase/InputController?v=s&g=GRCh37&search=submit&fs=TTAGCACTCTGGACTTTGA
tRF-19-Z3M8ZL2J	-	+	+	https://cm.jefferson.edu/MINTbase/InputController?v=s&g=GRCh37&search=submit&fs=TTGGTCGTGGTTGTAGTCC
tRF-19-Z6EXEYEK	-	+	+	https://cm.jefferson.edu/MINTbase/InputController?v=s&g=GRCh37&search=submit&fs=TTTCAACTTAACTTGACCG
tRF-19-ZRS3S32D	-	+		https://cm.jefferson.edu/MINTbase/InputController?v=s&g=GRCh37&search=submit&fs=TTTCCGTAGTGTAGTGGTC
tRF-20-0M0RHB26	+	-		https://cm.jefferson.edu/MINTbase/InputController?v=s&g=GRCh37&search=submit&fs=ACATCACCCCATAAACACCA
tRF-20-0ZZRD226	-	+	+	https://cm.jefferson.edu/MINTbase/InputController?v=s&g=GRCh37&search=submit&fs=ACCTTTTTCCAAGGACACCA
tRF-20-18V0JZOY	+	+	+	https://cm.jefferson.edu/MINTbase/InputController?v=s&g=GRCh37&search=submit&fs=AGTGGTAGAGCATTTGACTG
tRF-20-18Y3E7QN	+		+	https://cm.jefferson.edu/MINTbase/InputController?v=s&g=GRCh37&search=submit&fs=AGTGGTTAGTACTCTGCGTT
tRF-20-299DWUH6	+	+		https://cm.jefferson.edu/MINTbase/InputController?v=s&g=GRCh37&search=submit&fs=CACTCTGGACTCTGAATCCA
tRF-20-40KK5Y93	+	-	-	https://cm.jefferson.edu/MINTbase/InputController?v=s&g=GRCh37&search=submit&fs=CTAAGCCAGGGATTGTGGGT
tRF-20-4YDRFU8U	-	+	+	https://cm.jefferson.edu/MINTbase/InputController?v=s&g=GRCh37&search=submit&fs=CTCTGAATCCAGCGATCCGA
tRF-20-4YO9XEKJ	+	+	+	https://cm.jefferson.edu/MINTbase/InputController?v=s&g=GRCh37&search=submit&fs=CTCTGGACTCTGAATCCAGC
tRF-20-4YOZXEKJ	+	+		https://cm.jefferson.edu/MINTbase/InputController?v=s&g=GRCh37&search=submit&fs=CTCTGGACTTTGAATCCAGC
tRF-20-5933JKB6	+	+	+	https://cm.jefferson.edu/MINTbase/InputController?v=s&g=GRCh37&search=submit&fs=GATTCCCGGTCAGGGAACCA
tRF-20-59MIL0O6	+		+	https://cm.jefferson.edu/MINTbase/InputController?v=s&g=GRCh37&search=submit&fs=GATTCCGGCTCGAAGGACCA
tRF-20-5Z2IUIX1	-	+	+	https://cm.jefferson.edu/MINTbase/InputController?v=s&g=GRCh37&search=submit&fs=GATTTCAACTTAACTTGACC
tRF-20-6998NPZJ	+	+	+	https://cm.jefferson.edu/MINTbase/InputController?v=s&g=GRCh37&search=submit&fs=GGCTCTGTGGCTTAGTTGGC
tRF-20-69M8LO9E		+	+	https://cm.jefferson.edu/MINTbase/InputController?v=s&g=GRCh37&search=submit&fs=GGCTCCGTGGCGCAATGGAT
tRF-20-6S7P4PWJ	+	+	+	https://cm.jefferson.edu/MINTbase/InputController?v=s&g=GRCh37&search=submit&fs=GGCCGGTTAGCTCAGTCGGC
tRF-20-6S7P4PZ3	+	+	+	https://cm.jefferson.edu/MINTbase/InputController?v=s&g=GRCh37&search=submit&fs=GGCCGGTTAGCTCAGTTGGT
tRF-20-6SM83O9E		+	+	https://cm.jefferson.edu/MINTbase/InputController?v=s&g=GRCh37&search=submit&fs=GGCCGCGTGGCCTAATGGAT
tRF-20-6VM8NPZ3		+	+	https://cm.jefferson.edu/MINTbase/InputController?v=s&g=GRCh37&search=submit&fs=GGCGCCGTGGCTTAGTTGGT
tRF-20-73V2Y8L9	+	+	+	https://cm.jefferson.edu/MINTbase/InputController?v=s&g=GRCh37&search=submit&fs=GTGGTTAGGATTCGGCGCTC
tRF-20-73VL4YLY	+	+		https://cm.jefferson.edu/MINTbase/InputController?v=s&g=GRCh37&search=submit&fs=GTGGTTAGTACTCTGCGCTG
tRF-20-73VL4YMY	-	+	+	https://cm.jefferson.edu/MINTbase/InputController?v=s&g=GRCh37&search=submit&fs=GTGGTTAGTACTCTGCGTTG
tRF-20-79MP9P9M	-	+		https://cm.jefferson.edu/MINTbase/InputController?v=s&g=GRCh37&search=submit&fs=GTTTCCGTAGTGTAGTGGTC
tRF-20-7EMQ18Y3	+	+	+	https://cm.jefferson.edu/MINTbase/InputController?v=s&g=GRCh37&search=submit&fs=GTGATCGTATAGTGGTTAGT
tRF-20-7O58J0K8	-	+	+	https://cm.jefferson.edu/MINTbase/InputController?v=s&g=GRCh37&search=submit&fs=GTTAAGATGGCAGAGCCCGG
tRF-20-7OFIZ9WU		+	+	https://cm.jefferson.edu/MINTbase/InputController?v=s&g=GRCh37&search=submit&fs=GTTAAAGACTTTTTCTCTGA
tRF-20-7X9PN547	-		+	https://cm.jefferson.edu/MINTbase/InputController?v=s&g=GRCh37&search=submit&fs=GTTTATGTAGCTTACCTCCT
tRF-20-83RPD9W1	-	+	+	https://cm.jefferson.edu/MINTbase/InputController?v=s&g=GRCh37&search=submit&fs=TCAGTGGTAGAATTCTCGCC
tRF-20-8XF6RE98	+	+	+	https://cm.jefferson.edu/MINTbase/InputController?v=s&g=GRCh37&search=submit&fs=TCCTAAGCCAGGGATTGTGG
tRF-20-9EDJSYE9		-	-	https://cm.jefferson.edu/MINTbase/InputController?v=s&g=GRCh37&search=submit&fs=TGGATAAGGCGTCTGACTTC
tRF-20-9LON4VN1	+	-		https://cm.jefferson.edu/MINTbase/InputController?v=s&g=GRCh37&search=submit&fs=TGGTAGAATTCTCGCCTGCC
tRF-20-9N15WV7W	-	+		https://cm.jefferson.edu/MINTbase/InputController?v=s&g=GRCh37&search=submit&fs=TGGTTAGTACTCTGCGTTGT
tRF-20-9O9NF5W8	+	-	-	https://cm.jefferson.edu/MINTbase/InputController?v=s&g=GRCh37&search=submit&fs=TGTAATGGTTAGCACTCTGG
tRF-20-B2NZW7O6	-		+	https://cm.jefferson.edu/MINTbase/InputController?v=s&g=GRCh37&search=submit&fs=AAAGACTTTTTCTCTGACCA
tRF-20-BMW36D46	+	+		https://cm.jefferson.edu/MINTbase/InputController?v=s&g=GRCh37&search=submit&fs=AAATCTCGGTGGAACCTCCA
tRF-20-BZBZOS4Y	-	+	+	https://cm.jefferson.edu/MINTbase/InputController?v=s&g=GRCh37&search=submit&fs=AACTTAACTTGACCGCTCTG
tRF-20-D8YJE76I	+	-		https://cm.jefferson.edu/MINTbase/InputController?v=s&g=GRCh37&search=submit&fs=AATGGTTAGCACTCTGGACT
tRF-20-EXEY0VWU		+	+	https://cm.jefferson.edu/MINTbase/InputController?v=s&g=GRCh37&search=submit&fs=ACTTAACTTGACCGCTCTGA
tRF-20-F5W8E7OM	+	+		https://cm.jefferson.edu/MINTbase/InputController?v=s&g=GRCh37&search=submit&fs=AGCACTCTGGACTCTGAATC
tRF-20-HDK2RSI2	-	+	+	https://cm.jefferson.edu/MINTbase/InputController?v=s&g=GRCh37&search=submit&fs=ATAACCCAGAGGTCGATGGA
tRF-20-HEPURYX3	+	-	-	https://cm.jefferson.edu/MINTbase/InputController?v=s&g=GRCh37&search=submit&fs=ATAATGCCGAGGTTGTGAGT
tRF-20-I35F4YO9	+	+	+	https://cm.jefferson.edu/MINTbase/InputController?v=s&g=GRCh37&search=submit&fs=ATGGTGAGCACTCTGGACTC
tRF-20-I8W47W1R	-	+	+	https://cm.jefferson.edu/MINTbase/InputController?v=s&g=GRCh37&search=submit&fs=ATTGGTCGTGGTTGTAGTCC
tRF-20-I9BZBZOS		+	+	https://cm.jefferson.edu/MINTbase/InputController?v=s&g=GRCh37&search=submit&fs=ATTTCAACTTAACTTGACCG
tRF-20-IWOMXF02	+	+		https://cm.jefferson.edu/MINTbase/InputController?v=s&g=GRCh37&search=submit&fs=ATTGTGAATCTGACAACAGA
tRF-20-J4S2I7L7	-	+		https://cm.jefferson.edu/MINTbase/InputController?v=s&g=GRCh37&search=submit&fs=CAGTGGTAGAATTCTCGCCT
tRF-20-J4S2PNXI	-	+		https://cm.jefferson.edu/MINTbase/InputController?v=s&g=GRCh37&search=submit&fs=CAGTGGTAGAGCATTTGACT
tRF-20-JMRPFQ5D	-	+	+	https://cm.jefferson.edu/MINTbase/InputController?v=s&g=GRCh37&search=submit&fs=CAGTCGGTAGAGCATGAGAC
tRF-20-JYSWRYVM	-	+	+	https://cm.jefferson.edu/MINTbase/InputController?v=s&g=GRCh37&search=submit&fs=CATTGGTCGTGGTTGTAGTC
tRF-20-M0NK5Y93	+	-	-	https://cm.jefferson.edu/MINTbase/InputController?v=s&g=GRCh37&search=submit&fs=CGGAGCTGGGGATTGTGGGT
tRF-20-M91MP34R	+	-		https://cm.jefferson.edu/MINTbase/InputController?v=s&g=GRCh37&search=submit&fs=CGTTCAGGTCGCAGTCTCCC
tRF-20-NB8PLML3	+	-	-	https://cm.jefferson.edu/MINTbase/InputController?v=s&g=GRCh37&search=submit&fs=CTGAATCCAGCGATCCGAGT
tRF-20-NONU3IND	-	+	+	https://cm.jefferson.edu/MINTbase/InputController?v=s&g=GRCh37&search=submit&fs=CTTAACTTGACCGCTCTGAC
tRF-20-OSM83O9E	+	+		https://cm.jefferson.edu/MINTbase/InputController?v=s&g=GRCh37&search=submit&fs=GACCGCGTGGCCTAATGGAT
tRF-20-OUR8309N	-	+		https://cm.jefferson.edu/MINTbase/InputController?v=s&g=GRCh37&search=submit&fs=GACGAGGTGGCCGAGTGGTT
tRF-20-P4R8YP9L	+	+	+	https://cm.jefferson.edu/MINTbase/InputController?v=s&g=GRCh37&search=submit&fs=GCATGGGTGGTTCAGTGGTA
tRF-20-PNR8YP9L	-	+	+	https://cm.jefferson.edu/MINTbase/InputController?v=s&g=GRCh37&search=submit&fs=GCATTGGTGGTTCAGTGGTA
tRF-20-PS5P4PW3	+	+	+	https://cm.jefferson.edu/MINTbase/InputController?v=s&g=GRCh37&search=submit&fs=GCCCGGATAGCTCAGTCGGT
tRF-20-Q1Q89P9L	-	+	+	https://cm.jefferson.edu/MINTbase/InputController?v=s&g=GRCh37&search=submit&fs=GCGCCGCTGGTGTAGTGGTA
tRF-20-Q99P9P9N	-	+		https://cm.jefferson.edu/MINTbase/InputController?v=s&g=GRCh37&search=submit&fs=GCTTCTGTAGTGTAGTGGTT
tRF-20-QR535Z8L	-	+		https://cm.jefferson.edu/MINTbase/InputController?v=s&g=GRCh37&search=submit&fs=GCTCCGAGGTGATTTTCATA
tRF-20-R118LO9E		+	+	https://cm.jefferson.edu/MINTbase/InputController?v=s&g=GRCh37&search=submit&fs=GGGCCAGTGGCGCAATGGAT
tRF-20-R29P4P9L	-	+	+	https://cm.jefferson.edu/MINTbase/InputController?v=s&g=GRCh37&search=submit&fs=GGGGATGTAGCTCAGTGGTA
tRF-20-R8309NDJ	+	+	+	https://cm.jefferson.edu/MINTbase/InputController?v=s&g=GRCh37&search=submit&fs=GGTGGCCGAGTGGTTAAGGC
tRF-20-R9JP9PMN	-	+		https://cm.jefferson.edu/MINTbase/InputController?v=s&g=GRCh37&search=submit&fs=GGTTCCATAGTGTAGCGGTT
tRF-20-RK9P4P9L	-	+	+	https://cm.jefferson.edu/MINTbase/InputController?v=s&g=GRCh37&search=submit&fs=GGGGGTGTAGCTCAGTGGTA
tRF-20-RNZFS7U6	-	+		https://cm.jefferson.edu/MINTbase/InputController?v=s&g=GRCh37&search=submit&fs=GGGTTTTGCAGTCCTTACCA
tRF-20-RXPIN24Y	+	+	+	https://cm.jefferson.edu/MINTbase/InputController?v=s&g=GRCh37&search=submit&fs=GGTTAGCACTCTGGACTCTG
tRF-20-RXSINHZ4		+	+	https://cm.jefferson.edu/MINTbase/InputController?v=s&g=GRCh37&search=submit&fs=GGTTAGTACTCTGCGTTGTG
tRF-20-S998LO9D	+	+	+	https://cm.jefferson.edu/MINTbase/InputController?v=s&g=GRCh37&search=submit&fs=GTCTCTGTGGCGCAATGGAC
tRF-20-S998LOW3	+	+	+	https://cm.jefferson.edu/MINTbase/InputController?v=s&g=GRCh37&search=submit&fs=GTCTCTGTGGCGCAATCGGT
tRF-20-SBKKRSL3	+	-	-	https://cm.jefferson.edu/MINTbase/InputController?v=s&g=GRCh37&search=submit&fs=GTAAACCAGGGGTCGCGAGT
tRF-20-SERXPIN2	+	-	-	https://cm.jefferson.edu/MINTbase/InputController?v=s&g=GRCh37&search=submit&fs=GTAATGGTTAGCACTCTGGA
tRF-20-SJ7JLJR7	+	+		https://cm.jefferson.edu/MINTbase/InputController?v=s&g=GRCh37&search=submit&fs=GTAGCGTGGCCGAGCGGTCT
tRF-20-SP5830MM	-	+	+	https://cm.jefferson.edu/MINTbase/InputController?v=s&g=GRCh37&search=submit&fs=GTCAGGATGGCCGAGCGGTC
tRF-20-U0EZY9X1	-	+		https://cm.jefferson.edu/MINTbase/InputController?v=s&g=GRCh37&search=submit&fs=TAAAGACTTTTTCTCTGACC
tRF-20-U1J0SU9E	-	+		https://cm.jefferson.edu/MINTbase/InputController?v=s&g=GRCh37&search=submit&fs=TAACCCAGAGGTCGATGGAT
tRF-20-V47PU9XW	-	+	+	https://cm.jefferson.edu/MINTbase/InputController?v=s&g=GRCh37&search=submit&fs=TAGTGGTTAGTACTCTGCGT
tRF-20-VBY9PYKH	+	-		https://cm.jefferson.edu/MINTbase/InputController?v=s&g=GRCh37&search=submit&fs=TAGAATTCTCGCCTGCCACG
tRF-20-YBOZZ7ND	-	+		https://cm.jefferson.edu/MINTbase/InputController?v=s&g=GRCh37&search=submit&fs=TTAAAGACTTTTTCTCTGAC
tRF-20-YDZDL9X1	-	+	+	https://cm.jefferson.edu/MINTbase/InputController?v=s&g=GRCh37&search=submit&fs=TTAACTTGACCGCTCTGACC
tRF-20-YJE76INB	+	+		https://cm.jefferson.edu/MINTbase/InputController?v=s&g=GRCh37&search=submit&fs=TTAGCACTCTGGACTCTGAA
tRF-20-YJE76IZB	+	+		https://cm.jefferson.edu/MINTbase/InputController?v=s&g=GRCh37&search=submit&fs=TTAGCACTCTGGACTTTGAA
tRF-20-Z3M8ZLSS	-	+	+	https://cm.jefferson.edu/MINTbase/InputController?v=s&g=GRCh37&search=submit&fs=TTGGTCGTGGTTGTAGTCCG
tRF-20-Z4D7OOJ0	+	+	+	https://cm.jefferson.edu/MINTbase/InputController?v=s&g=GRCh37&search=submit&fs=TTGTGAATCTGACAACAGAG
tRF-21-18Y3E7QN0	+	+	+	https://cm.jefferson.edu/MINTbase/InputController?v=s&g=GRCh37&search=submit&fs=AGTGGTTAGTACTCTGCGTTG
tRF-21-1E6SF8WO0	+	-	-	https://cm.jefferson.edu/MINTbase/InputController?v=s&g=GRCh37&search=submit&fs=AGGATGGCCGAGCGGTCTAAG
tRF-21-1XDDZZ4YB	+	+		https://cm.jefferson.edu/MINTbase/InputController?v=s&g=GRCh37&search=submit&fs=AGTTAAAGACTTTTTCTCTGA
tRF-21-23KYY8Q1B	+		+	https://cm.jefferson.edu/MINTbase/InputController?v=s&g=GRCh37&search=submit&fs=CAAGTCCCTGTTCGGGCGCCA
tRF-21-2EK8E0KRB	+	-		https://cm.jefferson.edu/MINTbase/InputController?v=s&g=GRCh37&search=submit&fs=CAAATCCCGGACGAGCCCCCA
tRF-21-2IUIX1Q70	-	+		https://cm.jefferson.edu/MINTbase/InputController?v=s&g=GRCh37&search=submit&fs=CAACTTAACTTGACCGCTCTG
tRF-21-2YU04DYJB	-	+	+	https://cm.jefferson.edu/MINTbase/InputController?v=s&g=GRCh37&search=submit&fs=CACTGTAAAGCTAACTTAGCA
tRF-21-32Q86N7KE	+	-		https://cm.jefferson.edu/MINTbase/InputController?v=s&g=GRCh37&search=submit&fs=CCGGAGCTGGGGATTGTGGGT
tRF-21-3OPP6N7KE	+	-	-	https://cm.jefferson.edu/MINTbase/InputController?v=s&g=GRCh37&search=submit&fs=CCTAAGCCAGGGATTGTGGGT
tRF-21-40KK5Y93E	+	-		https://cm.jefferson.edu/MINTbase/InputController?v=s&g=GRCh37&search=submit&fs=CTAAGCCAGGGATTGTGGGTT
tRF-21-4YDRFU8U0	-	+	+	https://cm.jefferson.edu/MINTbase/InputController?v=s&g=GRCh37&search=submit&fs=CTCTGAATCCAGCGATCCGAG
tRF-21-4YO9XEKJ0	+	+	+	https://cm.jefferson.edu/MINTbase/InputController?v=s&g=GRCh37&search=submit&fs=CTCTGGACTCTGAATCCAGCG
tRF-21-5BF900BYD	-	+	+	https://cm.jefferson.edu/MINTbase/InputController?v=s&g=GRCh37&search=submit&fs=GAGAAAGCTCACAAGAACTGC
tRF-21-5Z2IUIX10	-	+	+	https://cm.jefferson.edu/MINTbase/InputController?v=s&g=GRCh37&search=submit&fs=GATTTCAACTTAACTTGACCG
tRF-21-69JMW96KD		+	+	https://cm.jefferson.edu/MINTbase/InputController?v=s&g=GRCh37&search=submit&fs=GGCTCCAGTCTCTTCGGAGGC
tRF-21-69JMW9RKD	+	+		https://cm.jefferson.edu/MINTbase/InputController?v=s&g=GRCh37&search=submit&fs=GGCTCCAGTCTCTTCGGGGGC
tRF-21-6INB8PLMD	+		+	https://cm.jefferson.edu/MINTbase/InputController?v=s&g=GRCh37&search=submit&fs=GGACTCTGAATCCAGCGATCC
tRF-21-6S7P4PZ3E	+	+	+	https://cm.jefferson.edu/MINTbase/InputController?v=s&g=GRCh37&search=submit&fs=GGCCGGTTAGCTCAGTTGGTT
tRF-21-735L8RPYE	-	+		https://cm.jefferson.edu/MINTbase/InputController?v=s&g=GRCh37&search=submit&fs=GTGGTGAGTATCCCCGCCTGT
tRF-21-73VL4YMYE	-	+		https://cm.jefferson.edu/MINTbase/InputController?v=s&g=GRCh37&search=submit&fs=GTGGTTAGTACTCTGCGTTGT
tRF-21-7LI3VF4Y0	+	-		https://cm.jefferson.edu/MINTbase/InputController?v=s&g=GRCh37&search=submit&fs=GTGTAATGGTTAGCACTCTGG
tRF-21-7O58J0K8E	-	+	+	https://cm.jefferson.edu/MINTbase/InputController?v=s&g=GRCh37&search=submit&fs=GTTAAGATGGCAGAGCCCGGT
tRF-21-7OFIZ9WUD	-	+	+	https://cm.jefferson.edu/MINTbase/InputController?v=s&g=GRCh37&search=submit&fs=GTTAAAGACTTTTTCTCTGAC
tRF-21-7X9PN547D	-	-		https://cm.jefferson.edu/MINTbase/InputController?v=s&g=GRCh37&search=submit&fs=GTTTATGTAGCTTACCTCCTC
tRF-21-83ML5F82D	-	+		https://cm.jefferson.edu/MINTbase/InputController?v=s&g=GRCh37&search=submit&fs=TCAGTCGGTAGAGCATCAGAC
tRF-21-83ML5FX2D	-	+		https://cm.jefferson.edu/MINTbase/InputController?v=s&g=GRCh37&search=submit&fs=TCAGTCGGTAGAGCATGAGAC
tRF-21-83RPD9W1E	-	+		https://cm.jefferson.edu/MINTbase/InputController?v=s&g=GRCh37&search=submit&fs=TCAGTGGTAGAATTCTCGCCT
tRF-21-8XF6RE980	+	+	+	https://cm.jefferson.edu/MINTbase/InputController?v=s&g=GRCh37&search=submit&fs=TCCTAAGCCAGGGATTGTGGG
tRF-21-9L5H52NL0	+	-	-	https://cm.jefferson.edu/MINTbase/InputController?v=s&g=GRCh37&search=submit&fs=TGGTAGAGCGGAGGACTGTAG
tRF-21-9N15WV7W0	+	+	+	https://cm.jefferson.edu/MINTbase/InputController?v=s&g=GRCh37&search=submit&fs=TGGTTAGTACTCTGCGTTGTG
tRF-21-9O9NF5W8B	+	-	-	https://cm.jefferson.edu/MINTbase/InputController?v=s&g=GRCh37&search=submit&fs=TGTAATGGTTAGCACTCTGGA
tRF-21-9P8WQ0D5D	-	+	+	https://cm.jefferson.edu/MINTbase/InputController?v=s&g=GRCh37&search=submit&fs=TGTAGTCCGTGCGAGAATACC
tRF-21-B54ZUPX1B	+	-		https://cm.jefferson.edu/MINTbase/InputController?v=s&g=GRCh37&search=submit&fs=AACACCTCTTTACAGTGACCA
tRF-21-BZBZOS4YB	-	+	+	https://cm.jefferson.edu/MINTbase/InputController?v=s&g=GRCh37&search=submit&fs=AACTTAACTTGACCGCTCTGA
tRF-21-DRFU8U76B	+	+		https://cm.jefferson.edu/MINTbase/InputController?v=s&g=GRCh37&search=submit&fs=AATCCAGCGATCCGAGTTCAA
tRF-21-E76INB8PD	+	+	+	https://cm.jefferson.edu/MINTbase/InputController?v=s&g=GRCh37&search=submit&fs=ACTCTGGACTCTGAATCCAGC
tRF-21-E7OMJHHSB	+		+	https://cm.jefferson.edu/MINTbase/InputController?v=s&g=GRCh37&search=submit&fs=ACTCTGAATCCAGCGATCCGA
tRF-21-EXEY0VWUD	-	+	+	https://cm.jefferson.edu/MINTbase/InputController?v=s&g=GRCh37&search=submit&fs=ACTTAACTTGACCGCTCTGAC
tRF-21-F9LKXNYQB	-	+	+	https://cm.jefferson.edu/MINTbase/InputController?v=s&g=GRCh37&search=submit&fs=AGCTCCGAGGTGATTTTCATA
tRF-21-HDK2RSI2E	-	+		https://cm.jefferson.edu/MINTbase/InputController?v=s&g=GRCh37&search=submit&fs=ATAACCCAGAGGTCGATGGAT
tRF-21-I3VF4YO9E	-	+		https://cm.jefferson.edu/MINTbase/InputController?v=s&g=GRCh37&search=submit&fs=ATGGTTAGCACTCTGGACTCT
tRF-21-I8W47W1R0	-	+	+	https://cm.jefferson.edu/MINTbase/InputController?v=s&g=GRCh37&search=submit&fs=ATTGGTCGTGGTTGTAGTCCG
tRF-21-IWOMXF020	+	+		https://cm.jefferson.edu/MINTbase/InputController?v=s&g=GRCh37&search=submit&fs=ATTGTGAATCTGACAACAGAG
tRF-21-J4S2I7L70	-	+		https://cm.jefferson.edu/MINTbase/InputController?v=s&g=GRCh37&search=submit&fs=CAGTGGTAGAATTCTCGCCTG
tRF-21-J65YXENDB	+	+		https://cm.jefferson.edu/MINTbase/InputController?v=s&g=GRCh37&search=submit&fs=CATCAGATTGTGAATCTGACA
tRF-21-JMRPFQ5DE	-	+		https://cm.jefferson.edu/MINTbase/InputController?v=s&g=GRCh37&search=submit&fs=CAGTCGGTAGAGCATGAGACT
tRF-21-JOKP1M58B	-		+	https://cm.jefferson.edu/MINTbase/InputController?v=s&g=GRCh37&search=submit&fs=CATAACCCAGAGGTCGATGGA
tRF-21-JOWU1M70E	+	-	-	https://cm.jefferson.edu/MINTbase/InputController?v=s&g=GRCh37&search=submit&fs=CATAATCTGAAGGTCGTGAGT
tRF-21-JOWU1MN0E	+	-	-	https://cm.jefferson.edu/MINTbase/InputController?v=s&g=GRCh37&search=submit&fs=CATAATCTGAAGGTCCTGAGT
tRF-21-JYSWRYVMD	-	+	+	https://cm.jefferson.edu/MINTbase/InputController?v=s&g=GRCh37&search=submit&fs=CATTGGTCGTGGTTGTAGTCC
tRF-21-LEK58Y01B	+	-		https://cm.jefferson.edu/MINTbase/InputController?v=s&g=GRCh37&search=submit&fs=CGAATCCCACTCCTGACACCA
tRF-21-LEK5LYK1B	+	-		https://cm.jefferson.edu/MINTbase/InputController?v=s&g=GRCh37&search=submit&fs=CGAATCCCACCGCTGCCACCA
tRF-21-LEK5YY01B	+	-		https://cm.jefferson.edu/MINTbase/InputController?v=s&g=GRCh37&search=submit&fs=CGAATCCCACTTCTGACACCA
tRF-21-LN3JWB61B	+		-	https://cm.jefferson.edu/MINTbase/InputController?v=s&g=GRCh37&search=submit&fs=CGATTCCGGCTCGAAGGACCA
tRF-21-LNK88KO1B	+	+		https://cm.jefferson.edu/MINTbase/InputController?v=s&g=GRCh37&search=submit&fs=CGATTCCCGGTCAGGGAACCA
tRF-21-LNKSEK51B	+	+		https://cm.jefferson.edu/MINTbase/InputController?v=s&g=GRCh37&search=submit&fs=CGATTCCCCGACGGGGAGCCA
tRF-21-MQ18Y3E70	-	+		https://cm.jefferson.edu/MINTbase/InputController?v=s&g=GRCh37&search=submit&fs=CGTATAGTGGTTAGTACTCTG
tRF-21-N0X0JYOYE	+	+		https://cm.jefferson.edu/MINTbase/InputController?v=s&g=GRCh37&search=submit&fs=CTGAGTGAAGCATTGGACTGT
tRF-21-NONU3INDD	-	+	+	https://cm.jefferson.edu/MINTbase/InputController?v=s&g=GRCh37&search=submit&fs=CTTAACTTGACCGCTCTGACC
tRF-21-NYDRFU8U0	-	-		https://cm.jefferson.edu/MINTbase/InputController?v=s&g=GRCh37&search=submit&fs=CTTTGAATCCAGCGATCCGAG
tRF-21-OB1690PQ0	-	+	+	https://cm.jefferson.edu/MINTbase/InputController?v=s&g=GRCh37&search=submit&fs=GAAAAAGTCATGGAGGCCATG
tRF-21-P2PSSELQB	-	+	+	https://cm.jefferson.edu/MINTbase/InputController?v=s&g=GRCh37&search=submit&fs=GCAGAGCCCGGTAATCGCATA
tRF-21-P4R8YP9L0	+	+	+	https://cm.jefferson.edu/MINTbase/InputController?v=s&g=GRCh37&search=submit&fs=GCATGGGTGGTTCAGTGGTAG
tRF-21-PNR8YP9L0	-	+	+	https://cm.jefferson.edu/MINTbase/InputController?v=s&g=GRCh37&search=submit&fs=GCATTGGTGGTTCAGTGGTAG
tRF-21-R3VJ4ZZ5D	-	+	+	https://cm.jefferson.edu/MINTbase/InputController?v=s&g=GRCh37&search=submit&fs=GGGGTTAGGCCTCTTTTTACC
tRF-21-ROD8N0X0D	-	+		https://cm.jefferson.edu/MINTbase/InputController?v=s&g=GRCh37&search=submit&fs=GGTAAAATGGCTGAGTGAAGC
tRF-21-RP9830MME	+	+		https://cm.jefferson.edu/MINTbase/InputController?v=s&g=GRCh37&search=submit&fs=GGTAGTGTGGCCGAGCGGTCT
tRF-21-RPM8309ME	-	+		https://cm.jefferson.edu/MINTbase/InputController?v=s&g=GRCh37&search=submit&fs=GGTAGCGTGGCCGAGTGGTCT
tRF-21-RPM830MME	-	+		https://cm.jefferson.edu/MINTbase/InputController?v=s&g=GRCh37&search=submit&fs=GGTAGCGTGGCCGAGCGGTCT
tRF-21-RS9NS334D	-		+	https://cm.jefferson.edu/MINTbase/InputController?v=s&g=GRCh37&search=submit&fs=GGTCGTGGTTGTAGTCCGTGC
tRF-21-RXPIN24YB	-		+	https://cm.jefferson.edu/MINTbase/InputController?v=s&g=GRCh37&search=submit&fs=GGTTAGCACTCTGGACTCTGA
tRF-21-S334L2H1B	-		+	https://cm.jefferson.edu/MINTbase/InputController?v=s&g=GRCh37&search=submit&fs=GTAGTCCGTGCGAGAATACCA
tRF-21-SP5830MME	-	+	+	https://cm.jefferson.edu/MINTbase/InputController?v=s&g=GRCh37&search=submit&fs=GTCAGGATGGCCGAGCGGTCT
tRF-21-U0EZY9X1B	-		+	https://cm.jefferson.edu/MINTbase/InputController?v=s&g=GRCh37&search=submit&fs=TAAAGACTTTTTCTCTGACCA
tRF-21-U1J0SU9ED	+	+		https://cm.jefferson.edu/MINTbase/InputController?v=s&g=GRCh37&search=submit&fs=TAACCCAGAGGTCGATGGATC
tRF-21-U470299DE	+	+		https://cm.jefferson.edu/MINTbase/InputController?v=s&g=GRCh37&search=submit&fs=TAATGGTGAGCACTCTGGACT
tRF-21-UKM7OZMED	+	+	+	https://cm.jefferson.edu/MINTbase/InputController?v=s&g=GRCh37&search=submit&fs=TAAGGCGTCTGACTTCGGATC
tRF-21-V47PU9XWE	-	+	+	https://cm.jefferson.edu/MINTbase/InputController?v=s&g=GRCh37&search=submit&fs=TAGTGGTTAGTACTCTGCGTT
tRF-21-VBY9PYKHD	+	-		https://cm.jefferson.edu/MINTbase/InputController?v=s&g=GRCh37&search=submit&fs=TAGAATTCTCGCCTGCCACGC
tRF-21-VF4YOZXED	+	+		https://cm.jefferson.edu/MINTbase/InputController?v=s&g=GRCh37&search=submit&fs=TAGCACTCTGGACTTTGAATC
tRF-21-VH7P59N3E	+	+	+	https://cm.jefferson.edu/MINTbase/InputController?v=s&g=GRCh37&search=submit&fs=TAGCGGTTAGGATTCCTGGTT
tRF-21-WB8689SVD	-		+	https://cm.jefferson.edu/MINTbase/InputController?v=s&g=GRCh37&search=submit&fs=TCGAATCCCATCCTCGTCGCC
tRF-21-WE884U1DD	+	-		https://cm.jefferson.edu/MINTbase/InputController?v=s&g=GRCh37&search=submit&fs=TCGATTCCGGCTCGAAGGACC
tRF-21-WPMN1E8Y0	+	+		https://cm.jefferson.edu/MINTbase/InputController?v=s&g=GRCh37&search=submit&fs=TCTAGCGGTTAGGATTCCTGG
tRF-21-XXH6Z4NYD	+	+	+	https://cm.jefferson.edu/MINTbase/InputController?v=s&g=GRCh37&search=submit&fs=TGCTAATCCATTGTGCTTTGC
tRF-21-YBOZZ7NDD	-	+	+	https://cm.jefferson.edu/MINTbase/InputController?v=s&g=GRCh37&search=submit&fs=TTAAAGACTTTTTCTCTGACC
tRF-21-YP9LON4VD	-	+	+	https://cm.jefferson.edu/MINTbase/InputController?v=s&g=GRCh37&search=submit&fs=TTCAGTGGTAGAATTCTCGCC
tRF-22-18Y3E7QNN	+	+		https://cm.jefferson.edu/MINTbase/InputController?v=s&g=GRCh37&search=submit&fs=AGTGGTTAGTACTCTGCGTTGT
tRF-22-299DWUH6M	+	+		https://cm.jefferson.edu/MINTbase/InputController?v=s&g=GRCh37&search=submit&fs=CACTCTGGACTCTGAATCCAGC
tRF-22-2IUIX1Q7L	-	+	+	https://cm.jefferson.edu/MINTbase/InputController?v=s&g=GRCh37&search=submit&fs=CAACTTAACTTGACCGCTCTGA
tRF-22-40KK5Y935		+	+	https://cm.jefferson.edu/MINTbase/InputController?v=s&g=GRCh37&search=submit&fs=CTAAGCCAGGGATTGTGGGTTC
tRF-22-43RX6NMH3	-	+		https://cm.jefferson.edu/MINTbase/InputController?v=s&g=GRCh37&search=submit&fs=CTAGTGGTTAGGATTCGGCGCT
tRF-22-45H5KQBFJ	-	+		https://cm.jefferson.edu/MINTbase/InputController?v=s&g=GRCh37&search=submit&fs=CTCACATCACCCCATAAACACC
tRF-22-4DBQ6ZW6J	-	+		https://cm.jefferson.edu/MINTbase/InputController?v=s&g=GRCh37&search=submit&fs=CTAACAACATGGCTTTCTCACC
tRF-22-4JRX6N38Q	+	+		https://cm.jefferson.edu/MINTbase/InputController?v=s&g=GRCh37&search=submit&fs=CTAGCGGTTAGGATTCCTGGTT
tRF-22-4YDRFU8UN	+	-		https://cm.jefferson.edu/MINTbase/InputController?v=s&g=GRCh37&search=submit&fs=CTCTGAATCCAGCGATCCGAGT
tRF-22-54DFZ2NLF	-	+		https://cm.jefferson.edu/MINTbase/InputController?v=s&g=GRCh37&search=submit&fs=GAGTGAAGCATTGGACTGTAAA
tRF-22-5BF900BY3	-	+	+	https://cm.jefferson.edu/MINTbase/InputController?v=s&g=GRCh37&search=submit&fs=GAGAAAGCTCACAAGAACTGCT
tRF-22-5EYONONUJ	-	+		https://cm.jefferson.edu/MINTbase/InputController?v=s&g=GRCh37&search=submit&fs=GAGATTTCAACTTAACTTGACC
tRF-22-5Z2IUIX1M		+	+	https://cm.jefferson.edu/MINTbase/InputController?v=s&g=GRCh37&search=submit&fs=GATTTCAACTTAACTTGACCGC
tRF-22-6978WPRLP	-	+		https://cm.jefferson.edu/MINTbase/InputController?v=s&g=GRCh37&search=submit&fs=GGCTCGTTGGTCTAGGGGTATG
tRF-22-6L0JVRI85	-	+		https://cm.jefferson.edu/MINTbase/InputController?v=s&g=GRCh37&search=submit&fs=GGATAACAGCTATCCATTGGTC
tRF-22-6SXMSL73O	+		-	https://cm.jefferson.edu/MINTbase/InputController?v=s&g=GRCh37&search=submit&fs=GGCCGTGATCGTATAGTGGTTA
tRF-22-6VR8K09LH	-	+	+	https://cm.jefferson.edu/MINTbase/InputController?v=s&g=GRCh37&search=submit&fs=GGCGCGGTGGCCAAGTGGTAAG
tRF-22-73V2Y8L95	+	+		https://cm.jefferson.edu/MINTbase/InputController?v=s&g=GRCh37&search=submit&fs=GTGGTTAGGATTCGGCGCTCTC
tRF-22-73VL4YMYP	+	+	+	https://cm.jefferson.edu/MINTbase/InputController?v=s&g=GRCh37&search=submit&fs=GTGGTTAGTACTCTGCGTTGTG
tRF-22-7673FEWSJ	-	+	+	https://cm.jefferson.edu/MINTbase/InputController?v=s&g=GRCh37&search=submit&fs=GTTCAGTGGTAGAATTCTCGCC
tRF-22-7LI3VF4YL		-	-	https://cm.jefferson.edu/MINTbase/InputController?v=s&g=GRCh37&search=submit&fs=GTGTAATGGTTAGCACTCTGGA
tRF-22-7O58J0K8O	-	+	+	https://cm.jefferson.edu/MINTbase/InputController?v=s&g=GRCh37&search=submit&fs=GTTAAGATGGCAGAGCCCGGTA
tRF-22-7OFIZ9WUJ	-	+	+	https://cm.jefferson.edu/MINTbase/InputController?v=s&g=GRCh37&search=submit&fs=GTTAAAGACTTTTTCTCTGACC
tRF-22-7SERM4921	-		+	https://cm.jefferson.edu/MINTbase/InputController?v=s&g=GRCh37&search=submit&fs=GTTCGACTCCCGGTGTGGGAAC
tRF-22-7SERML921	-	+	+	https://cm.jefferson.edu/MINTbase/InputController?v=s&g=GRCh37&search=submit&fs=GTTCGACTCCCGGTATGGGAAC
tRF-22-7SIR3DR2M	-		+	https://cm.jefferson.edu/MINTbase/InputController?v=s&g=GRCh37&search=submit&fs=GTTCGATTCCCCGACGGGGAGC
tRF-22-7SIRMM121	-	+	+	https://cm.jefferson.edu/MINTbase/InputController?v=s&g=GRCh37&search=submit&fs=GTTCGATTCCCGGTCAGGGAAC
tRF-22-7Y93Y086Q	-	+	+	https://cm.jefferson.edu/MINTbase/InputController?v=s&g=GRCh37&search=submit&fs=GTTTGTGGGTTTAAGTCCCATT
tRF-22-83ML5F923	-	+		https://cm.jefferson.edu/MINTbase/InputController?v=s&g=GRCh37&search=submit&fs=TCAGTCGGTAGAGCATGGGACT
tRF-22-83ML5FX23	-	+		https://cm.jefferson.edu/MINTbase/InputController?v=s&g=GRCh37&search=submit&fs=TCAGTCGGTAGAGCATGAGACT
tRF-22-83RPD9W1P		+	+	https://cm.jefferson.edu/MINTbase/InputController?v=s&g=GRCh37&search=submit&fs=TCAGTGGTAGAATTCTCGCCTG
tRF-22-86J8WPMNH	+		-	https://cm.jefferson.edu/MINTbase/InputController?v=s&g=GRCh37&search=submit&fs=TCCCACATGGTCTAGCGGTTAG
tRF-22-87R8WP9NH	-	+	+	https://cm.jefferson.edu/MINTbase/InputController?v=s&g=GRCh37&search=submit&fs=TCCCTGGTGGTCTAGTGGTTAG
tRF-22-897PVP94H	+	+		https://cm.jefferson.edu/MINTbase/InputController?v=s&g=GRCh37&search=submit&fs=TCCTCGTTAGTATAGTGGTGAG
tRF-22-8B8SOUPR2	+	-	-	https://cm.jefferson.edu/MINTbase/InputController?v=s&g=GRCh37&search=submit&fs=TCAAATCCCGGACGAGCCCCCA
tRF-22-8BWS72092	+		+	https://cm.jefferson.edu/MINTbase/InputController?v=s&g=GRCh37&search=submit&fs=TCAAATCTCGGTGGAACCTCCA
tRF-22-8DYDZDL9P	-	+	+	https://cm.jefferson.edu/MINTbase/InputController?v=s&g=GRCh37&search=submit&fs=TCAACTTAACTTGACCGCTCTG
tRF-22-8EKSP1852	+	-	-	https://cm.jefferson.edu/MINTbase/InputController?v=s&g=GRCh37&search=submit&fs=TCAATCCCCGGCACCTCCACCA
tRF-22-8EKSPM852	+	-	-	https://cm.jefferson.edu/MINTbase/InputController?v=s&g=GRCh37&search=submit&fs=TCAATCCCCGGCATCTCCACCA
tRF-22-8NRS9NS3J	-	+		https://cm.jefferson.edu/MINTbase/InputController?v=s&g=GRCh37&search=submit&fs=TCATTGGTCGTGGTTGTAGTCC
tRF-22-8XF6RE98N	+	-	-	https://cm.jefferson.edu/MINTbase/InputController?v=s&g=GRCh37&search=submit&fs=TCCTAAGCCAGGGATTGTGGGT
tRF-22-9N15WV7W4	+	+	+	https://cm.jefferson.edu/MINTbase/InputController?v=s&g=GRCh37&search=submit&fs=TGGTTAGTACTCTGCGTTGTGG
tRF-22-9NF5W8E7L	+	-		https://cm.jefferson.edu/MINTbase/InputController?v=s&g=GRCh37&search=submit&fs=TGGTTAGCACTCTGGACTCTGA
tRF-22-9P8WQ0D52	-	+	+	https://cm.jefferson.edu/MINTbase/InputController?v=s&g=GRCh37&search=submit&fs=TGTAGTCCGTGCGAGAATACCA
tRF-22-BQJE9UHY1	-	+		https://cm.jefferson.edu/MINTbase/InputController?v=s&g=GRCh37&search=submit&fs=AACATCAGATTGTGAATCTGAC
tRF-22-BZBZOS4Y1	-	+	+	https://cm.jefferson.edu/MINTbase/InputController?v=s&g=GRCh37&search=submit&fs=AACTTAACTTGACCGCTCTGAC
tRF-22-DRFU8U76F	+	+	+	https://cm.jefferson.edu/MINTbase/InputController?v=s&g=GRCh37&search=submit&fs=AATCCAGCGATCCGAGTTCAAA
tRF-22-E76INB8PK	+	+		https://cm.jefferson.edu/MINTbase/InputController?v=s&g=GRCh37&search=submit&fs=ACTCTGGACTCTGAATCCAGCG
tRF-22-EXEY0VWUJ	-	+		https://cm.jefferson.edu/MINTbase/InputController?v=s&g=GRCh37&search=submit&fs=ACTTAACTTGACCGCTCTGACC
tRF-22-F5W8E7OM2	+	+		https://cm.jefferson.edu/MINTbase/InputController?v=s&g=GRCh37&search=submit&fs=AGCACTCTGGACTCTGAATCCA
tRF-22-FN8DYDZDK	-	+	+	https://cm.jefferson.edu/MINTbase/InputController?v=s&g=GRCh37&search=submit&fs=AGATTTCAACTTAACTTGACCG
tRF-22-HQ9M739P5	-	+	+	https://cm.jefferson.edu/MINTbase/InputController?v=s&g=GRCh37&search=submit&fs=ATCATTGGTCGTGGTTGTAGTC
tRF-22-I3VF4YO9P	+	+	+	https://cm.jefferson.edu/MINTbase/InputController?v=s&g=GRCh37&search=submit&fs=ATGGTTAGCACTCTGGACTCTG
tRF-22-I3VF4YOZP	+	+	+	https://cm.jefferson.edu/MINTbase/InputController?v=s&g=GRCh37&search=submit&fs=ATGGTTAGCACTCTGGACTTTG
tRF-22-I8W47W1RN		+	+	https://cm.jefferson.edu/MINTbase/InputController?v=s&g=GRCh37&search=submit&fs=ATTGGTCGTGGTTGTAGTCCGT
tRF-22-J4S2PNXIM	-	+	+	https://cm.jefferson.edu/MINTbase/InputController?v=s&g=GRCh37&search=submit&fs=CAGTGGTAGAGCATTTGACTGC
tRF-22-JOKP1M58I	-	+		https://cm.jefferson.edu/MINTbase/InputController?v=s&g=GRCh37&search=submit&fs=CATAACCCAGAGGTCGATGGAT
tRF-22-JYSWRYVMK		+	+	https://cm.jefferson.edu/MINTbase/InputController?v=s&g=GRCh37&search=submit&fs=CATTGGTCGTGGTTGTAGTCCG
tRF-22-N0X0JYOYO	-	+		https://cm.jefferson.edu/MINTbase/InputController?v=s&g=GRCh37&search=submit&fs=CTGAGTGAAGCATTGGACTGTA
tRF-22-N1EH6KK8N	+	-		https://cm.jefferson.edu/MINTbase/InputController?v=s&g=GRCh37&search=submit&fs=CTGCCACGCGGGAGGCCCGGGT
tRF-22-NMEH623KN	+	-	-	https://cm.jefferson.edu/MINTbase/InputController?v=s&g=GRCh37&search=submit&fs=CTGTCACGCGGGAGACCGGGGT
tRF-22-NRDF7UK8N		-	-	https://cm.jefferson.edu/MINTbase/InputController?v=s&g=GRCh37&search=submit&fs=CTTCCAAGCAGTTGACCCGGGT
tRF-22-NYDRFO8UN	+	-	-	https://cm.jefferson.edu/MINTbase/InputController?v=s&g=GRCh37&search=submit&fs=CTTTGAATCCAGCAATCCGAGT
tRF-22-NYDRFU8UN	+	-	-	https://cm.jefferson.edu/MINTbase/InputController?v=s&g=GRCh37&search=submit&fs=CTTTGAATCCAGCGATCCGAGT
tRF-22-P4R8YP9LL	-	+	+	https://cm.jefferson.edu/MINTbase/InputController?v=s&g=GRCh37&search=submit&fs=GCATGGGTGGTTCAGTGGTAGA
tRF-22-PNR8YP9LL	-	+	+	https://cm.jefferson.edu/MINTbase/InputController?v=s&g=GRCh37&search=submit&fs=GCATTGGTGGTTCAGTGGTAGA
tRF-22-PS5P4PW3H	+	+	+	https://cm.jefferson.edu/MINTbase/InputController?v=s&g=GRCh37&search=submit&fs=GCCCGGATAGCTCAGTCGGTAG
tRF-22-PUDP4PZKH	-	+		https://cm.jefferson.edu/MINTbase/InputController?v=s&g=GRCh37&search=submit&fs=GCCGAAATAGCTCAGTTGGGAG
tRF-22-Q1Q89P9L5	-	+	+	https://cm.jefferson.edu/MINTbase/InputController?v=s&g=GRCh37&search=submit&fs=GCGCCGCTGGTGTAGTGGTATC
tRF-22-QNR8VP94H	-	+	+	https://cm.jefferson.edu/MINTbase/InputController?v=s&g=GRCh37&search=submit&fs=GCGTTGGTGGTATAGTGGTGAG
tRF-22-R3VJ4ZZ52	-	+	+	https://cm.jefferson.edu/MINTbase/InputController?v=s&g=GRCh37&search=submit&fs=GGGGTTAGGCCTCTTTTTACCA
tRF-22-R959KUMKH	-	+	+	https://cm.jefferson.edu/MINTbase/InputController?v=s&g=GRCh37&search=submit&fs=GGTTCGATTCCCCGACGGGGAG
tRF-22-R9O9337KF	-	+	+	https://cm.jefferson.edu/MINTbase/InputController?v=s&g=GRCh37&search=submit&fs=GGTTCGACTCCCGGTGTGGGAA
tRF-22-RK9P4P9LL	-	+	+	https://cm.jefferson.edu/MINTbase/InputController?v=s&g=GRCh37&search=submit&fs=GGGGGTGTAGCTCAGTGGTAGA
tRF-22-RKVP4P9LL	-	+	+	https://cm.jefferson.edu/MINTbase/InputController?v=s&g=GRCh37&search=submit&fs=GGGGGTATAGCTCAGTGGTAGA
tRF-22-ROD8N0X02	-	+	+	https://cm.jefferson.edu/MINTbase/InputController?v=s&g=GRCh37&search=submit&fs=GGTAAAATGGCTGAGTGAAGCA
tRF-22-RPM8309MO	-	+		https://cm.jefferson.edu/MINTbase/InputController?v=s&g=GRCh37&search=submit&fs=GGTAGCGTGGCCGAGTGGTCTA
tRF-22-RPM830MMO	-	+	+	https://cm.jefferson.edu/MINTbase/InputController?v=s&g=GRCh37&search=submit&fs=GGTAGCGTGGCCGAGCGGTCTA
tRF-22-RS9NS334K	-		+	https://cm.jefferson.edu/MINTbase/InputController?v=s&g=GRCh37&search=submit&fs=GGTCGTGGTTGTAGTCCGTGCG
tRF-22-RWD8YJE74	+	-	-	https://cm.jefferson.edu/MINTbase/InputController?v=s&g=GRCh37&search=submit&fs=GGTGTAATGGTTAGCACTCTGG
tRF-22-RXPIN24YF	-		+	https://cm.jefferson.edu/MINTbase/InputController?v=s&g=GRCh37&search=submit&fs=GGTTAGCACTCTGGACTCTGAA
tRF-22-SERUPIN23	+	+		https://cm.jefferson.edu/MINTbase/InputController?v=s&g=GRCh37&search=submit&fs=GTAATGGTGAGCACTCTGGACT
tRF-22-SP5830MMO	-	+	+	https://cm.jefferson.edu/MINTbase/InputController?v=s&g=GRCh37&search=submit&fs=GTCAGGATGGCCGAGCGGTCTA
tRF-22-U1J0SU9EK	-	+	+	https://cm.jefferson.edu/MINTbase/InputController?v=s&g=GRCh37&search=submit&fs=TAACCCAGAGGTCGATGGATCG
tRF-22-U47P299DQ	+	+		https://cm.jefferson.edu/MINTbase/InputController?v=s&g=GRCh37&search=submit&fs=TAATGGTTAGCACTCTGGACTT
tRF-22-V47P596V5	+	+	+	https://cm.jefferson.edu/MINTbase/InputController?v=s&g=GRCh37&search=submit&fs=TAGTGGTTAGGATTCGGCGCTC
tRF-22-V47PU9XWP		+	+	https://cm.jefferson.edu/MINTbase/InputController?v=s&g=GRCh37&search=submit&fs=TAGTGGTTAGTACTCTGCGTTG
tRF-22-V6Z3M8ZLN	-	+		https://cm.jefferson.edu/MINTbase/InputController?v=s&g=GRCh37&search=submit&fs=TATCATTGGTCGTGGTTGTAGT
tRF-22-VF4YO9XEJ	-	+		https://cm.jefferson.edu/MINTbase/InputController?v=s&g=GRCh37&search=submit&fs=TAGCACTCTGGACTCTGAATCC
tRF-22-VP9N15WVN		+	+	https://cm.jefferson.edu/MINTbase/InputController?v=s&g=GRCh37&search=submit&fs=TATAGTGGTTAGTACTCTGCGT
tRF-22-W0K672052	+	-	-	https://cm.jefferson.edu/MINTbase/InputController?v=s&g=GRCh37&search=submit&fs=TCGAGCCCCAGTGGAACCACCA
tRF-22-WB08Q2B52	-	-	-	https://cm.jefferson.edu/MINTbase/InputController?v=s&g=GRCh37&search=submit&fs=TCGAAACCGGGCGGAAACACCA
tRF-22-WB863IP52		-	-	https://cm.jefferson.edu/MINTbase/InputController?v=s&g=GRCh37&search=submit&fs=TCGAATCCCACCGCTGCCACCA
tRF-22-WB8647O52	+	-	-	https://cm.jefferson.edu/MINTbase/InputController?v=s&g=GRCh37&search=submit&fs=TCGAATCCCACTCCTGACACCA
tRF-22-WB86N7O52	+	-	-	https://cm.jefferson.edu/MINTbase/InputController?v=s&g=GRCh37&search=submit&fs=TCGAATCCCACTTCTGACACCA
tRF-22-WB86Q3P92	+	-	-	https://cm.jefferson.edu/MINTbase/InputController?v=s&g=GRCh37&search=submit&fs=TCGAATCCCAGCGGTGCCTCCA
tRF-22-WB86QKP92	+	-		https://cm.jefferson.edu/MINTbase/InputController?v=s&g=GRCh37&search=submit&fs=TCGAATCCCAGCGGGGCCTCCA
tRF-22-WB884U1D2	+	-	-	https://cm.jefferson.edu/MINTbase/InputController?v=s&g=GRCh37&search=submit&fs=TCGAATCCGGCTCGAAGGACCA
tRF-22-WB8Y3DUV2	+	-	-	https://cm.jefferson.edu/MINTbase/InputController?v=s&g=GRCh37&search=submit&fs=TCGAATCCTGCCGACTACGCCA
tRF-22-WD8S746D2	+	-	-	https://cm.jefferson.edu/MINTbase/InputController?v=s&g=GRCh37&search=submit&fs=TCGACTCCCGGTGTGGGAACCA
tRF-22-WE884U1D2	+	-	-	https://cm.jefferson.edu/MINTbase/InputController?v=s&g=GRCh37&search=submit&fs=TCGATTCCGGCTCGAAGGACCA
tRF-22-WE8SPOL52	+	-		https://cm.jefferson.edu/MINTbase/InputController?v=s&g=GRCh37&search=submit&fs=TCGATTCCCGGCCAACGCACCA
tRF-22-WE8SPOX52	+	-	-	https://cm.jefferson.edu/MINTbase/InputController?v=s&g=GRCh37&search=submit&fs=TCGATTCCCGGCCAATGCACCA
tRF-22-WEK879652	+	-	-	https://cm.jefferson.edu/MINTbase/InputController?v=s&g=GRCh37&search=submit&fs=TCGATCCCGGGTTTCGGCACCA
tRF-22-WEKSPM852	+	-	-	https://cm.jefferson.edu/MINTbase/InputController?v=s&g=GRCh37&search=submit&fs=TCGATCCCCGGCATCTCCACCA
tRF-22-WEPSJR852	+	-	-	https://cm.jefferson.edu/MINTbase/InputController?v=s&g=GRCh37&search=submit&fs=TCGATGCCCGCATCCTCCACCA
tRF-22-YBOZZ7ND2	-	+	+	https://cm.jefferson.edu/MINTbase/InputController?v=s&g=GRCh37&search=submit&fs=TTAAAGACTTTTTCTCTGACCA
tRF-22-YDLBRY735	+	+		https://cm.jefferson.edu/MINTbase/InputController?v=s&g=GRCh37&search=submit&fs=TTAACCGAAAGGTTGGTGGTTC
tRF-22-YP9LON4V3	-	+	+	https://cm.jefferson.edu/MINTbase/InputController?v=s&g=GRCh37&search=submit&fs=TTCAGTGGTAGAATTCTCGCCT
tRF-22-Z3FJ6KEWH	+	-	-	https://cm.jefferson.edu/MINTbase/InputController?v=s&g=GRCh37&search=submit&fs=TTGGTAGAGCGGAGGACTGTAG
tRF-22-Z3M8ZLSSP		+	+	https://cm.jefferson.edu/MINTbase/InputController?v=s&g=GRCh37&search=submit&fs=TTGGTCGTGGTTGTAGTCCGTG
tRF-22-Z4PVFO3SN	+	-	-	https://cm.jefferson.edu/MINTbase/InputController?v=s&g=GRCh37&search=submit&fs=TTGTGGCCGCAGCAACCTCGGT
tRF-22-ZK8U53K8N	+	-	-	https://cm.jefferson.edu/MINTbase/InputController?v=s&g=GRCh37&search=submit&fs=TTGGGTCCGAGAGGTCCCGGGT
tRF-22-ZKXU53K8N	+	-	-	https://cm.jefferson.edu/MINTbase/InputController?v=s&g=GRCh37&search=submit&fs=TTGGGTGCGAGAGGTCCCGGGT
tRF-22-ZLB6R3LUN		-	-	https://cm.jefferson.edu/MINTbase/InputController?v=s&g=GRCh37&search=submit&fs=TTGTAAACCAGGGGTCGCGAGT
tRF-22-ZLSSXUOLJ	-	+	+	https://cm.jefferson.edu/MINTbase/InputController?v=s&g=GRCh37&search=submit&fs=TTGTAGTCCGTGCGAGAATACC
tRF-23-2IUIX1Q7DR	-	+	+	https://cm.jefferson.edu/MINTbase/InputController?v=s&g=GRCh37&search=submit&fs=CAACTTAACTTGACCGCTCTGAC
tRF-23-3196L85DD4	+	-		https://cm.jefferson.edu/MINTbase/InputController?v=s&g=GRCh37&search=submit&fs=CCGCCTGTCACGCGGGAGACCGG
tRF-23-392J1Y0SDZ		-	-	https://cm.jefferson.edu/MINTbase/InputController?v=s&g=GRCh37&search=submit&fs=CCTTCCAAGCAGTTGACCCGGGT
tRF-23-395P4PN3X	+	+		https://cm.jefferson.edu/MINTbase/InputController?v=s&g=GRCh37&search=submit&fs=CCTTCGATAGCTCAGCTGGTAGA
tRF-23-395P4PZ3X	-	+	+	https://cm.jefferson.edu/MINTbase/InputController?v=s&g=GRCh37&search=submit&fs=CCTTCGATAGCTCAGTTGGTAGA
tRF-23-3W2VR008DZ	+	-	-	https://cm.jefferson.edu/MINTbase/InputController?v=s&g=GRCh37&search=submit&fs=CCTGTCACGCGGGAGACCGGGGT
tRF-23-40KK5Y930K	+	+	+	https://cm.jefferson.edu/MINTbase/InputController?v=s&g=GRCh37&search=submit&fs=CTAAGCCAGGGATTGTGGGTTCG
tRF-23-45EHBK8RDZ	+	+		https://cm.jefferson.edu/MINTbase/InputController?v=s&g=GRCh37&search=submit&fs=CTCACACGCGAAAGGTCCCCGGT
tRF-23-4YDRFU8U0E	+	-		https://cm.jefferson.edu/MINTbase/InputController?v=s&g=GRCh37&search=submit&fs=CTCTGAATCCAGCGATCCGAGTT
tRF-23-5EYONONUDK	-	+	+	https://cm.jefferson.edu/MINTbase/InputController?v=s&g=GRCh37&search=submit&fs=GAGATTTCAACTTAACTTGACCG
tRF-23-5NB2NZW7DR	-	+		https://cm.jefferson.edu/MINTbase/InputController?v=s&g=GRCh37&search=submit&fs=GAGTTAAAGACTTTTTCTCTGAC
tRF-23-5SVP9N1503	+	+		https://cm.jefferson.edu/MINTbase/InputController?v=s&g=GRCh37&search=submit&fs=GATCGTATAGTGGTTAGTACTCT
tRF-23-5Z2IUIX1DW	-	+	+	https://cm.jefferson.edu/MINTbase/InputController?v=s&g=GRCh37&search=submit&fs=GATTTCAACTTAACTTGACCGCT
tRF-23-62Z6EXEYV	-	+		https://cm.jefferson.edu/MINTbase/InputController?v=s&g=GRCh37&search=submit&fs=GGAGATTTCAACTTAACTTGACC
tRF-23-68K87SERD4	-		+	https://cm.jefferson.edu/MINTbase/InputController?v=s&g=GRCh37&search=submit&fs=GGCGGCCCGGGTTCGACTCCCGG
tRF-23-6SXMSL730H	+	-	-	https://cm.jefferson.edu/MINTbase/InputController?v=s&g=GRCh37&search=submit&fs=GGCCGTGATCGTATAGTGGTTAG
tRF-23-6VR8K09LY	-	+	+	https://cm.jefferson.edu/MINTbase/InputController?v=s&g=GRCh37&search=submit&fs=GGCGCGGTGGCCAAGTGGTAAGG
tRF-23-7673FEWSD3	-	+	+	https://cm.jefferson.edu/MINTbase/InputController?v=s&g=GRCh37&search=submit&fs=GTTCAGTGGTAGAATTCTCGCCT
tRF-23-779PZBHF8	-		+	https://cm.jefferson.edu/MINTbase/InputController?v=s&g=GRCh37&search=submit&fs=GTTCTTGTAGTTGAAATACAACG
tRF-23-78V0M0OY0H	+	-	-	https://cm.jefferson.edu/MINTbase/InputController?v=s&g=GRCh37&search=submit&fs=GTTGGTAGAGCGGAGGACTGTAG
tRF-23-79MP9P9MDD	-	+	+	https://cm.jefferson.edu/MINTbase/InputController?v=s&g=GRCh37&search=submit&fs=GTTTCCGTAGTGTAGTGGTCATC
tRF-23-79MP9P9NDD	-		+	https://cm.jefferson.edu/MINTbase/InputController?v=s&g=GRCh37&search=submit&fs=GTTTCCGTAGTGTAGTGGTTATC
tRF-23-79MP9PMNDD	-		+	https://cm.jefferson.edu/MINTbase/InputController?v=s&g=GRCh37&search=submit&fs=GTTTCCGTAGTGTAGCGGTTATC
tRF-23-7O58J0K80F	-	+	+	https://cm.jefferson.edu/MINTbase/InputController?v=s&g=GRCh37&search=submit&fs=GTTAAGATGGCAGAGCCCGGTAA
tRF-23-7OFIZ9WUD2	-	+	+	https://cm.jefferson.edu/MINTbase/InputController?v=s&g=GRCh37&search=submit&fs=GTTAAAGACTTTTTCTCTGACCA
tRF-23-7SIR3DR2DV	-	+	+	https://cm.jefferson.edu/MINTbase/InputController?v=s&g=GRCh37&search=submit&fs=GTTCGATTCCCCGACGGGGAGCC
tRF-23-7SIRMM12V	-	+	+	https://cm.jefferson.edu/MINTbase/InputController?v=s&g=GRCh37&search=submit&fs=GTTCGATTCCCGGTCAGGGAACC
tRF-23-7W1R7HFEV	-		+	https://cm.jefferson.edu/MINTbase/InputController?v=s&g=GRCh37&search=submit&fs=GTTGTAGTCCGTGCGAGAATACC
tRF-23-87R718YKDE	-	+	+	https://cm.jefferson.edu/MINTbase/InputController?v=s&g=GRCh37&search=submit&fs=TCCCTGGTCTAGTGGTTAGGATT
tRF-23-87R8WP9NY	-	+	+	https://cm.jefferson.edu/MINTbase/InputController?v=s&g=GRCh37&search=submit&fs=TCCCTGGTGGTCTAGTGGTTAGG
tRF-23-897PVP94Z	-	+		https://cm.jefferson.edu/MINTbase/InputController?v=s&g=GRCh37&search=submit&fs=TCCTCGTTAGTATAGTGGTGAGT
tRF-23-8DYDZDL90L	-	+	+	https://cm.jefferson.edu/MINTbase/InputController?v=s&g=GRCh37&search=submit&fs=TCAACTTAACTTGACCGCTCTGA
tRF-23-94U47P2904	+	-	-	https://cm.jefferson.edu/MINTbase/InputController?v=s&g=GRCh37&search=submit&fs=TGGTGTAATGGTTAGCACTCTGG
tRF-23-9M739P8WD8	-	+		https://cm.jefferson.edu/MINTbase/InputController?v=s&g=GRCh37&search=submit&fs=TGGTCGTGGTTGTAGTCCGTGCG
tRF-23-9MVH7P59DP	+	-	-	https://cm.jefferson.edu/MINTbase/InputController?v=s&g=GRCh37&search=submit&fs=TGGTCTAGCGGTTAGGATTCCTG
tRF-23-9MVKS4I7DM	+	-		https://cm.jefferson.edu/MINTbase/InputController?v=s&g=GRCh37&search=submit&fs=TGGTCTAGGGGTATGATTCTCGC
tRF-23-9N15WV7WD9	+	+	+	https://cm.jefferson.edu/MINTbase/InputController?v=s&g=GRCh37&search=submit&fs=TGGTTAGTACTCTGCGTTGTGGC
tRF-23-9NJ4S2I7DM	+	-		https://cm.jefferson.edu/MINTbase/InputController?v=s&g=GRCh37&search=submit&fs=TGGTTCAGTGGTAGAATTCTCGC
tRF-23-BDNZ8O6FD2	-	+	+	https://cm.jefferson.edu/MINTbase/InputController?v=s&g=GRCh37&search=submit&fs=AAAACCTTTTTCCAAGGACACCA
tRF-23-BQJE9UHYU	-		-	https://cm.jefferson.edu/MINTbase/InputController?v=s&g=GRCh37&search=submit&fs=AACATCAGATTGTGAATCTGACA
tRF-23-BZBZOS4YV	-	+	+	https://cm.jefferson.edu/MINTbase/InputController?v=s&g=GRCh37&search=submit&fs=AACTTAACTTGACCGCTCTGACC
tRF-23-E07JL3RXY	+	+	+	https://cm.jefferson.edu/MINTbase/InputController?v=s&g=GRCh37&search=submit&fs=ACGAGGTGGCCGAGTGGTTAAGG
tRF-23-E76INB8PDL	+	+		https://cm.jefferson.edu/MINTbase/InputController?v=s&g=GRCh37&search=submit&fs=ACTCTGGACTCTGAATCCAGCGA
tRF-23-E7OMJHHSZ	+	-		https://cm.jefferson.edu/MINTbase/InputController?v=s&g=GRCh37&search=submit&fs=ACTCTGAATCCAGCGATCCGAGT
tRF-23-F5W8E7OMDH	+	+		https://cm.jefferson.edu/MINTbase/InputController?v=s&g=GRCh37&search=submit&fs=AGCACTCTGGACTCTGAATCCAG
tRF-23-H3RXSINH0P	+	+	+	https://cm.jefferson.edu/MINTbase/InputController?v=s&g=GRCh37&search=submit&fs=ATAGTGGTTAGTACTCTGCGTTG
tRF-23-HDK2RSI20K	+	+	+	https://cm.jefferson.edu/MINTbase/InputController?v=s&g=GRCh37&search=submit&fs=ATAACCCAGAGGTCGATGGATCG
tRF-23-HQ9M739P0J		+	+	https://cm.jefferson.edu/MINTbase/InputController?v=s&g=GRCh37&search=submit&fs=ATCATTGGTCGTGGTTGTAGTCC
tRF-23-I3VF4YOZ0L	+	+	+	https://cm.jefferson.edu/MINTbase/InputController?v=s&g=GRCh37&search=submit&fs=ATGGTTAGCACTCTGGACTTTGA
tRF-23-I8W47W1R00	-	+	+	https://cm.jefferson.edu/MINTbase/InputController?v=s&g=GRCh37&search=submit&fs=ATTGGTCGTGGTTGTAGTCCGTG
tRF-23-IWOMXF02D9	+	+		https://cm.jefferson.edu/MINTbase/InputController?v=s&g=GRCh37&search=submit&fs=ATTGTGAATCTGACAACAGAGGC
tRF-23-J4S2I7L7DV	-	+	+	https://cm.jefferson.edu/MINTbase/InputController?v=s&g=GRCh37&search=submit&fs=CAGTGGTAGAATTCTCGCCTGCC
tRF-23-MQ18Y3E7D8	+	+		https://cm.jefferson.edu/MINTbase/InputController?v=s&g=GRCh37&search=submit&fs=CGTATAGTGGTTAGTACTCTGCG
tRF-23-N5ORNQY1D2	-	+	+	https://cm.jefferson.edu/MINTbase/InputController?v=s&g=GRCh37&search=submit&fs=CTTACGACCCCTTATTTACCCCA
tRF-23-NF56FK8RDZ	+	-		https://cm.jefferson.edu/MINTbase/InputController?v=s&g=GRCh37&search=submit&fs=CTGCAGATCAAGAGGTCCCCGGT
tRF-23-NL5RYKWIDZ	+	-	-	https://cm.jefferson.edu/MINTbase/InputController?v=s&g=GRCh37&search=submit&fs=CTGTAGATCCTTAGGTCGCTGGT
tRF-23-NQDVLKZ4Z	+	-		https://cm.jefferson.edu/MINTbase/InputController?v=s&g=GRCh37&search=submit&fs=CTTATAATGCCGAGGTTGTGAGT
tRF-23-NYDRFU8U0E	+	-	-	https://cm.jefferson.edu/MINTbase/InputController?v=s&g=GRCh37&search=submit&fs=CTTTGAATCCAGCGATCCGAGTT
tRF-23-OB1690PQDY	-		+	https://cm.jefferson.edu/MINTbase/InputController?v=s&g=GRCh37&search=submit&fs=GAAAAAGTCATGGAGGCCATGGG
tRF-23-OUR8309NS	-	+	+	https://cm.jefferson.edu/MINTbase/InputController?v=s&g=GRCh37&search=submit&fs=GACGAGGTGGCCGAGTGGTTAAG
tRF-23-P4R8YP9LD6		+	+	https://cm.jefferson.edu/MINTbase/InputController?v=s&g=GRCh37&search=submit&fs=GCATGGGTGGTTCAGTGGTAGAA
tRF-23-PNR8YP9LD6	-	+	+	https://cm.jefferson.edu/MINTbase/InputController?v=s&g=GRCh37&search=submit&fs=GCATTGGTGGTTCAGTGGTAGAA
tRF-23-PRJW4DBQD9	-	+		https://cm.jefferson.edu/MINTbase/InputController?v=s&g=GRCh37&search=submit&fs=GCCCCCATGTCTAACAACATGGC
tRF-23-PS5P4PW3X	+	+	+	https://cm.jefferson.edu/MINTbase/InputController?v=s&g=GRCh37&search=submit&fs=GCCCGGATAGCTCAGTCGGTAGA
tRF-23-PSQP4PW3X	-	+	+	https://cm.jefferson.edu/MINTbase/InputController?v=s&g=GRCh37&search=submit&fs=GCCCGGCTAGCTCAGTCGGTAGA
tRF-23-PUDP4PZKX	-	+	+	https://cm.jefferson.edu/MINTbase/InputController?v=s&g=GRCh37&search=submit&fs=GCCGAAATAGCTCAGTTGGGAGA
tRF-23-Q673FJIYW	-	+		https://cm.jefferson.edu/MINTbase/InputController?v=s&g=GRCh37&search=submit&fs=GCTCAGTGGTAGAGCATTTGACT
tRF-23-Q99P9P9NDD	+	+	+	https://cm.jefferson.edu/MINTbase/InputController?v=s&g=GRCh37&search=submit&fs=GCTTCTGTAGTGTAGTGGTTATC
tRF-23-QNR8VP949	-	+	+	https://cm.jefferson.edu/MINTbase/InputController?v=s&g=GRCh37&search=submit&fs=GCGTTGGTGGTATAGTGGTGAGC
tRF-23-QNR8VP9L9	-	+	+	https://cm.jefferson.edu/MINTbase/InputController?v=s&g=GRCh37&search=submit&fs=GCGTTGGTGGTATAGTGGTAAGC
tRF-23-QNR8VP9N9	-	+		https://cm.jefferson.edu/MINTbase/InputController?v=s&g=GRCh37&search=submit&fs=GCGTTGGTGGTATAGTGGTTAGC
tRF-23-QR17NSRJ00	-	-		https://cm.jefferson.edu/MINTbase/InputController?v=s&g=GRCh37&search=submit&fs=GCTCCAGTCTCTTCGGGGGCGTG
tRF-23-R2IP4OI3X	+	+	+	https://cm.jefferson.edu/MINTbase/InputController?v=s&g=GRCh37&search=submit&fs=GGGGAATTAGCTCAAATGGTAGA
tRF-23-R3VJ4ZZ5D1	-	+	+	https://cm.jefferson.edu/MINTbase/InputController?v=s&g=GRCh37&search=submit&fs=GGGGTTAGGCCTCTTTTTACCAC
tRF-23-R918VBY9DV	-	+	+	https://cm.jefferson.edu/MINTbase/InputController?v=s&g=GRCh37&search=submit&fs=GGTTCAGTGGTAGAATTCTCGCC
tRF-23-R95933JKR	-	+	+	https://cm.jefferson.edu/MINTbase/InputController?v=s&g=GRCh37&search=submit&fs=GGTTCGATTCCCGGTCAGGGAAC
tRF-23-R959KUMK9	-	+	+	https://cm.jefferson.edu/MINTbase/InputController?v=s&g=GRCh37&search=submit&fs=GGTTCGATTCCCCGACGGGGAGC
tRF-23-R9J89O9N9	-	+		https://cm.jefferson.edu/MINTbase/InputController?v=s&g=GRCh37&search=submit&fs=GGTTCCATGGTGTAATGGTTAGC
tRF-23-R9JP9P9NDD	-	+	+	https://cm.jefferson.edu/MINTbase/InputController?v=s&g=GRCh37&search=submit&fs=GGTTCCATAGTGTAGTGGTTATC
tRF-23-R9O9337KR	-	+	+	https://cm.jefferson.edu/MINTbase/InputController?v=s&g=GRCh37&search=submit&fs=GGTTCGACTCCCGGTGTGGGAAC
tRF-23-RKIP4OI3X	-	+	+	https://cm.jefferson.edu/MINTbase/InputController?v=s&g=GRCh37&search=submit&fs=GGGGGATTAGCTCAAATGGTAGA
tRF-23-RPM830MM0F	-	+	+	https://cm.jefferson.edu/MINTbase/InputController?v=s&g=GRCh37&search=submit&fs=GGTAGCGTGGCCGAGCGGTCTAA
tRF-23-RWD8YJE7DX	+	-	-	https://cm.jefferson.edu/MINTbase/InputController?v=s&g=GRCh37&search=submit&fs=GGTGTAATGGTTAGCACTCTGGA
tRF-23-RXPIN24Y7	-	-		https://cm.jefferson.edu/MINTbase/InputController?v=s&g=GRCh37&search=submit&fs=GGTTAGCACTCTGGACTCTGAAT
tRF-23-RXURYRSIV	-	+		https://cm.jefferson.edu/MINTbase/InputController?v=s&g=GRCh37&search=submit&fs=GGTTATACCCTTCCCGTACTACC
tRF-23-S3M8309NS	-	+	+	https://cm.jefferson.edu/MINTbase/InputController?v=s&g=GRCh37&search=submit&fs=GTAGTCGTGGCCGAGTGGTTAAG
tRF-23-SERXPIN2D5	-	+		https://cm.jefferson.edu/MINTbase/InputController?v=s&g=GRCh37&search=submit&fs=GTAATGGTTAGCACTCTGGACTC
tRF-23-SP5830MM0F	-	+	+	https://cm.jefferson.edu/MINTbase/InputController?v=s&g=GRCh37&search=submit&fs=GTCAGGATGGCCGAGCGGTCTAA
tRF-23-U1J0SU9EDL		+	+	https://cm.jefferson.edu/MINTbase/InputController?v=s&g=GRCh37&search=submit&fs=TAACCCAGAGGTCGATGGATCGA
tRF-23-V47P596V03	+	+		https://cm.jefferson.edu/MINTbase/InputController?v=s&g=GRCh37&search=submit&fs=TAGTGGTTAGGATTCGGCGCTCT
tRF-23-V47PU9XW0N	-	+		https://cm.jefferson.edu/MINTbase/InputController?v=s&g=GRCh37&search=submit&fs=TAGTGGTTAGTACTCTGCGTTGT
tRF-23-V6Z3M8ZL0D	-	+	+	https://cm.jefferson.edu/MINTbase/InputController?v=s&g=GRCh37&search=submit&fs=TATCATTGGTCGTGGTTGTAGTC
tRF-23-VF4YO9XED2	-	+		https://cm.jefferson.edu/MINTbase/InputController?v=s&g=GRCh37&search=submit&fs=TAGCACTCTGGACTCTGAATCCA
tRF-23-VM7JL3RXY	+	+	+	https://cm.jefferson.edu/MINTbase/InputController?v=s&g=GRCh37&search=submit&fs=TAGTCGTGGCCGAGTGGTTAAGG
tRF-23-VP9N15WV0E	-	+	+	https://cm.jefferson.edu/MINTbase/InputController?v=s&g=GRCh37&search=submit&fs=TATAGTGGTTAGTACTCTGCGTT
tRF-23-VUUMHNU6V	-	+	+	https://cm.jefferson.edu/MINTbase/InputController?v=s&g=GRCh37&search=submit&fs=TATGATAATCATATTTACCAACC
tRF-23-WLV47PU90M	+	-		https://cm.jefferson.edu/MINTbase/InputController?v=s&g=GRCh37&search=submit&fs=TCGTATAGTGGTTAGTACTCTGC
tRF-23-YJE76INB0J	-	+		https://cm.jefferson.edu/MINTbase/InputController?v=s&g=GRCh37&search=submit&fs=TTAGCACTCTGGACTCTGAATCC
tRF-23-YONONU3IDP	-		+	https://cm.jefferson.edu/MINTbase/InputController?v=s&g=GRCh37&search=submit&fs=TTCAACTTAACTTGACCGCTCTG
tRF-23-YOS5S8R6D2	+	+	+	https://cm.jefferson.edu/MINTbase/InputController?v=s&g=GRCh37&search=submit&fs=TTCAAGTCACGTCGGGGTCACCA
tRF-23-YP9LON4VDP	+	+	+	https://cm.jefferson.edu/MINTbase/InputController?v=s&g=GRCh37&search=submit&fs=TTCAGTGGTAGAATTCTCGCCTG
tRF-23-YU8R6Q46D2	+	+	+	https://cm.jefferson.edu/MINTbase/InputController?v=s&g=GRCh37&search=submit&fs=TTCGATCCCCGGCATCTCCACCA
tRF-23-YUYRLHR0D2	+	+	+	https://cm.jefferson.edu/MINTbase/InputController?v=s&g=GRCh37&search=submit&fs=TTCGATTCCCCGACGGGGAGCCA
tRF-23-Z3M8ZLSS0M	-	+	+	https://cm.jefferson.edu/MINTbase/InputController?v=s&g=GRCh37&search=submit&fs=TTGGTCGTGGTTGTAGTCCGTGC
tRF-23-Z4D7OOJ0DW	-	+		https://cm.jefferson.edu/MINTbase/InputController?v=s&g=GRCh37&search=submit&fs=TTGTGAATCTGACAACAGAGGCT
tRF-23-Z87HFK8SDZ	+	-	-	https://cm.jefferson.edu/MINTbase/InputController?v=s&g=GRCh37&search=submit&fs=TTTGGGTGCGAGAGGTCCCGGGT
tRF-23-Z8SSFK8SDZ	+	-	-	https://cm.jefferson.edu/MINTbase/InputController?v=s&g=GRCh37&search=submit&fs=TTTGGGTCCGAGAGGTCCCGGGT
tRF-24-1YS2Q26I2H	+	-		https://cm.jefferson.edu/MINTbase/InputController?v=s&g=GRCh37&search=submit&fs=AGTTGGTAGAGCGGAGGACTGTAG
tRF-24-2IUIX1Q7HV	-	+	+	https://cm.jefferson.edu/MINTbase/InputController?v=s&g=GRCh37&search=submit&fs=CAACTTAACTTGACCGCTCTGACC
tRF-24-5NB2NZW7HV	-	+	+	https://cm.jefferson.edu/MINTbase/InputController?v=s&g=GRCh37&search=submit&fs=GAGTTAAAGACTTTTTCTCTGACC
tRF-24-5SB1H7NIE2	+	+	+	https://cm.jefferson.edu/MINTbase/InputController?v=s&g=GRCh37&search=submit&fs=GATCGAAACCATCCTCTGCTACCA
tRF-24-5Z2IUIX1I5		+	+	https://cm.jefferson.edu/MINTbase/InputController?v=s&g=GRCh37&search=submit&fs=GATTTCAACTTAACTTGACCGCTC
tRF-24-62Z6EXEYEK	-	+	+	https://cm.jefferson.edu/MINTbase/InputController?v=s&g=GRCh37&search=submit&fs=GGAGATTTCAACTTAACTTGACCG
tRF-24-69JMW9RKH0	-	-	-	https://cm.jefferson.edu/MINTbase/InputController?v=s&g=GRCh37&search=submit&fs=GGCTCCAGTCTCTTCGGGGGCGTG
tRF-24-6INB8PLM1S	+	-		https://cm.jefferson.edu/MINTbase/InputController?v=s&g=GRCh37&search=submit&fs=GGACTCTGAATCCAGCGATCCGAG
tRF-24-6VR8K09LE9	-	+	+	https://cm.jefferson.edu/MINTbase/InputController?v=s&g=GRCh37&search=submit&fs=GGCGCGGTGGCCAAGTGGTAAGGC
tRF-24-7673FEWS1P		+	+	https://cm.jefferson.edu/MINTbase/InputController?v=s&g=GRCh37&search=submit&fs=GTTCAGTGGTAGAATTCTCGCCTG
tRF-24-79MP9P9NF2	-	+	+	https://cm.jefferson.edu/MINTbase/InputController?v=s&g=GRCh37&search=submit&fs=GTTTCCGTAGTGTAGTGGTTATCA
tRF-24-7EMQ18Y3E5	+	+	+	https://cm.jefferson.edu/MINTbase/InputController?v=s&g=GRCh37&search=submit&fs=GTGATCGTATAGTGGTTAGTACTC
tRF-24-7KYUHRE9JR	+	+		https://cm.jefferson.edu/MINTbase/InputController?v=s&g=GRCh37&search=submit&fs=GTGGGTTCGAATCCCACTTCTGAC
tRF-24-7LI35F4YHW	+	+		https://cm.jefferson.edu/MINTbase/InputController?v=s&g=GRCh37&search=submit&fs=GTGTAATGGTGAGCACTCTGGACT
tRF-24-7O58J0K827	-	+		https://cm.jefferson.edu/MINTbase/InputController?v=s&g=GRCh37&search=submit&fs=GTTAAGATGGCAGAGCCCGGTAAT
tRF-24-7SDRJRWMI2	+	+	+	https://cm.jefferson.edu/MINTbase/InputController?v=s&g=GRCh37&search=submit&fs=GTTCGAATCCCATCCTCGTCGCCA
tRF-24-7SERM492E2	-	+	+	https://cm.jefferson.edu/MINTbase/InputController?v=s&g=GRCh37&search=submit&fs=GTTCGACTCCCGGTGTGGGAACCA
tRF-24-7SHRJFWRE2	+		+	https://cm.jefferson.edu/MINTbase/InputController?v=s&g=GRCh37&search=submit&fs=GTTCGATCCCCAGCATCTCCACCA
tRF-24-7SHRMFWRE2	-		+	https://cm.jefferson.edu/MINTbase/InputController?v=s&g=GRCh37&search=submit&fs=GTTCGATCCCCGGCATCTCCACCA
tRF-24-7SIR3DR2I2	-		+	https://cm.jefferson.edu/MINTbase/InputController?v=s&g=GRCh37&search=submit&fs=GTTCGATTCCCCGACGGGGAGCCA
tRF-24-7SIRMM12E2	-	+	+	https://cm.jefferson.edu/MINTbase/InputController?v=s&g=GRCh37&search=submit&fs=GTTCGATTCCCGGTCAGGGAACCA
tRF-24-7W1R7HFEE2	-	+	+	https://cm.jefferson.edu/MINTbase/InputController?v=s&g=GRCh37&search=submit&fs=GTTGTAGTCCGTGCGAGAATACCA
tRF-24-83ML5F92H3	+	+	+	https://cm.jefferson.edu/MINTbase/InputController?v=s&g=GRCh37&search=submit&fs=TCAGTCGGTAGAGCATGGGACTCT
tRF-24-83RPD9W1JV	-	+	+	https://cm.jefferson.edu/MINTbase/InputController?v=s&g=GRCh37&search=submit&fs=TCAGTGGTAGAATTCTCGCCTGCC
tRF-24-86V8WPMNEX	-		+	https://cm.jefferson.edu/MINTbase/InputController?v=s&g=GRCh37&search=submit&fs=TCCCATATGGTCTAGCGGTTAGGA
tRF-24-87R8WP9NEX	-	+	+	https://cm.jefferson.edu/MINTbase/InputController?v=s&g=GRCh37&search=submit&fs=TCCCTGGTGGTCTAGTGGTTAGGA
tRF-24-8DYDZDL9JR	-	+	+	https://cm.jefferson.edu/MINTbase/InputController?v=s&g=GRCh37&search=submit&fs=TCAACTTAACTTGACCGCTCTGAC
tRF-24-94U47P29JX	+	-	-	https://cm.jefferson.edu/MINTbase/InputController?v=s&g=GRCh37&search=submit&fs=TGGTGTAATGGTTAGCACTCTGGA
tRF-24-9EDJSYE9I7	+	-		https://cm.jefferson.edu/MINTbase/InputController?v=s&g=GRCh37&search=submit&fs=TGGATAAGGCGTCTGACTTCGGAT
tRF-24-9MVH7P59H4	+	-	-	https://cm.jefferson.edu/MINTbase/InputController?v=s&g=GRCh37&search=submit&fs=TGGTCTAGCGGTTAGGATTCCTGG
tRF-24-9MVKS4I71Z		-	-	https://cm.jefferson.edu/MINTbase/InputController?v=s&g=GRCh37&search=submit&fs=TGGTCTAGGGGTATGATTCTCGGT
tRF-24-9N15WV7WIV	+	+	+	https://cm.jefferson.edu/MINTbase/InputController?v=s&g=GRCh37&search=submit&fs=TGGTTAGTACTCTGCGTTGTGGCC
tRF-24-9N1EWJQ7FV	+	-		https://cm.jefferson.edu/MINTbase/InputController?v=s&g=GRCh37&search=submit&fs=TGGTTAGGATTCGGCGCTCTCACC
tRF-24-9NJ4S2I71V	+	+	+	https://cm.jefferson.edu/MINTbase/InputController?v=s&g=GRCh37&search=submit&fs=TGGTTCAGTGGTAGAATTCTCGCC
tRF-24-BF82Z4D7HU	-		-	https://cm.jefferson.edu/MINTbase/InputController?v=s&g=GRCh37&search=submit&fs=AAACATCAGATTGTGAATCTGACA
tRF-24-D3887S1R19	+	+	+	https://cm.jefferson.edu/MINTbase/InputController?v=s&g=GRCh37&search=submit&fs=AAGGTTCCGGGTTCGAGTCCCGGC
tRF-24-F5W8E7OMF9	+	+		https://cm.jefferson.edu/MINTbase/InputController?v=s&g=GRCh37&search=submit&fs=AGCACTCTGGACTCTGAATCCAGC
tRF-24-F918V0JZHW	-	+		https://cm.jefferson.edu/MINTbase/InputController?v=s&g=GRCh37&search=submit&fs=AGCTCAGTGGTAGAGCATTTGACT
tRF-24-F91KV0JZHW	+	+		https://cm.jefferson.edu/MINTbase/InputController?v=s&g=GRCh37&search=submit&fs=AGCTCAGGGGTAGAGCATTTGACT
tRF-24-HMI8W47WFD	-	+	+	https://cm.jefferson.edu/MINTbase/InputController?v=s&g=GRCh37&search=submit&fs=ATATCATTGGTCGTGGTTGTAGTC
tRF-24-I34JRX6N1P	+	-		https://cm.jefferson.edu/MINTbase/InputController?v=s&g=GRCh37&search=submit&fs=ATGGTCTAGCGGTTAGGATTCCTG
tRF-24-I8W47W1R2M	-	+	+	https://cm.jefferson.edu/MINTbase/InputController?v=s&g=GRCh37&search=submit&fs=ATTGGTCGTGGTTGTAGTCCGTGC
tRF-24-JOKP1M58FK	+	+	+	https://cm.jefferson.edu/MINTbase/InputController?v=s&g=GRCh37&search=submit&fs=CATAACCCAGAGGTCGATGGATCG
tRF-24-JYSWRYVMH0		+	+	https://cm.jefferson.edu/MINTbase/InputController?v=s&g=GRCh37&search=submit&fs=CATTGGTCGTGGTTGTAGTCCGTG
tRF-24-MQ18Y3E7IN	+	+	+	https://cm.jefferson.edu/MINTbase/InputController?v=s&g=GRCh37&search=submit&fs=CGTATAGTGGTTAGTACTCTGCGT
tRF-24-N1Y6FPZD14	-	+	+	https://cm.jefferson.edu/MINTbase/InputController?v=s&g=GRCh37&search=submit&fs=CTGCCTTCCAAGCAGTTGACCCGG
tRF-24-N4IJL3RXE9	+	+	+	https://cm.jefferson.edu/MINTbase/InputController?v=s&g=GRCh37&search=submit&fs=CTGTGATGGCCGAGTGGTTAAGGC
tRF-24-NL5RYKWI2E	+	-	-	https://cm.jefferson.edu/MINTbase/InputController?v=s&g=GRCh37&search=submit&fs=CTGTAGATCCTTAGGTCGCTGGTT
tRF-24-NSHJ839LH9	+	+	+	https://cm.jefferson.edu/MINTbase/InputController?v=s&g=GRCh37&search=submit&fs=CTTCGATAGCTCAGTTGGTAGAGC
tRF-24-NSHJ8J9LH9	+	+	+	https://cm.jefferson.edu/MINTbase/InputController?v=s&g=GRCh37&search=submit&fs=CTTCGATAGCTCAGCTGGTAGAGC
tRF-24-O045DBNI0W	+		+	https://cm.jefferson.edu/MINTbase/InputController?v=s&g=GRCh37&search=submit&fs=GAAAGCTCACAAGAACTGCTAACT
tRF-24-OB1690PQIY	-		+	https://cm.jefferson.edu/MINTbase/InputController?v=s&g=GRCh37&search=submit&fs=GAAAAAGTCATGGAGGCCATGGGG
tRF-24-OUR8309N0Y	-	+	+	https://cm.jefferson.edu/MINTbase/InputController?v=s&g=GRCh37&search=submit&fs=GACGAGGTGGCCGAGTGGTTAAGG
tRF-24-P4R8YP9LH7	+	+	+	https://cm.jefferson.edu/MINTbase/InputController?v=s&g=GRCh37&search=submit&fs=GCATGGGTGGTTCAGTGGTAGAAT
tRF-24-PNR8YP9LH7	-	+	+	https://cm.jefferson.edu/MINTbase/InputController?v=s&g=GRCh37&search=submit&fs=GCATTGGTGGTTCAGTGGTAGAAT
tRF-24-PRJW4DBQIW	-	+	+	https://cm.jefferson.edu/MINTbase/InputController?v=s&g=GRCh37&search=submit&fs=GCCCCCATGTCTAACAACATGGCT
tRF-24-PSQP4PW3ES		+	+	https://cm.jefferson.edu/MINTbase/InputController?v=s&g=GRCh37&search=submit&fs=GCCCGGCTAGCTCAGTCGGTAGAG
tRF-24-Q673FJIYEP	-	+		https://cm.jefferson.edu/MINTbase/InputController?v=s&g=GRCh37&search=submit&fs=GCTCAGTGGTAGAGCATTTGACTG
tRF-24-QNR8VP94EU	-	+	+	https://cm.jefferson.edu/MINTbase/InputController?v=s&g=GRCh37&search=submit&fs=GCGTTGGTGGTATAGTGGTGAGCA
tRF-24-QNR8VP9NEU	-		+	https://cm.jefferson.edu/MINTbase/InputController?v=s&g=GRCh37&search=submit&fs=GCGTTGGTGGTATAGTGGTTAGCA
tRF-24-QW58309N0Y		+	+	https://cm.jefferson.edu/MINTbase/InputController?v=s&g=GRCh37&search=submit&fs=GCTGTGATGGCCGAGTGGTTAAGG
tRF-24-QXBR3XZ7E2		+	+	https://cm.jefferson.edu/MINTbase/InputController?v=s&g=GRCh37&search=submit&fs=GCTTAAACCCCCTTATTTCTACCA
tRF-24-R29P4P9LH9	-	+	+	https://cm.jefferson.edu/MINTbase/InputController?v=s&g=GRCh37&search=submit&fs=GGGGATGTAGCTCAGTGGTAGAGC
tRF-24-R3VJ4ZZ5FV	-	+	+	https://cm.jefferson.edu/MINTbase/InputController?v=s&g=GRCh37&search=submit&fs=GGGGTTAGGCCTCTTTTTACCACC
tRF-24-R8YP9LONHK	-	-		https://cm.jefferson.edu/MINTbase/InputController?v=s&g=GRCh37&search=submit&fs=GGTGGTTCAGTGGTAGAATTCTCG
tRF-24-R918VBY9I3	-	+		https://cm.jefferson.edu/MINTbase/InputController?v=s&g=GRCh37&search=submit&fs=GGTTCAGTGGTAGAATTCTCGCCT
tRF-24-R95933JK0V	-	+	+	https://cm.jefferson.edu/MINTbase/InputController?v=s&g=GRCh37&search=submit&fs=GGTTCGATTCCCGGTCAGGGAACC
tRF-24-R959KUMKEV	-	+	+	https://cm.jefferson.edu/MINTbase/InputController?v=s&g=GRCh37&search=submit&fs=GGTTCGATTCCCCGACGGGGAGCC
tRF-24-R9J89O9NEU	-	+		https://cm.jefferson.edu/MINTbase/InputController?v=s&g=GRCh37&search=submit&fs=GGTTCCATGGTGTAATGGTTAGCA
tRF-24-RK9P4P9LH9	-	+	+	https://cm.jefferson.edu/MINTbase/InputController?v=s&g=GRCh37&search=submit&fs=GGGGGTGTAGCTCAGTGGTAGAGC
tRF-24-RKVP4P9LH9	-	+	+	https://cm.jefferson.edu/MINTbase/InputController?v=s&g=GRCh37&search=submit&fs=GGGGGTATAGCTCAGTGGTAGAGC
tRF-24-RKVP4PRLH9	+	+	+	https://cm.jefferson.edu/MINTbase/InputController?v=s&g=GRCh37&search=submit&fs=GGGGGTATAGCTCAGGGGTAGAGC
tRF-24-ROD8N0X01E	-	+	+	https://cm.jefferson.edu/MINTbase/InputController?v=s&g=GRCh37&search=submit&fs=GGTAAAATGGCTGAGTGAAGCATT
tRF-24-RPM8309M2S	-	+		https://cm.jefferson.edu/MINTbase/InputController?v=s&g=GRCh37&search=submit&fs=GGTAGCGTGGCCGAGTGGTCTAAG
tRF-24-RPM830MM2S	-	+	+	https://cm.jefferson.edu/MINTbase/InputController?v=s&g=GRCh37&search=submit&fs=GGTAGCGTGGCCGAGCGGTCTAAG
tRF-24-RS9NS3341S		+	+	https://cm.jefferson.edu/MINTbase/InputController?v=s&g=GRCh37&search=submit&fs=GGTCGTGGTTGTAGTCCGTGCGAG
tRF-24-RW18V6XOIE	-	+		https://cm.jefferson.edu/MINTbase/InputController?v=s&g=GRCh37&search=submit&fs=GGTGTAGTGGTATCATGCAAGATT
tRF-24-RXPIN24YED	-	+	+	https://cm.jefferson.edu/MINTbase/InputController?v=s&g=GRCh37&search=submit&fs=GGTTAGCACTCTGGACTCTGAATC
tRF-24-S3M8309N0Y	-	+	+	https://cm.jefferson.edu/MINTbase/InputController?v=s&g=GRCh37&search=submit&fs=GTAGTCGTGGCCGAGTGGTTAAGG
tRF-24-S5R8309N0Y	-	+	+	https://cm.jefferson.edu/MINTbase/InputController?v=s&g=GRCh37&search=submit&fs=GTCACGGTGGCCGAGTGGTTAAGG
tRF-24-SP5830MM2S	-	+	+	https://cm.jefferson.edu/MINTbase/InputController?v=s&g=GRCh37&search=submit&fs=GTCAGGATGGCCGAGCGGTCTAAG
tRF-24-SWRYVMMVHX	+	+	+	https://cm.jefferson.edu/MINTbase/InputController?v=s&g=GRCh37&search=submit&fs=GTCGTGGTTGTAGTCCGTGCGAGA
tRF-24-V47PU9XWK0	+	+	+	https://cm.jefferson.edu/MINTbase/InputController?v=s&g=GRCh37&search=submit&fs=TAGTGGTTAGTACTCTGCGTTGTG
tRF-24-V6Z3M8ZL2J	-	+	+	https://cm.jefferson.edu/MINTbase/InputController?v=s&g=GRCh37&search=submit&fs=TATCATTGGTCGTGGTTGTAGTCC
tRF-24-VF4YO9XE1H	+	+	+	https://cm.jefferson.edu/MINTbase/InputController?v=s&g=GRCh37&search=submit&fs=TAGCACTCTGGACTCTGAATCCAG
tRF-24-VM7JL3RXE9	+	+	+	https://cm.jefferson.edu/MINTbase/InputController?v=s&g=GRCh37&search=submit&fs=TAGTCGTGGCCGAGTGGTTAAGGC
tRF-24-VP9N15WV2P	+	+	+	https://cm.jefferson.edu/MINTbase/InputController?v=s&g=GRCh37&search=submit&fs=TATAGTGGTTAGTACTCTGCGTTG
tRF-24-VUUMHNU6E2	-	+	+	https://cm.jefferson.edu/MINTbase/InputController?v=s&g=GRCh37&search=submit&fs=TATGATAATCATATTTACCAACCA
tRF-24-WLV47PU9J8	+	+	+	https://cm.jefferson.edu/MINTbase/InputController?v=s&g=GRCh37&search=submit&fs=TCGTATAGTGGTTAGTACTCTGCG
tRF-24-XRK4WO2FJ9	-	+	+	https://cm.jefferson.edu/MINTbase/InputController?v=s&g=GRCh37&search=submit&fs=TGCCCCCATGTCTAACAACATGGC
tRF-24-YJE76INBJ2	+	+	+	https://cm.jefferson.edu/MINTbase/InputController?v=s&g=GRCh37&search=submit&fs=TTAGCACTCTGGACTCTGAATCCA
tRF-24-YONONU3IHL	-	+	+	https://cm.jefferson.edu/MINTbase/InputController?v=s&g=GRCh37&search=submit&fs=TTCAACTTAACTTGACCGCTCTGA
tRF-24-YP9LON4VHM	+	+		https://cm.jefferson.edu/MINTbase/InputController?v=s&g=GRCh37&search=submit&fs=TTCAGTGGTAGAATTCTCGCCTGC
tRF-24-Z34KRQ59JM	+	-		https://cm.jefferson.edu/MINTbase/InputController?v=s&g=GRCh37&search=submit&fs=TTGGTCTAGGGGTATGATTCTCGC
tRF-24-Z3M8ZLSSJ8	-	+	+	https://cm.jefferson.edu/MINTbase/InputController?v=s&g=GRCh37&search=submit&fs=TTGGTCGTGGTTGTAGTCCGTGCG
tRF-24-Z3R918VBK3	+		+	https://cm.jefferson.edu/MINTbase/InputController?v=s&g=GRCh37&search=submit&fs=TTGGTGGTTCAGTGGTAGAATTCT
tRF-24-Z6EXEY0VJP	-	+	+	https://cm.jefferson.edu/MINTbase/InputController?v=s&g=GRCh37&search=submit&fs=TTTCAACTTAACTTGACCGCTCTG
tRF-25-0P58309NDJ	-	+	+	https://cm.jefferson.edu/MINTbase/InputController?v=s&g=GRCh37&search=submit&fs=ACCAGGATGGCCGAGTGGTTAAGGC
tRF-25-0PD8309NDJ	+	+	+	https://cm.jefferson.edu/MINTbase/InputController?v=s&g=GRCh37&search=submit&fs=ACCAGAATGGCCGAGTGGTTAAGGC
tRF-25-10I9BZBZOS	+	+	+	https://cm.jefferson.edu/MINTbase/InputController?v=s&g=GRCh37&search=submit&fs=AGGAGATTTCAACTTAACTTGACCG
tRF-25-395P4PN3FJ	-	+	+	https://cm.jefferson.edu/MINTbase/InputController?v=s&g=GRCh37&search=submit&fs=CCTTCGATAGCTCAGCTGGTAGAGC
tRF-25-395P4PZ3FJ	-	+	+	https://cm.jefferson.edu/MINTbase/InputController?v=s&g=GRCh37&search=submit&fs=CCTTCGATAGCTCAGTTGGTAGAGC
tRF-25-5BF900BY4D	-	+	+	https://cm.jefferson.edu/MINTbase/InputController?v=s&g=GRCh37&search=submit&fs=GAGAAAGCTCACAAGAACTGCTAAC
tRF-25-5EYONONU3I	+	+		https://cm.jefferson.edu/MINTbase/InputController?v=s&g=GRCh37&search=submit&fs=GAGATTTCAACTTAACTTGACCGCT
tRF-25-5Z2IUIX1Q7	+	+	+	https://cm.jefferson.edu/MINTbase/InputController?v=s&g=GRCh37&search=submit&fs=GATTTCAACTTAACTTGACCGCTCT
tRF-25-62Z6EXEY0V	-	+	+	https://cm.jefferson.edu/MINTbase/InputController?v=s&g=GRCh37&search=submit&fs=GGAGATTTCAACTTAACTTGACCGC
tRF-25-63U0EZY9X1	-	+	+	https://cm.jefferson.edu/MINTbase/InputController?v=s&g=GRCh37&search=submit&fs=GGAGTTAAAGACTTTTTCTCTGACC
tRF-25-6978WP9LXN	-	+	+	https://cm.jefferson.edu/MINTbase/InputController?v=s&g=GRCh37&search=submit&fs=GGCTCGTTGGTCTAGTGGTATGATT
tRF-25-6978WPRLXN	-	+	+	https://cm.jefferson.edu/MINTbase/InputController?v=s&g=GRCh37&search=submit&fs=GGCTCGTTGGTCTAGGGGTATGATT
tRF-25-6INB8PLML3	+	-	-	https://cm.jefferson.edu/MINTbase/InputController?v=s&g=GRCh37&search=submit&fs=GGACTCTGAATCCAGCGATCCGAGT
tRF-25-7383RPD9W1	-	+		https://cm.jefferson.edu/MINTbase/InputController?v=s&g=GRCh37&search=submit&fs=GTGGTTCAGTGGTAGAATTCTCGCC
tRF-25-7673FEWS3V	-	+		https://cm.jefferson.edu/MINTbase/InputController?v=s&g=GRCh37&search=submit&fs=GTTCAGTGGTAGAATTCTCGCCTGC
tRF-25-79MP9P9MH5	-	+	+	https://cm.jefferson.edu/MINTbase/InputController?v=s&g=GRCh37&search=submit&fs=GTTTCCGTAGTGTAGTGGTCATCAC
tRF-25-79MP9P9NH5	-	+	+	https://cm.jefferson.edu/MINTbase/InputController?v=s&g=GRCh37&search=submit&fs=GTTTCCGTAGTGTAGTGGTTATCAC
tRF-25-7EMQ18Y3E7	+	+	+	https://cm.jefferson.edu/MINTbase/InputController?v=s&g=GRCh37&search=submit&fs=GTGATCGTATAGTGGTTAGTACTCT
tRF-25-7LI3VF4YO9	-	+		https://cm.jefferson.edu/MINTbase/InputController?v=s&g=GRCh37&search=submit&fs=GTGTAATGGTTAGCACTCTGGACTC
tRF-25-7O58J0K8UM	-	+		https://cm.jefferson.edu/MINTbase/InputController?v=s&g=GRCh37&search=submit&fs=GTTAAGATGGCAGAGCCCGGTAATC
tRF-25-86J8WPMN1E	-	+	+	https://cm.jefferson.edu/MINTbase/InputController?v=s&g=GRCh37&search=submit&fs=TCCCACATGGTCTAGCGGTTAGGAT
tRF-25-87R8WP9N1E	-	+	+	https://cm.jefferson.edu/MINTbase/InputController?v=s&g=GRCh37&search=submit&fs=TCCCTGGTGGTCTAGTGGTTAGGAT
tRF-25-8DYDZDL9X1	-	+	+	https://cm.jefferson.edu/MINTbase/InputController?v=s&g=GRCh37&search=submit&fs=TCAACTTAACTTGACCGCTCTGACC
tRF-25-93Y086Z34J	-	+		https://cm.jefferson.edu/MINTbase/InputController?v=s&g=GRCh37&search=submit&fs=TGGGTTTAAGTCCCATTGGTCTAGC
tRF-25-94U47P299D	+	-	-	https://cm.jefferson.edu/MINTbase/InputController?v=s&g=GRCh37&search=submit&fs=TGGTGTAATGGTTAGCACTCTGGAC
tRF-25-9NJ4S2I7L7	-	+	+	https://cm.jefferson.edu/MINTbase/InputController?v=s&g=GRCh37&search=submit&fs=TGGTTCAGTGGTAGAATTCTCGCCT
tRF-25-HMI8W47W1R		+	+	https://cm.jefferson.edu/MINTbase/InputController?v=s&g=GRCh37&search=submit&fs=ATATCATTGGTCGTGGTTGTAGTCC
tRF-25-I3VF4YO9XE	+	-		https://cm.jefferson.edu/MINTbase/InputController?v=s&g=GRCh37&search=submit&fs=ATGGTTAGCACTCTGGACTCTGAAT
tRF-25-I89NJ4S2I7	+		+	https://cm.jefferson.edu/MINTbase/InputController?v=s&g=GRCh37&search=submit&fs=ATTGGTGGTTCAGTGGTAGAATTCT
tRF-25-I8W47W1R7H	-	+	+	https://cm.jefferson.edu/MINTbase/InputController?v=s&g=GRCh37&search=submit&fs=ATTGGTCGTGGTTGTAGTCCGTGCG
tRF-25-JYSWRYVMMV		+	+	https://cm.jefferson.edu/MINTbase/InputController?v=s&g=GRCh37&search=submit&fs=CATTGGTCGTGGTTGTAGTCCGTGC
tRF-25-K47LI3VF4Y		+	+	https://cm.jefferson.edu/MINTbase/InputController?v=s&g=GRCh37&search=submit&fs=CCATGGTGTAATGGTTAGCACTCTG
tRF-25-KY7343RX6N	+		+	https://cm.jefferson.edu/MINTbase/InputController?v=s&g=GRCh37&search=submit&fs=CCCTGGTGGTCTAGTGGTTAGGATT
tRF-25-MQ18Y3E7QN		+	+	https://cm.jefferson.edu/MINTbase/InputController?v=s&g=GRCh37&search=submit&fs=CGTATAGTGGTTAGTACTCTGCGTT
tRF-25-MUWLV47PU9	+		+	https://cm.jefferson.edu/MINTbase/InputController?v=s&g=GRCh37&search=submit&fs=CGTGATCGTATAGTGGTTAGTACTC
tRF-25-OUR8309NDJ	-	+	+	https://cm.jefferson.edu/MINTbase/InputController?v=s&g=GRCh37&search=submit&fs=GACGAGGTGGCCGAGTGGTTAAGGC
tRF-25-P4R8YP9LON	-	+	+	https://cm.jefferson.edu/MINTbase/InputController?v=s&g=GRCh37&search=submit&fs=GCATGGGTGGTTCAGTGGTAGAATT
tRF-25-PJ58309NDJ	-	+	+	https://cm.jefferson.edu/MINTbase/InputController?v=s&g=GRCh37&search=submit&fs=GCAGCGATGGCCGAGTGGTTAAGGC
tRF-25-PNR8YP9LON	-	+	+	https://cm.jefferson.edu/MINTbase/InputController?v=s&g=GRCh37&search=submit&fs=GCATTGGTGGTTCAGTGGTAGAATT
tRF-25-PS5P4PW3FJ	-	+	+	https://cm.jefferson.edu/MINTbase/InputController?v=s&g=GRCh37&search=submit&fs=GCCCGGATAGCTCAGTCGGTAGAGC
tRF-25-PSQP4PW3FJ	-	+	+	https://cm.jefferson.edu/MINTbase/InputController?v=s&g=GRCh37&search=submit&fs=GCCCGGCTAGCTCAGTCGGTAGAGC
tRF-25-Q673FJIYEV	-	+	+	https://cm.jefferson.edu/MINTbase/InputController?v=s&g=GRCh37&search=submit&fs=GCTCAGTGGTAGAGCATTTGACTGC
tRF-25-QNR8VP94FQ	-	+	+	https://cm.jefferson.edu/MINTbase/InputController?v=s&g=GRCh37&search=submit&fs=GCGTTGGTGGTATAGTGGTGAGCAT
tRF-25-QNR8VP9NFQ	-	-		https://cm.jefferson.edu/MINTbase/InputController?v=s&g=GRCh37&search=submit&fs=GCGTTGGTGGTATAGTGGTTAGCAT
tRF-25-QW58309NDJ	-	+	+	https://cm.jefferson.edu/MINTbase/InputController?v=s&g=GRCh37&search=submit&fs=GCTGTGATGGCCGAGTGGTTAAGGC
tRF-25-QZPHVU6RM3	+	-		https://cm.jefferson.edu/MINTbase/InputController?v=s&g=GRCh37&search=submit&fs=GCTTTGCACGTATGAGGCCCCGGGT
tRF-25-R118LO9EBV	-		+	https://cm.jefferson.edu/MINTbase/InputController?v=s&g=GRCh37&search=submit&fs=GGGCCAGTGGCGCAATGGATAACGC
tRF-25-R2IP4OI3FJ	-	+	+	https://cm.jefferson.edu/MINTbase/InputController?v=s&g=GRCh37&search=submit&fs=GGGGAATTAGCTCAAATGGTAGAGC
tRF-25-R3VJ4ZZ526	-	+	+	https://cm.jefferson.edu/MINTbase/InputController?v=s&g=GRCh37&search=submit&fs=GGGGTTAGGCCTCTTTTTACCACCA
tRF-25-R718YKISQI		+	+	https://cm.jefferson.edu/MINTbase/InputController?v=s&g=GRCh37&search=submit&fs=GGTCTAGTGGTTAGGATTCGGCGCT
tRF-25-R918VBY9PY	+	+	+	https://cm.jefferson.edu/MINTbase/InputController?v=s&g=GRCh37&search=submit&fs=GGTTCAGTGGTAGAATTCTCGCCTG
tRF-25-R95933JKB6	-	+	+	https://cm.jefferson.edu/MINTbase/InputController?v=s&g=GRCh37&search=submit&fs=GGTTCGATTCCCGGTCAGGGAACCA
tRF-25-R959KUMKF6	-		+	https://cm.jefferson.edu/MINTbase/InputController?v=s&g=GRCh37&search=submit&fs=GGTTCGATTCCCCGACGGGGAGCCA
tRF-25-R95R3JH926	-	+	+	https://cm.jefferson.edu/MINTbase/InputController?v=s&g=GRCh37&search=submit&fs=GGTTCGATCCCCGGCATCTCCACCA
tRF-25-R9JP9P9NH5	-	+	+	https://cm.jefferson.edu/MINTbase/InputController?v=s&g=GRCh37&search=submit&fs=GGTTCCATAGTGTAGTGGTTATCAC
tRF-25-R9OMK1F3L6		+	+	https://cm.jefferson.edu/MINTbase/InputController?v=s&g=GRCh37&search=submit&fs=GGTTCGAATCCCACCAGAGTCGCCA
tRF-25-R9OMKM4WL6		+	+	https://cm.jefferson.edu/MINTbase/InputController?v=s&g=GRCh37&search=submit&fs=GGTTCGAATCCCATCCTCGTCGCCA
tRF-25-RKIP4OI3FJ	-	+	+	https://cm.jefferson.edu/MINTbase/InputController?v=s&g=GRCh37&search=submit&fs=GGGGGATTAGCTCAAATGGTAGAGC
tRF-25-RKVP4P9L5F	-	+	+	https://cm.jefferson.edu/MINTbase/InputController?v=s&g=GRCh37&search=submit&fs=GGGGGTATAGCTCAGTGGTAGAGCA
tRF-25-RP9830MMUK	+	+	+	https://cm.jefferson.edu/MINTbase/InputController?v=s&g=GRCh37&search=submit&fs=GGTAGTGTGGCCGAGCGGTCTAAGG
tRF-25-RPM8309MUK	-	+	+	https://cm.jefferson.edu/MINTbase/InputController?v=s&g=GRCh37&search=submit&fs=GGTAGCGTGGCCGAGTGGTCTAAGG
tRF-25-RPM830MMUK	-	+	+	https://cm.jefferson.edu/MINTbase/InputController?v=s&g=GRCh37&search=submit&fs=GGTAGCGTGGCCGAGCGGTCTAAGG
tRF-25-RS9NS334L2	-	+	+	https://cm.jefferson.edu/MINTbase/InputController?v=s&g=GRCh37&search=submit&fs=GGTCGTGGTTGTAGTCCGTGCGAGA
tRF-25-RWD8YJE76I	-	-		https://cm.jefferson.edu/MINTbase/InputController?v=s&g=GRCh37&search=submit&fs=GGTGTAATGGTTAGCACTCTGGACT
tRF-25-RYVMMV5BU6	-	+	+	https://cm.jefferson.edu/MINTbase/InputController?v=s&g=GRCh37&search=submit&fs=GGTTGTAGTCCGTGCGAGAATACCA
tRF-25-S3M8309NDJ	-	+	+	https://cm.jefferson.edu/MINTbase/InputController?v=s&g=GRCh37&search=submit&fs=GTAGTCGTGGCCGAGTGGTTAAGGC
tRF-25-S5R8309NDJ	-	+	+	https://cm.jefferson.edu/MINTbase/InputController?v=s&g=GRCh37&search=submit&fs=GTCACGGTGGCCGAGTGGTTAAGGC
tRF-25-SL73VL4YMY	+	+	+	https://cm.jefferson.edu/MINTbase/InputController?v=s&g=GRCh37&search=submit&fs=GTATAGTGGTTAGTACTCTGCGTTG
tRF-25-SP5830MMUK	-	+	+	https://cm.jefferson.edu/MINTbase/InputController?v=s&g=GRCh37&search=submit&fs=GTCAGGATGGCCGAGCGGTCTAAGG
tRF-25-VF4YO9XEKJ	+	+	+	https://cm.jefferson.edu/MINTbase/InputController?v=s&g=GRCh37&search=submit&fs=TAGCACTCTGGACTCTGAATCCAGC
tRF-25-VIJ4S2PNXI	-	+	+	https://cm.jefferson.edu/MINTbase/InputController?v=s&g=GRCh37&search=submit&fs=TAGCTCAGTGGTAGAGCATTTGACT
tRF-25-VP9N15WV7W	+	+	+	https://cm.jefferson.edu/MINTbase/InputController?v=s&g=GRCh37&search=submit&fs=TATAGTGGTTAGTACTCTGCGTTGT
tRF-25-WLV47PU9XW	+	+	+	https://cm.jefferson.edu/MINTbase/InputController?v=s&g=GRCh37&search=submit&fs=TCGTATAGTGGTTAGTACTCTGCGT
tRF-25-XB0ZZRD226	-	+	+	https://cm.jefferson.edu/MINTbase/InputController?v=s&g=GRCh37&search=submit&fs=TGAAAACCTTTTTCCAAGGACACCA
tRF-25-XRK4WO2F9I	-	+		https://cm.jefferson.edu/MINTbase/InputController?v=s&g=GRCh37&search=submit&fs=TGCCCCCATGTCTAACAACATGGCT
tRF-25-Y4HEJQY1B6	-		+	https://cm.jefferson.edu/MINTbase/InputController?v=s&g=GRCh37&search=submit&fs=TTATGATAATCATATTTACCAACCA
tRF-25-YONONU3IND	-	+	+	https://cm.jefferson.edu/MINTbase/InputController?v=s&g=GRCh37&search=submit&fs=TTCAACTTAACTTGACCGCTCTGAC
tRF-25-Z3M8ZLSSXU		+	+	https://cm.jefferson.edu/MINTbase/InputController?v=s&g=GRCh37&search=submit&fs=TTGGTCGTGGTTGTAGTCCGTGCGA
tRF-25-Z3R918VBY9	-		+	https://cm.jefferson.edu/MINTbase/InputController?v=s&g=GRCh37&search=submit&fs=TTGGTGGTTCAGTGGTAGAATTCTC
tRF-25-Z3V5393L41	-	+	+	https://cm.jefferson.edu/MINTbase/InputController?v=s&g=GRCh37&search=submit&fs=TTGGTTATACCCTTCCCGTACTACC
tRF-25-Z6EXEY0VWU	-	+	+	https://cm.jefferson.edu/MINTbase/InputController?v=s&g=GRCh37&search=submit&fs=TTTCAACTTAACTTGACCGCTCTGA
tRF-26-04SXQ3V2Y70	+	-		https://cm.jefferson.edu/MINTbase/InputController?v=s&g=GRCh37&search=submit&fs=ACATGGTCTAGCGGTTAGGATTCCTG
tRF-26-1KYK37ZXK1B	-	+	+	https://cm.jefferson.edu/MINTbase/InputController?v=s&g=GRCh37&search=submit&fs=AGGGGTTAGGCCTCTTTTTACCACCA
tRF-26-2BJ65YXENDB	-	+	+	https://cm.jefferson.edu/MINTbase/InputController?v=s&g=GRCh37&search=submit&fs=CAAAACATCAGATTGTGAATCTGACA
tRF-26-34HWH3RXSID	+	+	+	https://cm.jefferson.edu/MINTbase/InputController?v=s&g=GRCh37&search=submit&fs=CCGTGATCGTATAGTGGTTAGTACTC
tRF-26-5BF900BY4DE	-	+	+	https://cm.jefferson.edu/MINTbase/InputController?v=s&g=GRCh37&search=submit&fs=GAGAAAGCTCACAAGAACTGCTAACT
tRF-26-5Z2IUIX1Q70	-	+	+	https://cm.jefferson.edu/MINTbase/InputController?v=s&g=GRCh37&search=submit&fs=GATTTCAACTTAACTTGACCGCTCTG
tRF-26-62Z6EXEY0VE	-	+	+	https://cm.jefferson.edu/MINTbase/InputController?v=s&g=GRCh37&search=submit&fs=GGAGATTTCAACTTAACTTGACCGCT
tRF-26-6978WPRLXND	+		+	https://cm.jefferson.edu/MINTbase/InputController?v=s&g=GRCh37&search=submit&fs=GGCTCGTTGGTCTAGGGGTATGATTC
tRF-26-6S7P4PZ3J0D		+	+	https://cm.jefferson.edu/MINTbase/InputController?v=s&g=GRCh37&search=submit&fs=GGCCGGTTAGCTCAGTTGGTCAGAGC
tRF-26-6S7P4PZ3V0D		+	+	https://cm.jefferson.edu/MINTbase/InputController?v=s&g=GRCh37&search=submit&fs=GGCCGGTTAGCTCAGTTGGTTAGAGC
tRF-26-6SM83O9EDJ0	-		+	https://cm.jefferson.edu/MINTbase/InputController?v=s&g=GRCh37&search=submit&fs=GGCCGCGTGGCCTAATGGATAAGGCG
tRF-26-7383RPD9W1E		+	+	https://cm.jefferson.edu/MINTbase/InputController?v=s&g=GRCh37&search=submit&fs=GTGGTTCAGTGGTAGAATTCTCGCCT
tRF-26-7673FEWS3VD	-	+	+	https://cm.jefferson.edu/MINTbase/InputController?v=s&g=GRCh37&search=submit&fs=GTTCAGTGGTAGAATTCTCGCCTGCC
tRF-26-79MP9P9MH50	-	+	+	https://cm.jefferson.edu/MINTbase/InputController?v=s&g=GRCh37&search=submit&fs=GTTTCCGTAGTGTAGTGGTCATCACG
tRF-26-79MP9P9NH50	-	+	+	https://cm.jefferson.edu/MINTbase/InputController?v=s&g=GRCh37&search=submit&fs=GTTTCCGTAGTGTAGTGGTTATCACG
tRF-26-7EMQ18Y3E70	-	+	+	https://cm.jefferson.edu/MINTbase/InputController?v=s&g=GRCh37&search=submit&fs=GTGATCGTATAGTGGTTAGTACTCTG
tRF-26-7LI3VF4YO9E	-	+	+	https://cm.jefferson.edu/MINTbase/InputController?v=s&g=GRCh37&search=submit&fs=GTGTAATGGTTAGCACTCTGGACTCT
tRF-26-7X9PN54720D	-		+	https://cm.jefferson.edu/MINTbase/InputController?v=s&g=GRCh37&search=submit&fs=GTTTATGTAGCTTACCTCCTCAAAGC
tRF-26-86J8WPMN1EE	-	+		https://cm.jefferson.edu/MINTbase/InputController?v=s&g=GRCh37&search=submit&fs=TCCCACATGGTCTAGCGGTTAGGATT
tRF-26-86V8WPMN1EE	-	+	+	https://cm.jefferson.edu/MINTbase/InputController?v=s&g=GRCh37&search=submit&fs=TCCCATATGGTCTAGCGGTTAGGATT
tRF-26-87R8WP9N1EE	-	+	+	https://cm.jefferson.edu/MINTbase/InputController?v=s&g=GRCh37&search=submit&fs=TCCCTGGTGGTCTAGTGGTTAGGATT
tRF-26-90YBOZZ7NDD	-	+		https://cm.jefferson.edu/MINTbase/InputController?v=s&g=GRCh37&search=submit&fs=TGGAGTTAAAGACTTTTTCTCTGACC
tRF-26-93Y086Z34JD	-	+	+	https://cm.jefferson.edu/MINTbase/InputController?v=s&g=GRCh37&search=submit&fs=TGGGTTTAAGTCCCATTGGTCTAGCC
tRF-26-94U47P299DE	+	-		https://cm.jefferson.edu/MINTbase/InputController?v=s&g=GRCh37&search=submit&fs=TGGTGTAATGGTTAGCACTCTGGACT
tRF-26-9DWUH6QE30E	+	-		https://cm.jefferson.edu/MINTbase/InputController?v=s&g=GRCh37&search=submit&fs=TGGACTCTGAATCCAGCGATCCGAGT
tRF-26-9M739P8WQ0B	-		+	https://cm.jefferson.edu/MINTbase/InputController?v=s&g=GRCh37&search=submit&fs=TGGTCGTGGTTGTAGTCCGTGCGAGA
tRF-26-D8N0X0JYOYE	-		+	https://cm.jefferson.edu/MINTbase/InputController?v=s&g=GRCh37&search=submit&fs=AATGGCTGAGTGAAGCATTGGACTGT
tRF-26-F918V0JZOYD	-	+	+	https://cm.jefferson.edu/MINTbase/InputController?v=s&g=GRCh37&search=submit&fs=AGCTCAGTGGTAGAGCATTTGACTGC
tRF-26-HJ83RPFQZDE	-	+	+	https://cm.jefferson.edu/MINTbase/InputController?v=s&g=GRCh37&search=submit&fs=ATAGCTCAGTGGTAGAGCATTTGACT
tRF-26-HJ8KRPFQZDE	+	+		https://cm.jefferson.edu/MINTbase/InputController?v=s&g=GRCh37&search=submit&fs=ATAGCTCAGGGGTAGAGCATTTGACT
tRF-26-I3VF4YO9XED	+	-		https://cm.jefferson.edu/MINTbase/InputController?v=s&g=GRCh37&search=submit&fs=ATGGTTAGCACTCTGGACTCTGAATC
tRF-26-I3VF4YOZXED	+	-		https://cm.jefferson.edu/MINTbase/InputController?v=s&g=GRCh37&search=submit&fs=ATGGTTAGCACTCTGGACTTTGAATC
tRF-26-I8W47W1R7HB		+	+	https://cm.jefferson.edu/MINTbase/InputController?v=s&g=GRCh37&search=submit&fs=ATTGGTCGTGGTTGTAGTCCGTGCGA
tRF-26-I9BZBZOS4YB	-	+	+	https://cm.jefferson.edu/MINTbase/InputController?v=s&g=GRCh37&search=submit&fs=ATTTCAACTTAACTTGACCGCTCTGA
tRF-26-JYSWRYVMMV0		+	+	https://cm.jefferson.edu/MINTbase/InputController?v=s&g=GRCh37&search=submit&fs=CATTGGTCGTGGTTGTAGTCCGTGCG
tRF-26-K47LI3VF4Y0	+	-		https://cm.jefferson.edu/MINTbase/InputController?v=s&g=GRCh37&search=submit&fs=CCATGGTGTAATGGTTAGCACTCTGG
tRF-26-MQ18Y3E7QN0		+	+	https://cm.jefferson.edu/MINTbase/InputController?v=s&g=GRCh37&search=submit&fs=CGTATAGTGGTTAGTACTCTGCGTTG
tRF-26-MUWLV47PU9E		+	+	https://cm.jefferson.edu/MINTbase/InputController?v=s&g=GRCh37&search=submit&fs=CGTGATCGTATAGTGGTTAGTACTCT
tRF-26-N1Y6FPZD3KE	+	-		https://cm.jefferson.edu/MINTbase/InputController?v=s&g=GRCh37&search=submit&fs=CTGCCTTCCAAGCAGTTGACCCGGGT
tRF-26-OB1690PQR3E	-		+	https://cm.jefferson.edu/MINTbase/InputController?v=s&g=GRCh37&search=submit&fs=GAAAAAGTCATGGAGGCCATGGGGTT
tRF-26-PNR8YP9LOND	-		+	https://cm.jefferson.edu/MINTbase/InputController?v=s&g=GRCh37&search=submit&fs=GCATTGGTGGTTCAGTGGTAGAATTC
tRF-26-PS5P4PW3FJB	-	+	+	https://cm.jefferson.edu/MINTbase/InputController?v=s&g=GRCh37&search=submit&fs=GCCCGGATAGCTCAGTCGGTAGAGCA
tRF-26-PSQP4PW3FJB	-	+	+	https://cm.jefferson.edu/MINTbase/InputController?v=s&g=GRCh37&search=submit&fs=GCCCGGCTAGCTCAGTCGGTAGAGCA
tRF-26-Q1Q89P9L84D	-	+	+	https://cm.jefferson.edu/MINTbase/InputController?v=s&g=GRCh37&search=submit&fs=GCGCCGCTGGTGTAGTGGTATCATGC
tRF-26-Q99P9P9NH50	+	+	+	https://cm.jefferson.edu/MINTbase/InputController?v=s&g=GRCh37&search=submit&fs=GCTTCTGTAGTGTAGTGGTTATCACG
tRF-26-QNR8VP94FQB	-	+	+	https://cm.jefferson.edu/MINTbase/InputController?v=s&g=GRCh37&search=submit&fs=GCGTTGGTGGTATAGTGGTGAGCATA
tRF-26-QNR8VP9LFQB	-	+	+	https://cm.jefferson.edu/MINTbase/InputController?v=s&g=GRCh37&search=submit&fs=GCGTTGGTGGTATAGTGGTAAGCATA
tRF-26-QNR8VP9NFQB	-	+	+	https://cm.jefferson.edu/MINTbase/InputController?v=s&g=GRCh37&search=submit&fs=GCGTTGGTGGTATAGTGGTTAGCATA
tRF-26-R8YP9LON4VD	-	+	+	https://cm.jefferson.edu/MINTbase/InputController?v=s&g=GRCh37&search=submit&fs=GGTGGTTCAGTGGTAGAATTCTCGCC
tRF-26-R918VBY9PYD	-	+		https://cm.jefferson.edu/MINTbase/InputController?v=s&g=GRCh37&search=submit&fs=GGTTCAGTGGTAGAATTCTCGCCTGC
tRF-26-R9JP9P9NH50	-	+	+	https://cm.jefferson.edu/MINTbase/InputController?v=s&g=GRCh37&search=submit&fs=GGTTCCATAGTGTAGTGGTTATCACG
tRF-26-RNL3KZM8W1B	+	+	+	https://cm.jefferson.edu/MINTbase/InputController?v=s&g=GRCh37&search=submit&fs=GGGTTCGAGTCCCTTCGTGGTCGCCA
tRF-26-RNLNK88KO1B	-	+	+	https://cm.jefferson.edu/MINTbase/InputController?v=s&g=GRCh37&search=submit&fs=GGGTTCGATTCCCGGTCAGGGAACCA
tRF-26-RNLNKSEK51B	-	+	+	https://cm.jefferson.edu/MINTbase/InputController?v=s&g=GRCh37&search=submit&fs=GGGTTCGATTCCCCGACGGGGAGCCA
tRF-26-ROD8N0X0JY0	-		+	https://cm.jefferson.edu/MINTbase/InputController?v=s&g=GRCh37&search=submit&fs=GGTAAAATGGCTGAGTGAAGCATTGG
tRF-26-RP9830MMUKD		+	+	https://cm.jefferson.edu/MINTbase/InputController?v=s&g=GRCh37&search=submit&fs=GGTAGTGTGGCCGAGCGGTCTAAGGC
tRF-26-RPM8309MUKD	-	+	+	https://cm.jefferson.edu/MINTbase/InputController?v=s&g=GRCh37&search=submit&fs=GGTAGCGTGGCCGAGTGGTCTAAGGC
tRF-26-RPM830MMUKD	-	+	+	https://cm.jefferson.edu/MINTbase/InputController?v=s&g=GRCh37&search=submit&fs=GGTAGCGTGGCCGAGCGGTCTAAGGC
tRF-26-RRJ89O9NF5E	-		+	https://cm.jefferson.edu/MINTbase/InputController?v=s&g=GRCh37&search=submit&fs=GGTCCCATGGTGTAATGGTTAGCACT
tRF-26-RWD8YJE76ID	+	-		https://cm.jefferson.edu/MINTbase/InputController?v=s&g=GRCh37&search=submit&fs=GGTGTAATGGTTAGCACTCTGGACTC
tRF-26-SP58309MUKD	-		+	https://cm.jefferson.edu/MINTbase/InputController?v=s&g=GRCh37&search=submit&fs=GTCAGGATGGCCGAGTGGTCTAAGGC
tRF-26-SP5830MMUKD	-	+	+	https://cm.jefferson.edu/MINTbase/InputController?v=s&g=GRCh37&search=submit&fs=GTCAGGATGGCCGAGCGGTCTAAGGC
tRF-26-V25Z2IUIX10	+	+		https://cm.jefferson.edu/MINTbase/InputController?v=s&g=GRCh37&search=submit&fs=TAGGAGATTTCAACTTAACTTGACCG
tRF-26-V47PU9XW98D	+		+	https://cm.jefferson.edu/MINTbase/InputController?v=s&g=GRCh37&search=submit&fs=TAGTGGTTAGTACTCTGCGTTGTGGC
tRF-26-VIJ4S2PNXI0		+	+	https://cm.jefferson.edu/MINTbase/InputController?v=s&g=GRCh37&search=submit&fs=TAGCTCAGTGGTAGAGCATTTGACTG
tRF-26-YJE76INB8PD		+	+	https://cm.jefferson.edu/MINTbase/InputController?v=s&g=GRCh37&search=submit&fs=TTAGCACTCTGGACTCTGAATCCAGC
tRF-26-YONONU3INDD	-	+	+	https://cm.jefferson.edu/MINTbase/InputController?v=s&g=GRCh37&search=submit&fs=TTCAACTTAACTTGACCGCTCTGACC
tRF-26-Z3M8ZLSSXU0		+	+	https://cm.jefferson.edu/MINTbase/InputController?v=s&g=GRCh37&search=submit&fs=TTGGTCGTGGTTGTAGTCCGTGCGAG
tRF-26-Z3R918VBY90	+		+	https://cm.jefferson.edu/MINTbase/InputController?v=s&g=GRCh37&search=submit&fs=TTGGTGGTTCAGTGGTAGAATTCTCG
tRF-26-Z3V5393L41B	-		+	https://cm.jefferson.edu/MINTbase/InputController?v=s&g=GRCh37&search=submit&fs=TTGGTTATACCCTTCCCGTACTACCA
tRF-26-Z6EXEY0VWUD	-	+	+	https://cm.jefferson.edu/MINTbase/InputController?v=s&g=GRCh37&search=submit&fs=TTTCAACTTAACTTGACCGCTCTGAC
tRF-27-2YU04DYJIOJ	-	-		https://cm.jefferson.edu/MINTbase/InputController?v=s&g=GRCh37&search=submit&fs=CACTGTAAAGCTAACTTAGCATTAACC
tRF-27-34HWH3RXSI3	+	+	+	https://cm.jefferson.edu/MINTbase/InputController?v=s&g=GRCh37&search=submit&fs=CCGTGATCGTATAGTGGTTAGTACTCT
tRF-27-5UB1ZZK0O52	-	+	+	https://cm.jefferson.edu/MINTbase/InputController?v=s&g=GRCh37&search=submit&fs=GATGAAAACCTTTTTCCAAGGACACCA
tRF-27-5Z2IUIX1Q7L	-	+	+	https://cm.jefferson.edu/MINTbase/InputController?v=s&g=GRCh37&search=submit&fs=GATTTCAACTTAACTTGACCGCTCTGA
tRF-27-62Z6EXEY0V5	+	+	+	https://cm.jefferson.edu/MINTbase/InputController?v=s&g=GRCh37&search=submit&fs=GGAGATTTCAACTTAACTTGACCGCTC
tRF-27-727OFIZ9WUJ	-	+	+	https://cm.jefferson.edu/MINTbase/InputController?v=s&g=GRCh37&search=submit&fs=GTGGAGTTAAAGACTTTTTCTCTGACC
tRF-27-739P8WQ0D52	-	+	+	https://cm.jefferson.edu/MINTbase/InputController?v=s&g=GRCh37&search=submit&fs=GTGGTTGTAGTCCGTGCGAGAATACCA
tRF-27-7KYUHRE9XFJ	-	+	+	https://cm.jefferson.edu/MINTbase/InputController?v=s&g=GRCh37&search=submit&fs=GTGGGTTCGAATCCCACTTCTGACACC
tRF-27-7LI3VF4YO9P		+	+	https://cm.jefferson.edu/MINTbase/InputController?v=s&g=GRCh37&search=submit&fs=GTGTAATGGTTAGCACTCTGGACTCTG
tRF-27-86J8WPMN1E5	-		+	https://cm.jefferson.edu/MINTbase/InputController?v=s&g=GRCh37&search=submit&fs=TCCCACATGGTCTAGCGGTTAGGATTC
tRF-27-87R8WP9N1E5	-	+	+	https://cm.jefferson.edu/MINTbase/InputController?v=s&g=GRCh37&search=submit&fs=TCCCTGGTGGTCTAGTGGTTAGGATTC
tRF-27-94U47P299D5	+	-	-	https://cm.jefferson.edu/MINTbase/InputController?v=s&g=GRCh37&search=submit&fs=TGGTGTAATGGTTAGCACTCTGGACTC
tRF-27-B4QU7BPN6IN	-	+	+	https://cm.jefferson.edu/MINTbase/InputController?v=s&g=GRCh37&search=submit&fs=AAATGGCTGAGTGAAGCATTGGACTGT
tRF-27-BF82Z4D7OO2	+	+	+	https://cm.jefferson.edu/MINTbase/InputController?v=s&g=GRCh37&search=submit&fs=AAACATCAGATTGTGAATCTGACAACA
tRF-27-FN8DYDZDL9P	-	+		https://cm.jefferson.edu/MINTbase/InputController?v=s&g=GRCh37&search=submit&fs=AGATTTCAACTTAACTTGACCGCTCTG
tRF-27-HWH3RXSINHQ		+	+	https://cm.jefferson.edu/MINTbase/InputController?v=s&g=GRCh37&search=submit&fs=ATCGTATAGTGGTTAGTACTCTGCGTT
tRF-27-I89NJ4S2I7K	+	-		https://cm.jefferson.edu/MINTbase/InputController?v=s&g=GRCh37&search=submit&fs=ATTGGTGGTTCAGTGGTAGAATTCTCG
tRF-27-I8W47W1R7HH	-	+	+	https://cm.jefferson.edu/MINTbase/InputController?v=s&g=GRCh37&search=submit&fs=ATTGGTCGTGGTTGTAGTCCGTGCGAG
tRF-27-I9BZBZOS4Y1	-	+	+	https://cm.jefferson.edu/MINTbase/InputController?v=s&g=GRCh37&search=submit&fs=ATTTCAACTTAACTTGACCGCTCTGAC
tRF-27-JY7383RPD95	+		+	https://cm.jefferson.edu/MINTbase/InputController?v=s&g=GRCh37&search=submit&fs=CATTGGTGGTTCAGTGGTAGAATTCTC
tRF-27-KQRWD8YJE74	+	-		https://cm.jefferson.edu/MINTbase/InputController?v=s&g=GRCh37&search=submit&fs=CCCATGGTGTAATGGTTAGCACTCTGG
tRF-27-M3WE8SSP6D2	+	+	+	https://cm.jefferson.edu/MINTbase/InputController?v=s&g=GRCh37&search=submit&fs=CGGGTTCGATTCCCGGTCAGGGAACCA
tRF-27-N24YDRFU8UN	+	-		https://cm.jefferson.edu/MINTbase/InputController?v=s&g=GRCh37&search=submit&fs=CTGGACTCTGAATCCAGCGATCCGAGT
tRF-27-P4R8YP9LON3	+		+	https://cm.jefferson.edu/MINTbase/InputController?v=s&g=GRCh37&search=submit&fs=GCATGGGTGGTTCAGTGGTAGAATTCT
tRF-27-PNR8YP9LON3	-		+	https://cm.jefferson.edu/MINTbase/InputController?v=s&g=GRCh37&search=submit&fs=GCATTGGTGGTTCAGTGGTAGAATTCT
tRF-27-PS5P4PW3FJI	-		+	https://cm.jefferson.edu/MINTbase/InputController?v=s&g=GRCh37&search=submit&fs=GCCCGGATAGCTCAGTCGGTAGAGCAT
tRF-27-Q1Q89P9L842	-	+	+	https://cm.jefferson.edu/MINTbase/InputController?v=s&g=GRCh37&search=submit&fs=GCGCCGCTGGTGTAGTGGTATCATGCA
tRF-27-Q89P9L8422Q	-	+		https://cm.jefferson.edu/MINTbase/InputController?v=s&g=GRCh37&search=submit&fs=GCTGGTGTAGTGGTATCATGCAAGATT
tRF-27-QNR8VP94FQH	+		+	https://cm.jefferson.edu/MINTbase/InputController?v=s&g=GRCh37&search=submit&fs=GCGTTGGTGGTATAGTGGTGAGCATAG
tRF-27-QNR8VP9NFQH	+	-		https://cm.jefferson.edu/MINTbase/InputController?v=s&g=GRCh37&search=submit&fs=GCGTTGGTGGTATAGTGGTTAGCATAG
tRF-27-R3WE8RO86J2	+	+	+	https://cm.jefferson.edu/MINTbase/InputController?v=s&g=GRCh37&search=submit&fs=GGGGTTCGATTCCCCGACGGGGAGCCA
tRF-27-R8YP9LON4V3	-	+	+	https://cm.jefferson.edu/MINTbase/InputController?v=s&g=GRCh37&search=submit&fs=GGTGGTTCAGTGGTAGAATTCTCGCCT
tRF-27-R918VBY9PYJ	-	+	+	https://cm.jefferson.edu/MINTbase/InputController?v=s&g=GRCh37&search=submit&fs=GGTTCAGTGGTAGAATTCTCGCCTGCC
tRF-27-RKVP4P9L5FQ	-	+	+	https://cm.jefferson.edu/MINTbase/InputController?v=s&g=GRCh37&search=submit&fs=GGGGGTATAGCTCAGTGGTAGAGCATT
tRF-27-V6Z3M8ZLSSP		+	+	https://cm.jefferson.edu/MINTbase/InputController?v=s&g=GRCh37&search=submit&fs=TATCATTGGTCGTGGTTGTAGTCCGTG
tRF-27-VIJ4S2PNXIM	-	+	+	https://cm.jefferson.edu/MINTbase/InputController?v=s&g=GRCh37&search=submit&fs=TAGCTCAGTGGTAGAGCATTTGACTGC
tRF-27-WLV47PU9XWP	+	+	+	https://cm.jefferson.edu/MINTbase/InputController?v=s&g=GRCh37&search=submit&fs=TCGTATAGTGGTTAGTACTCTGCGTTG
tRF-27-WNR71KVUY9M	+	-		https://cm.jefferson.edu/MINTbase/InputController?v=s&g=GRCh37&search=submit&fs=TCGTTGGTCTAGGGGTATGATTCTCGC
tRF-27-YKFN8DYDZDK	+	+	+	https://cm.jefferson.edu/MINTbase/InputController?v=s&g=GRCh37&search=submit&fs=TTAGGAGATTTCAACTTAACTTGACCG
tRF-27-Z3M8ZLSSXUL	-	+	+	https://cm.jefferson.edu/MINTbase/InputController?v=s&g=GRCh37&search=submit&fs=TTGGTCGTGGTTGTAGTCCGTGCGAGA
tRF-27-Z6EXEY0VWUJ	-	+	+	https://cm.jefferson.edu/MINTbase/InputController?v=s&g=GRCh37&search=submit&fs=TTTCAACTTAACTTGACCGCTCTGACC
tRF-28-3KYUYRR6RBD2	+	+	+	https://cm.jefferson.edu/MINTbase/InputController?v=s&g=GRCh37&search=submit&fs=CCGGGTTCGATTCCCGGTCAGGGAACCA
tRF-28-4S14IZJQXE0M	-		+	https://cm.jefferson.edu/MINTbase/InputController?v=s&g=GRCh37&search=submit&fs=CTCCGAGGTGATTTTCATATTGAATTGC
tRF-28-5EYONONU3IDP	-	+		https://cm.jefferson.edu/MINTbase/InputController?v=s&g=GRCh37&search=submit&fs=GAGATTTCAACTTAACTTGACCGCTCTG
tRF-28-5Z2IUIX1Q7DR	-	+	+	https://cm.jefferson.edu/MINTbase/InputController?v=s&g=GRCh37&search=submit&fs=GATTTCAACTTAACTTGACCGCTCTGAC
tRF-28-6978WPRLXND5		+	+	https://cm.jefferson.edu/MINTbase/InputController?v=s&g=GRCh37&search=submit&fs=GGCTCGTTGGTCTAGGGGTATGATTCTC
tRF-28-6SM83O9EDJ0D		+	+	https://cm.jefferson.edu/MINTbase/InputController?v=s&g=GRCh37&search=submit&fs=GGCCGCGTGGCCTAATGGATAAGGCGTC
tRF-28-79MP9P9MH50E	-		+	https://cm.jefferson.edu/MINTbase/InputController?v=s&g=GRCh37&search=submit&fs=GTTTCCGTAGTGTAGTGGTCATCACGTT
tRF-28-79MP9PMNH5DE	-		+	https://cm.jefferson.edu/MINTbase/InputController?v=s&g=GRCh37&search=submit&fs=GTTTCCGTAGTGTAGCGGTTATCACATT
tRF-28-7KYUHRE9XFD2	+	+	+	https://cm.jefferson.edu/MINTbase/InputController?v=s&g=GRCh37&search=submit&fs=GTGGGTTCGAATCCCACTTCTGACACCA
tRF-28-7KYUHRERXFD2	+		+	https://cm.jefferson.edu/MINTbase/InputController?v=s&g=GRCh37&search=submit&fs=GTGGGTTCGAATCCCACTCCTGACACCA
tRF-28-7LI3VF4YO90L	-	+		https://cm.jefferson.edu/MINTbase/InputController?v=s&g=GRCh37&search=submit&fs=GTGTAATGGTTAGCACTCTGGACTCTGA
tRF-28-86J8WPMN1E0J	-	+		https://cm.jefferson.edu/MINTbase/InputController?v=s&g=GRCh37&search=submit&fs=TCCCACATGGTCTAGCGGTTAGGATTCC
tRF-28-FN8DYDZDL90L	-	+		https://cm.jefferson.edu/MINTbase/InputController?v=s&g=GRCh37&search=submit&fs=AGATTTCAACTTAACTTGACCGCTCTGA
tRF-28-HJ83RPFQZD0M	-	+	+	https://cm.jefferson.edu/MINTbase/InputController?v=s&g=GRCh37&search=submit&fs=ATAGCTCAGTGGTAGAGCATTTGACTGC
tRF-28-HJ8KRPFQZD0M	+	+	+	https://cm.jefferson.edu/MINTbase/InputController?v=s&g=GRCh37&search=submit&fs=ATAGCTCAGGGGTAGAGCATTTGACTGC
tRF-28-HWH3RXSINH0P	+	+	+	https://cm.jefferson.edu/MINTbase/InputController?v=s&g=GRCh37&search=submit&fs=ATCGTATAGTGGTTAGTACTCTGCGTTG
tRF-28-I8W47W1R7HX	-		+	https://cm.jefferson.edu/MINTbase/InputController?v=s&g=GRCh37&search=submit&fs=ATTGGTCGTGGTTGTAGTCCGTGCGAGA
tRF-28-I9BZBZOS4YV	-	+	+	https://cm.jefferson.edu/MINTbase/InputController?v=s&g=GRCh37&search=submit&fs=ATTTCAACTTAACTTGACCGCTCTGACC
tRF-28-J89O9NF5W8W	+	+		https://cm.jefferson.edu/MINTbase/InputController?v=s&g=GRCh37&search=submit&fs=CATGGTGTAATGGTTAGCACTCTGGACT
tRF-28-JYSWRYVMMVDS	+		+	https://cm.jefferson.edu/MINTbase/InputController?v=s&g=GRCh37&search=submit&fs=CATTGGTCGTGGTTGTAGTCCGTGCGAG
tRF-28-KF9MVH7P59DP	+	-		https://cm.jefferson.edu/MINTbase/InputController?v=s&g=GRCh37&search=submit&fs=CCACATGGTCTAGCGGTTAGGATTCCTG
tRF-28-KY7343RX6ND4	+	-		https://cm.jefferson.edu/MINTbase/InputController?v=s&g=GRCh37&search=submit&fs=CCCTGGTGGTCTAGTGGTTAGGATTCGG
tRF-28-LSN3S3RQJVS	+	+	+	https://cm.jefferson.edu/MINTbase/InputController?v=s&g=GRCh37&search=submit&fs=CGCCGCTGGTGTAGTGGTATCATGCAAG
tRF-28-MKYUYRLHR0D2	+	+	+	https://cm.jefferson.edu/MINTbase/InputController?v=s&g=GRCh37&search=submit&fs=CGGGGTTCGATTCCCCGACGGGGAGCCA
tRF-28-NP5EYONONUDK	+	+	+	https://cm.jefferson.edu/MINTbase/InputController?v=s&g=GRCh37&search=submit&fs=CTTAGGAGATTTCAACTTAACTTGACCG
tRF-28-PNR8YP9LOND5	-		+	https://cm.jefferson.edu/MINTbase/InputController?v=s&g=GRCh37&search=submit&fs=GCATTGGTGGTTCAGTGGTAGAATTCTC
tRF-28-PSQP4PW3FJD0	+	+	+	https://cm.jefferson.edu/MINTbase/InputController?v=s&g=GRCh37&search=submit&fs=GCCCGGCTAGCTCAGTCGGTAGAGCATG
tRF-28-QNR8VP94FQ9	-	+	+	https://cm.jefferson.edu/MINTbase/InputController?v=s&g=GRCh37&search=submit&fs=GCGTTGGTGGTATAGTGGTGAGCATAGC
tRF-28-R8WP9N1EWJDW		+	+	https://cm.jefferson.edu/MINTbase/InputController?v=s&g=GRCh37&search=submit&fs=GGTGGTCTAGTGGTTAGGATTCGGCGCT
tRF-28-R9JP9P9NH50D	-	+	+	https://cm.jefferson.edu/MINTbase/InputController?v=s&g=GRCh37&search=submit&fs=GGTTCCATAGTGTAGTGGTTATCACGTC
tRF-28-RS9NS334L2DB	-	+	+	https://cm.jefferson.edu/MINTbase/InputController?v=s&g=GRCh37&search=submit&fs=GGTCGTGGTTGTAGTCCGTGCGAGAATA
tRF-28-RXPIN24YDR9	-	+	+	https://cm.jefferson.edu/MINTbase/InputController?v=s&g=GRCh37&search=submit&fs=GGTTAGCACTCTGGACTCTGAATCCAGC
tRF-28-S79PVOEOU5DH	-	+	+	https://cm.jefferson.edu/MINTbase/InputController?v=s&g=GRCh37&search=submit&fs=GTCCTTGTAGTATAAACTAATACACCAG
tRF-28-SLQ673FJIYW		+	+	https://cm.jefferson.edu/MINTbase/InputController?v=s&g=GRCh37&search=submit&fs=GTATAGCTCAGTGGTAGAGCATTTGACT
tRF-28-W8E7OMJHHSZ	+	-		https://cm.jefferson.edu/MINTbase/InputController?v=s&g=GRCh37&search=submit&fs=TCTGGACTCTGAATCCAGCGATCCGAGT
tRF-28-WLV47PU9XW0N	+	+		https://cm.jefferson.edu/MINTbase/InputController?v=s&g=GRCh37&search=submit&fs=TCGTATAGTGGTTAGTACTCTGCGTTGT
tRF-28-XMSL73VL4YDN	+	+	+	https://cm.jefferson.edu/MINTbase/InputController?v=s&g=GRCh37&search=submit&fs=TGATCGTATAGTGGTTAGTACTCTGCGT
tRF-29-34HWH3RXSIHM	-	-		https://cm.jefferson.edu/MINTbase/InputController?v=s&g=GRCh37&search=submit&fs=CCGTGATCGTATAGTGGTTAGTACTCTGC
tRF-29-387SDRJH71J2	+	+	+	https://cm.jefferson.edu/MINTbase/InputController?v=s&g=GRCh37&search=submit&fs=CCTGGGTTCGAATCCCAGCGGTGCCTCCA
tRF-29-3K7SIR3DR2I2	+	+	+	https://cm.jefferson.edu/MINTbase/InputController?v=s&g=GRCh37&search=submit&fs=CCGGGGTTCGATTCCCCGACGGGGAGCCA
tRF-29-5SVP9N15WV2P	+	+	+	https://cm.jefferson.edu/MINTbase/InputController?v=s&g=GRCh37&search=submit&fs=GATCGTATAGTGGTTAGTACTCTGCGTTG
tRF-29-68K87SERM4JY	-		+	https://cm.jefferson.edu/MINTbase/InputController?v=s&g=GRCh37&search=submit&fs=GGCGGCCCGGGTTCGACTCCCGGTGTGGG
tRF-29-79MP9P9NH525	-	+	+	https://cm.jefferson.edu/MINTbase/InputController?v=s&g=GRCh37&search=submit&fs=GTTTCCGTAGTGTAGTGGTTATCACGTTC
tRF-29-7EMQ18Y3E7IN	+	+	+	https://cm.jefferson.edu/MINTbase/InputController?v=s&g=GRCh37&search=submit&fs=GTGATCGTATAGTGGTTAGTACTCTGCGT
tRF-29-7O58J0K8UMII	-		+	https://cm.jefferson.edu/MINTbase/InputController?v=s&g=GRCh37&search=submit&fs=GTTAAGATGGCAGAGCCCGGTAATCGCAT
tRF-29-86J8WPMN1EJ3	-	+	+	https://cm.jefferson.edu/MINTbase/InputController?v=s&g=GRCh37&search=submit&fs=TCCCACATGGTCTAGCGGTTAGGATTCCT
tRF-29-86V8WPMN1EJ3	+		+	https://cm.jefferson.edu/MINTbase/InputController?v=s&g=GRCh37&search=submit&fs=TCCCATATGGTCTAGCGGTTAGGATTCCT
tRF-29-8NRS9NS3341S	-		+	https://cm.jefferson.edu/MINTbase/InputController?v=s&g=GRCh37&search=submit&fs=TCATTGGTCGTGGTTGTAGTCCGTGCGAG
tRF-29-9M739P8WQ0EB	-	+	+	https://cm.jefferson.edu/MINTbase/InputController?v=s&g=GRCh37&search=submit&fs=TGGTCGTGGTTGTAGTCCGTGCGAGAATA
tRF-29-BE6Y1UFQ9DKB	-		+	https://cm.jefferson.edu/MINTbase/InputController?v=s&g=GRCh37&search=submit&fs=AAAATGGCTGAGTGAAGCATTGGACTGTA
tRF-29-D0B601WZ03HV	-	+		https://cm.jefferson.edu/MINTbase/InputController?v=s&g=GRCh37&search=submit&fs=AAGAGAACCAACACCTCTTTACAGTGACC
tRF-29-EX62Z6EXEYEK	+	+		https://cm.jefferson.edu/MINTbase/InputController?v=s&g=GRCh37&search=submit&fs=ACTTAGGAGATTTCAACTTAACTTGACCG
tRF-29-FFR3VJ4ZZ5FV	-		+	https://cm.jefferson.edu/MINTbase/InputController?v=s&g=GRCh37&search=submit&fs=AGACAGGGGTTAGGCCTCTTTTTACCACC
tRF-29-I8W47W1R7HE6		+	+	https://cm.jefferson.edu/MINTbase/InputController?v=s&g=GRCh37&search=submit&fs=ATTGGTCGTGGTTGTAGTCCGTGCGAGAA
tRF-29-JYSWRYVMMVHX	-		+	https://cm.jefferson.edu/MINTbase/InputController?v=s&g=GRCh37&search=submit&fs=CATTGGTCGTGGTTGTAGTCCGTGCGAGA
tRF-29-PRI3SERXPIH4	+		+	https://cm.jefferson.edu/MINTbase/InputController?v=s&g=GRCh37&search=submit&fs=GCCCCATGGTGTAATGGTTAGCACTCTGG
tRF-29-PRJW4DBQ6ZJ5	-	-		https://cm.jefferson.edu/MINTbase/InputController?v=s&g=GRCh37&search=submit&fs=GCCCCCATGTCTAACAACATGGCTTTCTC
tRF-29-Q1Q89P9L84FS	-	+	+	https://cm.jefferson.edu/MINTbase/InputController?v=s&g=GRCh37&search=submit&fs=GCGCCGCTGGTGTAGTGGTATCATGCAAG
tRF-29-QNR8VP94FQEW	-		+	https://cm.jefferson.edu/MINTbase/InputController?v=s&g=GRCh37&search=submit&fs=GCGTTGGTGGTATAGTGGTGAGCATAGCT
tRF-29-R8YP9LON4VHM	-		+	https://cm.jefferson.edu/MINTbase/InputController?v=s&g=GRCh37&search=submit&fs=GGTGGTTCAGTGGTAGAATTCTCGCCTGC
tRF-29-R9J89O9NF5JP	-	+	+	https://cm.jefferson.edu/MINTbase/InputController?v=s&g=GRCh37&search=submit&fs=GGTTCCATGGTGTAATGGTTAGCACTCTG
tRF-29-RK9P4P9L5FKP	+	+	+	https://cm.jefferson.edu/MINTbase/InputController?v=s&g=GRCh37&search=submit&fs=GGGGGTGTAGCTCAGTGGTAGAGCATTTG
tRF-29-RKVP4P9L5FKP	-	+		https://cm.jefferson.edu/MINTbase/InputController?v=s&g=GRCh37&search=submit&fs=GGGGGTATAGCTCAGTGGTAGAGCATTTG
tRF-29-ROD8N0X0JYHW	-		+	https://cm.jefferson.edu/MINTbase/InputController?v=s&g=GRCh37&search=submit&fs=GGTAAAATGGCTGAGTGAAGCATTGGACT
tRF-29-RPM8309MUK1W	-	+	+	https://cm.jefferson.edu/MINTbase/InputController?v=s&g=GRCh37&search=submit&fs=GGTAGCGTGGCCGAGTGGTCTAAGGCGCT
tRF-29-RPM830MMUK1W	-	+	+	https://cm.jefferson.edu/MINTbase/InputController?v=s&g=GRCh37&search=submit&fs=GGTAGCGTGGCCGAGCGGTCTAAGGCGCT
tRF-29-RQF918V0JZHW	+	+		https://cm.jefferson.edu/MINTbase/InputController?v=s&g=GRCh37&search=submit&fs=GGTATAGCTCAGTGGTAGAGCATTTGACT
tRF-29-RS9NS334L2F1	-		+	https://cm.jefferson.edu/MINTbase/InputController?v=s&g=GRCh37&search=submit&fs=GGTCGTGGTTGTAGTCCGTGCGAGAATAC
tRF-29-SP5830MMUK1W	-		+	https://cm.jefferson.edu/MINTbase/InputController?v=s&g=GRCh37&search=submit&fs=GTCAGGATGGCCGAGCGGTCTAAGGCGCT
tRF-29-SWRYVMMV5B2V	-	+	+	https://cm.jefferson.edu/MINTbase/InputController?v=s&g=GRCh37&search=submit&fs=GTCGTGGTTGTAGTCCGTGCGAGAATACC
tRF-29-U1BDHPIWOMJR	-		+	https://cm.jefferson.edu/MINTbase/InputController?v=s&g=GRCh37&search=submit&fs=TAACCAAAACATCAGATTGTGAATCTGAC
tRF-29-W47W1R7HFEE2	-	+	+	https://cm.jefferson.edu/MINTbase/InputController?v=s&g=GRCh37&search=submit&fs=TCGTGGTTGTAGTCCGTGCGAGAATACCA
tRF-29-XMSL73VL4YHE		+	+	https://cm.jefferson.edu/MINTbase/InputController?v=s&g=GRCh37&search=submit&fs=TGATCGTATAGTGGTTAGTACTCTGCGTT
tRF-30-0IV25Z2IUIX1	-	-		https://cm.jefferson.edu/MINTbase/InputController?v=s&g=GRCh37&search=submit&fs=ACACTTAGGAGATTTCAACTTAACTTGACC
tRF-30-10I9BZBZOS4Y	-	+		https://cm.jefferson.edu/MINTbase/InputController?v=s&g=GRCh37&search=submit&fs=AGGAGATTTCAACTTAACTTGACCGCTCTG
tRF-30-1OR6QOH04MR1	-		+	https://cm.jefferson.edu/MINTbase/InputController?v=s&g=GRCh37&search=submit&fs=AGTAAGGTCAGCTAAATAAGCTATCGGGCC
tRF-30-34HWH3RXSINH	+	+	+	https://cm.jefferson.edu/MINTbase/InputController?v=s&g=GRCh37&search=submit&fs=CCGTGATCGTATAGTGGTTAGTACTCTGCG
tRF-30-5BF900BY4D84	-	-		https://cm.jefferson.edu/MINTbase/InputController?v=s&g=GRCh37&search=submit&fs=GAGAAAGCTCACAAGAACTGCTAACTCATG
tRF-30-5DMKYUYRLHR0	+		+	https://cm.jefferson.edu/MINTbase/InputController?v=s&g=GRCh37&search=submit&fs=GAGACCGGGGTTCGATTCCCCGACGGGGAG
tRF-30-5SVP9N15WV7W	+	+		https://cm.jefferson.edu/MINTbase/InputController?v=s&g=GRCh37&search=submit&fs=GATCGTATAGTGGTTAGTACTCTGCGTTGT
tRF-30-6RJ89O9NF5W8	+	+	+	https://cm.jefferson.edu/MINTbase/InputController?v=s&g=GRCh37&search=submit&fs=GGCCCCATGGTGTAATGGTTAGCACTCTGG
tRF-30-6SXMSL73VL4Y	+		+	https://cm.jefferson.edu/MINTbase/InputController?v=s&g=GRCh37&search=submit&fs=GGCCGTGATCGTATAGTGGTTAGTACTCTG
tRF-30-79MP9P9MH57S	-	+	+	https://cm.jefferson.edu/MINTbase/InputController?v=s&g=GRCh37&search=submit&fs=GTTTCCGTAGTGTAGTGGTCATCACGTTCG
tRF-30-79MP9PMNH5IS	-		+	https://cm.jefferson.edu/MINTbase/InputController?v=s&g=GRCh37&search=submit&fs=GTTTCCGTAGTGTAGCGGTTATCACATTCG
tRF-30-7EMQ18Y3E7QN	+	+	+	https://cm.jefferson.edu/MINTbase/InputController?v=s&g=GRCh37&search=submit&fs=GTGATCGTATAGTGGTTAGTACTCTGCGTT
tRF-30-7Z8L8NRS9NS3	-		+	https://cm.jefferson.edu/MINTbase/InputController?v=s&g=GRCh37&search=submit&fs=GTTTTTCATATCATTGGTCGTGGTTGTAGT
tRF-30-8L8NRS9NS334	-	-		https://cm.jefferson.edu/MINTbase/InputController?v=s&g=GRCh37&search=submit&fs=TCATATCATTGGTCGTGGTTGTAGTCCGTG
tRF-30-DD1KYK37ZXK1	-		+	https://cm.jefferson.edu/MINTbase/InputController?v=s&g=GRCh37&search=submit&fs=AAGACAGGGGTTAGGCCTCTTTTTACCACC
tRF-30-EX62Z6EXEY0V	-	+		https://cm.jefferson.edu/MINTbase/InputController?v=s&g=GRCh37&search=submit&fs=ACTTAGGAGATTTCAACTTAACTTGACCGC
tRF-30-F1R3WE8RO86J	+		+	https://cm.jefferson.edu/MINTbase/InputController?v=s&g=GRCh37&search=submit&fs=AGACCGGGGTTCGATTCCCCGACGGGGAGC
tRF-30-FBVWNEB01XNY	-	+		https://cm.jefferson.edu/MINTbase/InputController?v=s&g=GRCh37&search=submit&fs=AGAAATATGTCTGATAAAAGAGTTACTTTG
tRF-30-HQ9M739P8WQ0	-	-		https://cm.jefferson.edu/MINTbase/InputController?v=s&g=GRCh37&search=submit&fs=ATCATTGGTCGTGGTTGTAGTCCGTGCGAG
tRF-30-I3VF4YO9XEKJ	+		+	https://cm.jefferson.edu/MINTbase/InputController?v=s&g=GRCh37&search=submit&fs=ATGGTTAGCACTCTGGACTCTGAATCCAGC
tRF-30-I3Z9HMI8W47W	-		+	https://cm.jefferson.edu/MINTbase/InputController?v=s&g=GRCh37&search=submit&fs=ATGGTTTTTCATATCATTGGTCGTGGTTGT
tRF-30-I89NJ4S2I7L7	-		+	https://cm.jefferson.edu/MINTbase/InputController?v=s&g=GRCh37&search=submit&fs=ATTGGTGGTTCAGTGGTAGAATTCTCGCCT
tRF-30-IWOMXF026ZED	+	+	+	https://cm.jefferson.edu/MINTbase/InputController?v=s&g=GRCh37&search=submit&fs=ATTGTGAATCTGACAACAGAGGCTTACGAC
tRF-30-J87383RPD9W1	+	+	+	https://cm.jefferson.edu/MINTbase/InputController?v=s&g=GRCh37&search=submit&fs=CATGGGTGGTTCAGTGGTAGAATTCTCGCC
tRF-30-JY7383RPD9W1	+	+	+	https://cm.jefferson.edu/MINTbase/InputController?v=s&g=GRCh37&search=submit&fs=CATTGGTGGTTCAGTGGTAGAATTCTCGCC
tRF-30-K47LI3VF4YO9	+		+	https://cm.jefferson.edu/MINTbase/InputController?v=s&g=GRCh37&search=submit&fs=CCATGGTGTAATGGTTAGCACTCTGGACTC
tRF-30-K5I34JRX6N38	+	-		https://cm.jefferson.edu/MINTbase/InputController?v=s&g=GRCh37&search=submit&fs=CCCACATGGTCTAGCGGTTAGGATTCCTGG
tRF-30-KY7343RX6NMH	+	+		https://cm.jefferson.edu/MINTbase/InputController?v=s&g=GRCh37&search=submit&fs=CCCTGGTGGTCTAGTGGTTAGGATTCGGCG
tRF-30-MUWLV47PU9XW	-	+	+	https://cm.jefferson.edu/MINTbase/InputController?v=s&g=GRCh37&search=submit&fs=CGTGATCGTATAGTGGTTAGTACTCTGCGT
tRF-30-NP5EYONONU3I	-	+	+	https://cm.jefferson.edu/MINTbase/InputController?v=s&g=GRCh37&search=submit&fs=CTTAGGAGATTTCAACTTAACTTGACCGCT
tRF-30-OR183O9EDJHP	-	-	-	https://cm.jefferson.edu/MINTbase/InputController?v=s&g=GRCh37&search=submit&fs=GACCCAGTGGCCTAATGGATAAGGCATCAG
tRF-30-OSRNLNKSEK51	+	+	+	https://cm.jefferson.edu/MINTbase/InputController?v=s&g=GRCh37&search=submit&fs=GACCGGGGTTCGATTCCCCGACGGGGAGCC
tRF-30-OUR8309NDJ58	-		+	https://cm.jefferson.edu/MINTbase/InputController?v=s&g=GRCh37&search=submit&fs=GACGAGGTGGCCGAGTGGTTAAGGCGATGG
tRF-30-P4R8YP9LON4V		+	+	https://cm.jefferson.edu/MINTbase/InputController?v=s&g=GRCh37&search=submit&fs=GCATGGGTGGTTCAGTGGTAGAATTCTCGC
tRF-30-PS5P4PW3FJHP	-	+	+	https://cm.jefferson.edu/MINTbase/InputController?v=s&g=GRCh37&search=submit&fs=GCCCGGATAGCTCAGTCGGTAGAGCATCAG
tRF-30-PSQP4PW3FJIK	-		+	https://cm.jefferson.edu/MINTbase/InputController?v=s&g=GRCh37&search=submit&fs=GCCCGGCTAGCTCAGTCGGTAGAGCATGGG
tRF-30-PW5SVP9N15WV	-	+	+	https://cm.jefferson.edu/MINTbase/InputController?v=s&g=GRCh37&search=submit&fs=GCCGTGATCGTATAGTGGTTAGTACTCTGC
tRF-30-Q99P9P9NH57S	+	+	+	https://cm.jefferson.edu/MINTbase/InputController?v=s&g=GRCh37&search=submit&fs=GCTTCTGTAGTGTAGTGGTTATCACGTTCG
tRF-30-QNR8VP94FQFY	-	+	+	https://cm.jefferson.edu/MINTbase/InputController?v=s&g=GRCh37&search=submit&fs=GCGTTGGTGGTATAGTGGTGAGCATAGCTG
tRF-30-QNR8VP9LFQFY	+		+	https://cm.jefferson.edu/MINTbase/InputController?v=s&g=GRCh37&search=submit&fs=GCGTTGGTGGTATAGTGGTAAGCATAGCTG
tRF-30-R3HJ83RPFQZD	+	+		https://cm.jefferson.edu/MINTbase/InputController?v=s&g=GRCh37&search=submit&fs=GGGGTATAGCTCAGTGGTAGAGCATTTGAC
tRF-30-R9J89O94F5W8	+	+		https://cm.jefferson.edu/MINTbase/InputController?v=s&g=GRCh37&search=submit&fs=GGTTCCATGGTGTAATGGTGAGCACTCTGG
tRF-30-R9JP9P9NH5SY	-	+		https://cm.jefferson.edu/MINTbase/InputController?v=s&g=GRCh37&search=submit&fs=GGTTCCATAGTGTAGTGGTTATCACGTCTG
tRF-30-R9JP9PMNH5SY	-	+	+	https://cm.jefferson.edu/MINTbase/InputController?v=s&g=GRCh37&search=submit&fs=GGTTCCATAGTGTAGCGGTTATCACGTCTG
tRF-30-RK9P4P9L5HMV	-	+	+	https://cm.jefferson.edu/MINTbase/InputController?v=s&g=GRCh37&search=submit&fs=GGGGGTGTAGCTCAGTGGTAGAGCGCGTGC
tRF-30-RKIP4OI3FJQS	+	+	+	https://cm.jefferson.edu/MINTbase/InputController?v=s&g=GRCh37&search=submit&fs=GGGGGATTAGCTCAAATGGTAGAGCGCTCG
tRF-30-RKVP4P93FJIY	+	+	+	https://cm.jefferson.edu/MINTbase/InputController?v=s&g=GRCh37&search=submit&fs=GGGGGTATAGCTCAGTGGGTAGAGCATTTG
tRF-30-RP9830MMUKLY	+	+		https://cm.jefferson.edu/MINTbase/InputController?v=s&g=GRCh37&search=submit&fs=GGTAGTGTGGCCGAGCGGTCTAAGGCGCTG
tRF-30-RPM8309MUKLY	+	+	+	https://cm.jefferson.edu/MINTbase/InputController?v=s&g=GRCh37&search=submit&fs=GGTAGCGTGGCCGAGTGGTCTAAGGCGCTG
tRF-30-RPM830MMUKLY	-	+	+	https://cm.jefferson.edu/MINTbase/InputController?v=s&g=GRCh37&search=submit&fs=GGTAGCGTGGCCGAGCGGTCTAAGGCGCTG
tRF-30-RRJ89O9NF5W8	-	+		https://cm.jefferson.edu/MINTbase/InputController?v=s&g=GRCh37&search=submit&fs=GGTCCCATGGTGTAATGGTTAGCACTCTGG
tRF-30-RS9NS334L2H1	-		+	https://cm.jefferson.edu/MINTbase/InputController?v=s&g=GRCh37&search=submit&fs=GGTCGTGGTTGTAGTCCGTGCGAGAATACC
tRF-30-RZYQHQ9M739P		+	+	https://cm.jefferson.edu/MINTbase/InputController?v=s&g=GRCh37&search=submit&fs=GGTTTTTCATATCATTGGTCGTGGTTGTAG
tRF-30-S3M8309NDJ58	+		+	https://cm.jefferson.edu/MINTbase/InputController?v=s&g=GRCh37&search=submit&fs=GTAGTCGTGGCCGAGTGGTTAAGGCGATGG
tRF-30-V25Z2IUIX1Q7	-	+		https://cm.jefferson.edu/MINTbase/InputController?v=s&g=GRCh37&search=submit&fs=TAGGAGATTTCAACTTAACTTGACCGCTCT
tRF-30-WURMJKYQSR99	-		+	https://cm.jefferson.edu/MINTbase/InputController?v=s&g=GRCh37&search=submit&fs=TCTGAGGGTCCAGGGTTCATGTCCCTGTTC
tRF-30-XMSL73VL4YMY	+	+	+	https://cm.jefferson.edu/MINTbase/InputController?v=s&g=GRCh37&search=submit&fs=TGATCGTATAGTGGTTAGTACTCTGCGTTG
tRF-30-XRK4WO2F9IY9	-	-		https://cm.jefferson.edu/MINTbase/InputController?v=s&g=GRCh37&search=submit&fs=TGCCCCCATGTCTAACAACATGGCTTTCTC
tRF-30-YKFN8DYDZDL9	-	+		https://cm.jefferson.edu/MINTbase/InputController?v=s&g=GRCh37&search=submit&fs=TTAGGAGATTTCAACTTAACTTGACCGCTC
tRF-30-Z3R918VBY9PY	+		+	https://cm.jefferson.edu/MINTbase/InputController?v=s&g=GRCh37&search=submit&fs=TTGGTGGTTCAGTGGTAGAATTCTCGCCTG

## Sheet: KIRP
Table S1D. ca-tRFs for KIRP.
ca-tRF	cancer_vs_normal	tumor_stage_correlation	survival_risk_correlation	MINTbase link
tRF-16-1SS2P4B	-	+		https://cm.jefferson.edu/MINTbase/InputController?v=s&g=GRCh37&search=submit&fs=AGTCGGTAGAGCATGA
tRF-16-2RJO01B	-	-	-	https://cm.jefferson.edu/MINTbase/InputController?v=s&g=GRCh37&search=submit&fs=CACCCCATAAACACCA
tRF-16-6INB8PD	+	+		https://cm.jefferson.edu/MINTbase/InputController?v=s&g=GRCh37&search=submit&fs=GGACTCTGAATCCAGC
tRF-16-8647O5D	-	+		https://cm.jefferson.edu/MINTbase/InputController?v=s&g=GRCh37&search=submit&fs=TCCCACTCCTGACACC
tRF-16-86N7O5D	-	+		https://cm.jefferson.edu/MINTbase/InputController?v=s&g=GRCh37&search=submit&fs=TCCCACTTCTGACACC
tRF-16-BZOS4YB	-	+		https://cm.jefferson.edu/MINTbase/InputController?v=s&g=GRCh37&search=submit&fs=AACTTGACCGCTCTGA
tRF-16-EY0VWUD	-	+		https://cm.jefferson.edu/MINTbase/InputController?v=s&g=GRCh37&search=submit&fs=ACTTGACCGCTCTGAC
tRF-16-K5YY01B	-	-		https://cm.jefferson.edu/MINTbase/InputController?v=s&g=GRCh37&search=submit&fs=CCCACTTCTGACACCA
tRF-17-4Y9H24L	+	+		https://cm.jefferson.edu/MINTbase/InputController?v=s&g=GRCh37&search=submit&fs=CTCTGTGGCGCAATGGA
tRF-17-4YO9XEJ	-	+		https://cm.jefferson.edu/MINTbase/InputController?v=s&g=GRCh37&search=submit&fs=CTCTGGACTCTGAATCC
tRF-17-8R6546J	-	+		https://cm.jefferson.edu/MINTbase/InputController?v=s&g=GRCh37&search=submit&fs=TCCCCGGCACCTCCACC
tRF-17-DDZZ4Y1	-	+		https://cm.jefferson.edu/MINTbase/InputController?v=s&g=GRCh37&search=submit&fs=AAGACTTTTTCTCTGAC
tRF-17-E76INB5	-	+	+	https://cm.jefferson.edu/MINTbase/InputController?v=s&g=GRCh37&search=submit&fs=ACTCTGGACTCTGAATC
tRF-17-HRERXFJ	-	+		https://cm.jefferson.edu/MINTbase/InputController?v=s&g=GRCh37&search=submit&fs=ATCCCACTCCTGACACC
tRF-17-JMRPFQL	-	+		https://cm.jefferson.edu/MINTbase/InputController?v=s&g=GRCh37&search=submit&fs=CAGTCGGTAGAGCATGA
tRF-17-OZZ7ND2	-	-		https://cm.jefferson.edu/MINTbase/InputController?v=s&g=GRCh37&search=submit&fs=GACTTTTTCTCTGACCA
tRF-17-RXPIN23	-	+		https://cm.jefferson.edu/MINTbase/InputController?v=s&g=GRCh37&search=submit&fs=GGTTAGCACTCTGGACT
tRF-17-RXSINHQ	-	+		https://cm.jefferson.edu/MINTbase/InputController?v=s&g=GRCh37&search=submit&fs=GGTTAGTACTCTGCGTT
tRF-17-W3FJI01	-	+		https://cm.jefferson.edu/MINTbase/InputController?v=s&g=GRCh37&search=submit&fs=TCGGTAGAGCATGAGAC
tRF-18-73VL4YDN	-	+		https://cm.jefferson.edu/MINTbase/InputController?v=s&g=GRCh37&search=submit&fs=GTGGTTAGTACTCTGCGT
tRF-18-87R8WP04	-	+		https://cm.jefferson.edu/MINTbase/InputController?v=s&g=GRCh37&search=submit&fs=TCCCTGGTGGTCTAGTGG
tRF-18-8R1546D2	+	+		https://cm.jefferson.edu/MINTbase/InputController?v=s&g=GRCh37&search=submit&fs=TCCCCAGTACCTCCACCA
tRF-18-B2NZW7DR	-	+		https://cm.jefferson.edu/MINTbase/InputController?v=s&g=GRCh37&search=submit&fs=AAAGACTTTTTCTCTGAC
tRF-18-E76INB0J	-	+	+	https://cm.jefferson.edu/MINTbase/InputController?v=s&g=GRCh37&search=submit&fs=ACTCTGGACTCTGAATCC
tRF-18-EXEY0V03	+	+		https://cm.jefferson.edu/MINTbase/InputController?v=s&g=GRCh37&search=submit&fs=ACTTAACTTGACCGCTCT
tRF-18-HSQSD2D2	-	-		https://cm.jefferson.edu/MINTbase/InputController?v=s&g=GRCh37&search=submit&fs=ATCCGGCTCGAAGGACCA
tRF-18-N24YDR9	+	+		https://cm.jefferson.edu/MINTbase/InputController?v=s&g=GRCh37&search=submit&fs=CTGGACTCTGAATCCAGC
tRF-18-RXPIN2D5	-	+		https://cm.jefferson.edu/MINTbase/InputController?v=s&g=GRCh37&search=submit&fs=GGTTAGCACTCTGGACTC
tRF-18-RXSINH0P	-	+		https://cm.jefferson.edu/MINTbase/InputController?v=s&g=GRCh37&search=submit&fs=GGTTAGTACTCTGCGTTG
tRF-18-S3M83004	-	+		https://cm.jefferson.edu/MINTbase/InputController?v=s&g=GRCh37&search=submit&fs=GTAGTCGTGGCCGAGTGG
tRF-18-U1J0SU04	-	+		https://cm.jefferson.edu/MINTbase/InputController?v=s&g=GRCh37&search=submit&fs=TAACCCAGAGGTCGATGG
tRF-18-UIX1Q7DR	-	+		https://cm.jefferson.edu/MINTbase/InputController?v=s&g=GRCh37&search=submit&fs=TAACTTGACCGCTCTGAC
tRF-19-1SS2P4IR	-	+		https://cm.jefferson.edu/MINTbase/InputController?v=s&g=GRCh37&search=submit&fs=AGTCGGTAGAGCATGGGAC
tRF-19-76RSJMJJ	-	-		https://cm.jefferson.edu/MINTbase/InputController?v=s&g=GRCh37&search=submit&fs=GTTCAGGTCGCAGTCTCCC
tRF-19-9LON4VHM	-	-		https://cm.jefferson.edu/MINTbase/InputController?v=s&g=GRCh37&search=submit&fs=TGGTAGAATTCTCGCCTGC
tRF-19-9ZFH69EI	+	-		https://cm.jefferson.edu/MINTbase/InputController?v=s&g=GRCh37&search=submit&fs=TGTTTAGACGGGCTCACAT
tRF-19-EXEY0VJP	+	+		https://cm.jefferson.edu/MINTbase/InputController?v=s&g=GRCh37&search=submit&fs=ACTTAACTTGACCGCTCTG
tRF-19-PIN24YED	-	+		https://cm.jefferson.edu/MINTbase/InputController?v=s&g=GRCh37&search=submit&fs=GCACTCTGGACTCTGAATC
tRF-19-RXSINHKN	-	+		https://cm.jefferson.edu/MINTbase/InputController?v=s&g=GRCh37&search=submit&fs=GGTTAGTACTCTGCGTTGT
tRF-19-U0EZY9JR	-	+		https://cm.jefferson.edu/MINTbase/InputController?v=s&g=GRCh37&search=submit&fs=TAAAGACTTTTTCTCTGAC
tRF-19-U1J0SUJX	-	+		https://cm.jefferson.edu/MINTbase/InputController?v=s&g=GRCh37&search=submit&fs=TAACCCAGAGGTCGATGGA
tRF-19-W8E7OMF9	+	+		https://cm.jefferson.edu/MINTbase/InputController?v=s&g=GRCh37&search=submit&fs=TCTGGACTCTGAATCCAGC
tRF-19-YDZDL9JR	-	+		https://cm.jefferson.edu/MINTbase/InputController?v=s&g=GRCh37&search=submit&fs=TTAACTTGACCGCTCTGAC
tRF-20-4YO9XEKJ	+	+		https://cm.jefferson.edu/MINTbase/InputController?v=s&g=GRCh37&search=submit&fs=CTCTGGACTCTGAATCCAGC
tRF-20-6S7P4PWJ	+		+	https://cm.jefferson.edu/MINTbase/InputController?v=s&g=GRCh37&search=submit&fs=GGCCGGTTAGCTCAGTCGGC
tRF-20-83RPD9W1	-	+		https://cm.jefferson.edu/MINTbase/InputController?v=s&g=GRCh37&search=submit&fs=TCAGTGGTAGAATTCTCGCC
tRF-20-87R718YK	-	+		https://cm.jefferson.edu/MINTbase/InputController?v=s&g=GRCh37&search=submit&fs=TCCCTGGTCTAGTGGTTAGG
tRF-20-8XF6RE98	+	+		https://cm.jefferson.edu/MINTbase/InputController?v=s&g=GRCh37&search=submit&fs=TCCTAAGCCAGGGATTGTGG
tRF-20-M91MP34R	-	-		https://cm.jefferson.edu/MINTbase/InputController?v=s&g=GRCh37&search=submit&fs=CGTTCAGGTCGCAGTCTCCC
tRF-20-NONU3IND	-	+		https://cm.jefferson.edu/MINTbase/InputController?v=s&g=GRCh37&search=submit&fs=CTTAACTTGACCGCTCTGAC
tRF-20-PIN24YDR	-	+		https://cm.jefferson.edu/MINTbase/InputController?v=s&g=GRCh37&search=submit&fs=GCACTCTGGACTCTGAATCC
tRF-20-Q99P9P9N	-	+		https://cm.jefferson.edu/MINTbase/InputController?v=s&g=GRCh37&search=submit&fs=GCTTCTGTAGTGTAGTGGTT
tRF-20-R9JP9PMN	-	+		https://cm.jefferson.edu/MINTbase/InputController?v=s&g=GRCh37&search=submit&fs=GGTTCCATAGTGTAGCGGTT
tRF-20-RK9P4P9L	-	+		https://cm.jefferson.edu/MINTbase/InputController?v=s&g=GRCh37&search=submit&fs=GGGGGTGTAGCTCAGTGGTA
tRF-20-U1J0SU9E	-	+		https://cm.jefferson.edu/MINTbase/InputController?v=s&g=GRCh37&search=submit&fs=TAACCCAGAGGTCGATGGAT
tRF-20-VBY9PYKH	+	-		https://cm.jefferson.edu/MINTbase/InputController?v=s&g=GRCh37&search=submit&fs=TAGAATTCTCGCCTGCCACG
tRF-21-18Y3E7QN0	+	+	+	https://cm.jefferson.edu/MINTbase/InputController?v=s&g=GRCh37&search=submit&fs=AGTGGTTAGTACTCTGCGTTG
tRF-21-4YDRFU8U0	-	+		https://cm.jefferson.edu/MINTbase/InputController?v=s&g=GRCh37&search=submit&fs=CTCTGAATCCAGCGATCCGAG
tRF-21-7673FEWSD	-	+		https://cm.jefferson.edu/MINTbase/InputController?v=s&g=GRCh37&search=submit&fs=GTTCAGTGGTAGAATTCTCGC
tRF-21-7OFIZ9WUD	-	+		https://cm.jefferson.edu/MINTbase/InputController?v=s&g=GRCh37&search=submit&fs=GTTAAAGACTTTTTCTCTGAC
tRF-21-E76INB8PD	+	+		https://cm.jefferson.edu/MINTbase/InputController?v=s&g=GRCh37&search=submit&fs=ACTCTGGACTCTGAATCCAGC
tRF-21-J4S2I7L70	-	+		https://cm.jefferson.edu/MINTbase/InputController?v=s&g=GRCh37&search=submit&fs=CAGTGGTAGAATTCTCGCCTG
tRF-21-JOKP1M58B	-	+		https://cm.jefferson.edu/MINTbase/InputController?v=s&g=GRCh37&search=submit&fs=CATAACCCAGAGGTCGATGGA
tRF-21-JOWU1MN0E	+	-		https://cm.jefferson.edu/MINTbase/InputController?v=s&g=GRCh37&search=submit&fs=CATAATCTGAAGGTCCTGAGT
tRF-21-MQ18Y3E70	-	+		https://cm.jefferson.edu/MINTbase/InputController?v=s&g=GRCh37&search=submit&fs=CGTATAGTGGTTAGTACTCTG
tRF-21-SP5830MME	-	+		https://cm.jefferson.edu/MINTbase/InputController?v=s&g=GRCh37&search=submit&fs=GTCAGGATGGCCGAGCGGTCT
tRF-21-VBY9PYKHD	+	-		https://cm.jefferson.edu/MINTbase/InputController?v=s&g=GRCh37&search=submit&fs=TAGAATTCTCGCCTGCCACGC
tRF-21-YP9LON4VD	-	+		https://cm.jefferson.edu/MINTbase/InputController?v=s&g=GRCh37&search=submit&fs=TTCAGTGGTAGAATTCTCGCC
tRF-22-7SIRMM121	-	+		https://cm.jefferson.edu/MINTbase/InputController?v=s&g=GRCh37&search=submit&fs=GTTCGATTCCCGGTCAGGGAAC
tRF-22-8F81KLB52	+	-		https://cm.jefferson.edu/MINTbase/InputController?v=s&g=GRCh37&search=submit&fs=TCACATCACCCCATAAACACCA
tRF-22-8XF6RE98N	+	-		https://cm.jefferson.edu/MINTbase/InputController?v=s&g=GRCh37&search=submit&fs=TCCTAAGCCAGGGATTGTGGGT
tRF-22-JOKP1M58I	-	+		https://cm.jefferson.edu/MINTbase/InputController?v=s&g=GRCh37&search=submit&fs=CATAACCCAGAGGTCGATGGAT
tRF-22-JYSWRYVMK	+	+		https://cm.jefferson.edu/MINTbase/InputController?v=s&g=GRCh37&search=submit&fs=CATTGGTCGTGGTTGTAGTCCG
tRF-22-N1EH6KK8N	-	-		https://cm.jefferson.edu/MINTbase/InputController?v=s&g=GRCh37&search=submit&fs=CTGCCACGCGGGAGGCCCGGGT
tRF-22-NYDRFU8UN	+	-		https://cm.jefferson.edu/MINTbase/InputController?v=s&g=GRCh37&search=submit&fs=CTTTGAATCCAGCGATCCGAGT
tRF-22-OB1690PQ4	-	+		https://cm.jefferson.edu/MINTbase/InputController?v=s&g=GRCh37&search=submit&fs=GAAAAAGTCATGGAGGCCATGG
tRF-22-Q1Q89P9L5	-	+		https://cm.jefferson.edu/MINTbase/InputController?v=s&g=GRCh37&search=submit&fs=GCGCCGCTGGTGTAGTGGTATC
tRF-22-R959KUMKH	-	+		https://cm.jefferson.edu/MINTbase/InputController?v=s&g=GRCh37&search=submit&fs=GGTTCGATTCCCCGACGGGGAG
tRF-22-RK9P4P9LL	-	+		https://cm.jefferson.edu/MINTbase/InputController?v=s&g=GRCh37&search=submit&fs=GGGGGTGTAGCTCAGTGGTAGA
tRF-22-RWD8YJE74	+	-		https://cm.jefferson.edu/MINTbase/InputController?v=s&g=GRCh37&search=submit&fs=GGTGTAATGGTTAGCACTCTGG
tRF-22-RXPIN24YF	-	+		https://cm.jefferson.edu/MINTbase/InputController?v=s&g=GRCh37&search=submit&fs=GGTTAGCACTCTGGACTCTGAA
tRF-22-YP9LON4V3	-	+		https://cm.jefferson.edu/MINTbase/InputController?v=s&g=GRCh37&search=submit&fs=TTCAGTGGTAGAATTCTCGCCT
tRF-22-ZKXU53K8N	+	-		https://cm.jefferson.edu/MINTbase/InputController?v=s&g=GRCh37&search=submit&fs=TTGGGTGCGAGAGGTCCCGGGT
tRF-23-395P4PN3X	+	+		https://cm.jefferson.edu/MINTbase/InputController?v=s&g=GRCh37&search=submit&fs=CCTTCGATAGCTCAGCTGGTAGA
tRF-23-7SIR3DR2DV	-	+		https://cm.jefferson.edu/MINTbase/InputController?v=s&g=GRCh37&search=submit&fs=GTTCGATTCCCCGACGGGGAGCC
tRF-23-9MVH7P59DP	+	-		https://cm.jefferson.edu/MINTbase/InputController?v=s&g=GRCh37&search=submit&fs=TGGTCTAGCGGTTAGGATTCCTG
tRF-23-9MVKS4I7DM	+	-		https://cm.jefferson.edu/MINTbase/InputController?v=s&g=GRCh37&search=submit&fs=TGGTCTAGGGGTATGATTCTCGC
tRF-23-9N1EWJQ7D1	+	-		https://cm.jefferson.edu/MINTbase/InputController?v=s&g=GRCh37&search=submit&fs=TGGTTAGGATTCGGCGCTCTCAC
tRF-23-NL5RYKWIDZ	+	-		https://cm.jefferson.edu/MINTbase/InputController?v=s&g=GRCh37&search=submit&fs=CTGTAGATCCTTAGGTCGCTGGT
tRF-23-NQDVLKZ4Z	+	-		https://cm.jefferson.edu/MINTbase/InputController?v=s&g=GRCh37&search=submit&fs=CTTATAATGCCGAGGTTGTGAGT
tRF-23-R95933JKR	-	+		https://cm.jefferson.edu/MINTbase/InputController?v=s&g=GRCh37&search=submit&fs=GGTTCGATTCCCGGTCAGGGAAC
tRF-23-R9O9337KR	-	+		https://cm.jefferson.edu/MINTbase/InputController?v=s&g=GRCh37&search=submit&fs=GGTTCGACTCCCGGTGTGGGAAC
tRF-23-RWD8YJE7DX	+	-		https://cm.jefferson.edu/MINTbase/InputController?v=s&g=GRCh37&search=submit&fs=GGTGTAATGGTTAGCACTCTGGA
tRF-23-S3M8309NS	-	+		https://cm.jefferson.edu/MINTbase/InputController?v=s&g=GRCh37&search=submit&fs=GTAGTCGTGGCCGAGTGGTTAAG
tRF-23-VP9N15WV0E	-	+		https://cm.jefferson.edu/MINTbase/InputController?v=s&g=GRCh37&search=submit&fs=TATAGTGGTTAGTACTCTGCGTT
tRF-23-Z87HFK8SDZ	+	-		https://cm.jefferson.edu/MINTbase/InputController?v=s&g=GRCh37&search=submit&fs=TTTGGGTGCGAGAGGTCCCGGGT
tRF-24-739P8WQ0EB	-	+		https://cm.jefferson.edu/MINTbase/InputController?v=s&g=GRCh37&search=submit&fs=GTGGTTGTAGTCCGTGCGAGAATA
tRF-24-8DYDZDL9JR	-	+		https://cm.jefferson.edu/MINTbase/InputController?v=s&g=GRCh37&search=submit&fs=TCAACTTAACTTGACCGCTCTGAC
tRF-24-94U47P29JX	+	-		https://cm.jefferson.edu/MINTbase/InputController?v=s&g=GRCh37&search=submit&fs=TGGTGTAATGGTTAGCACTCTGGA
tRF-24-9EDJSYE9I7	+	-		https://cm.jefferson.edu/MINTbase/InputController?v=s&g=GRCh37&search=submit&fs=TGGATAAGGCGTCTGACTTCGGAT
tRF-24-9N15WV7WIV	+	+		https://cm.jefferson.edu/MINTbase/InputController?v=s&g=GRCh37&search=submit&fs=TGGTTAGTACTCTGCGTTGTGGCC
tRF-24-JYSWRYVMH0	+	+		https://cm.jefferson.edu/MINTbase/InputController?v=s&g=GRCh37&search=submit&fs=CATTGGTCGTGGTTGTAGTCCGTG
tRF-24-Q673FJIYEP	-	+		https://cm.jefferson.edu/MINTbase/InputController?v=s&g=GRCh37&search=submit&fs=GCTCAGTGGTAGAGCATTTGACTG
tRF-24-R959KUMKEV	-	+		https://cm.jefferson.edu/MINTbase/InputController?v=s&g=GRCh37&search=submit&fs=GGTTCGATTCCCCGACGGGGAGCC
tRF-24-RXPIN24YED	-	+	+	https://cm.jefferson.edu/MINTbase/InputController?v=s&g=GRCh37&search=submit&fs=GGTTAGCACTCTGGACTCTGAATC
tRF-24-RXPIN2NYED	-	+		https://cm.jefferson.edu/MINTbase/InputController?v=s&g=GRCh37&search=submit&fs=GGTTAGCACTCTGGACTTTGAATC
tRF-25-6INB8PLML3	+	-		https://cm.jefferson.edu/MINTbase/InputController?v=s&g=GRCh37&search=submit&fs=GGACTCTGAATCCAGCGATCCGAGT
tRF-25-9I54DFZ2NL	+	-		https://cm.jefferson.edu/MINTbase/InputController?v=s&g=GRCh37&search=submit&fs=TGGCTGAGTGAAGCATTGGACTGTA
tRF-25-MQ18Y3E7QN	-	+		https://cm.jefferson.edu/MINTbase/InputController?v=s&g=GRCh37&search=submit&fs=CGTATAGTGGTTAGTACTCTGCGTT
tRF-25-RPM830MMUK	-	+		https://cm.jefferson.edu/MINTbase/InputController?v=s&g=GRCh37&search=submit&fs=GGTAGCGTGGCCGAGCGGTCTAAGG
tRF-25-S3M8309NDJ	-	+		https://cm.jefferson.edu/MINTbase/InputController?v=s&g=GRCh37&search=submit&fs=GTAGTCGTGGCCGAGTGGTTAAGGC
tRF-25-V6Z3M8ZLSS	+	+		https://cm.jefferson.edu/MINTbase/InputController?v=s&g=GRCh37&search=submit&fs=TATCATTGGTCGTGGTTGTAGTCCG
tRF-25-Z6EXEY0VWU	-	+		https://cm.jefferson.edu/MINTbase/InputController?v=s&g=GRCh37&search=submit&fs=TTTCAACTTAACTTGACCGCTCTGA
tRF-26-93Y086Z34JD	-	+		https://cm.jefferson.edu/MINTbase/InputController?v=s&g=GRCh37&search=submit&fs=TGGGTTTAAGTCCCATTGGTCTAGCC
tRF-26-V25Z2IUIX10	+	+		https://cm.jefferson.edu/MINTbase/InputController?v=s&g=GRCh37&search=submit&fs=TAGGAGATTTCAACTTAACTTGACCG
tRF-26-YJE76INB8PD		+	+	https://cm.jefferson.edu/MINTbase/InputController?v=s&g=GRCh37&search=submit&fs=TTAGCACTCTGGACTCTGAATCCAGC
tRF-26-Z6EXEY0VWUD	-	+		https://cm.jefferson.edu/MINTbase/InputController?v=s&g=GRCh37&search=submit&fs=TTTCAACTTAACTTGACCGCTCTGAC
tRF-27-94U47P299D5	+	-		https://cm.jefferson.edu/MINTbase/InputController?v=s&g=GRCh37&search=submit&fs=TGGTGTAATGGTTAGCACTCTGGACTC
tRF-27-Z6EXEY0VWUJ	-	+		https://cm.jefferson.edu/MINTbase/InputController?v=s&g=GRCh37&search=submit&fs=TTTCAACTTAACTTGACCGCTCTGACC
tRF-28-I9BZBZOS4YV	-	+		https://cm.jefferson.edu/MINTbase/InputController?v=s&g=GRCh37&search=submit&fs=ATTTCAACTTAACTTGACCGCTCTGACC
tRF-28-RS9NS334L2DB	-	+		https://cm.jefferson.edu/MINTbase/InputController?v=s&g=GRCh37&search=submit&fs=GGTCGTGGTTGTAGTCCGTGCGAGAATA
tRF-28-RXPIN24YDR9	-	+	+	https://cm.jefferson.edu/MINTbase/InputController?v=s&g=GRCh37&search=submit&fs=GGTTAGCACTCTGGACTCTGAATCCAGC
tRF-29-9M739P8WQ0EB	-	+		https://cm.jefferson.edu/MINTbase/InputController?v=s&g=GRCh37&search=submit&fs=TGGTCGTGGTTGTAGTCCGTGCGAGAATA
tRF-29-P4R8YP9LONHK	-	+		https://cm.jefferson.edu/MINTbase/InputController?v=s&g=GRCh37&search=submit&fs=GCATGGGTGGTTCAGTGGTAGAATTCTCG
tRF-29-UB9I54DFZ2HN	+	-		https://cm.jefferson.edu/MINTbase/InputController?v=s&g=GRCh37&search=submit&fs=TAAAATGGCTGAGTGAAGCATTGGACTGT
tRF-30-389MV47P596V	+	-		https://cm.jefferson.edu/MINTbase/InputController?v=s&g=GRCh37&search=submit&fs=CCTGGTGGTCTAGTGGTTAGGATTCGGCGC
tRF-30-PW5SVP9N15WV	-	+		https://cm.jefferson.edu/MINTbase/InputController?v=s&g=GRCh37&search=submit&fs=GCCGTGATCGTATAGTGGTTAGTACTCTGC
tRF-30-RZYQHQ9M739P	+	+		https://cm.jefferson.edu/MINTbase/InputController?v=s&g=GRCh37&search=submit&fs=GGTTTTTCATATCATTGGTCGTGGTTGTAG

## Sheet: LIHC
Table S1E. ca-tRFs for LIHC.
ca-tRF	cancer_vs_normal	tumor_stage_correlation	survival_risk_correlation	MINTbase link
tRF-16-BZOS4YB	-		+	https://cm.jefferson.edu/MINTbase/InputController?v=s&g=GRCh37&search=submit&fs=AACTTGACCGCTCTGA
tRF-16-HDK2RSB	-		+	https://cm.jefferson.edu/MINTbase/InputController?v=s&g=GRCh37&search=submit&fs=ATAACCCAGAGGTCGA
tRF-16-SP5830D	-		+	https://cm.jefferson.edu/MINTbase/InputController?v=s&g=GRCh37&search=submit&fs=GTCAGGATGGCCGAGC
tRF-17-18Y3E7M	-		+	https://cm.jefferson.edu/MINTbase/InputController?v=s&g=GRCh37&search=submit&fs=AGTGGTTAGTACTCTGC
tRF-17-88481D2	-		+	https://cm.jefferson.edu/MINTbase/InputController?v=s&g=GRCh37&search=submit&fs=TCCGGCTCGGAGGACCA
tRF-17-8R6Q46J	-		+	https://cm.jefferson.edu/MINTbase/InputController?v=s&g=GRCh37&search=submit&fs=TCCCCGGCATCTCCACC
tRF-17-D8YJE74	-		+	https://cm.jefferson.edu/MINTbase/InputController?v=s&g=GRCh37&search=submit&fs=AATGGTTAGCACTCTGG
tRF-17-JMRPFQL	+	+	+	https://cm.jefferson.edu/MINTbase/InputController?v=s&g=GRCh37&search=submit&fs=CAGTCGGTAGAGCATGA
tRF-17-UIX1Q7L	+		+	https://cm.jefferson.edu/MINTbase/InputController?v=s&g=GRCh37&search=submit&fs=TAACTTGACCGCTCTGA
tRF-17-YDZDL9P	-		+	https://cm.jefferson.edu/MINTbase/InputController?v=s&g=GRCh37&search=submit&fs=TTAACTTGACCGCTCTG
tRF-17-YSQSD2J	-		+	https://cm.jefferson.edu/MINTbase/InputController?v=s&g=GRCh37&search=submit&fs=TTCCGGCTCGAAGGACC
tRF-18-0RER9LD2	-		+	https://cm.jefferson.edu/MINTbase/InputController?v=s&g=GRCh37&search=submit&fs=ACCCCACTCCTGGTACCA
tRF-18-18VBY9DV	-		+	https://cm.jefferson.edu/MINTbase/InputController?v=s&g=GRCh37&search=submit&fs=AGTGGTAGAATTCTCGCC
tRF-18-J4S2PN0L	-		+	https://cm.jefferson.edu/MINTbase/InputController?v=s&g=GRCh37&search=submit&fs=CAGTGGTAGAGCATTTGA
tRF-19-9N1EWJI5	-		+	https://cm.jefferson.edu/MINTbase/InputController?v=s&g=GRCh37&search=submit&fs=TGGTTAGGATTCGGCGCTC
tRF-19-I35F4YHW	-		+	https://cm.jefferson.edu/MINTbase/InputController?v=s&g=GRCh37&search=submit&fs=ATGGTGAGCACTCTGGACT
tRF-19-JMRPFQFX	-		+	https://cm.jefferson.edu/MINTbase/InputController?v=s&g=GRCh37&search=submit&fs=CAGTCGGTAGAGCATCAGA
tRF-19-NL5RYKJM	-		+	https://cm.jefferson.edu/MINTbase/InputController?v=s&g=GRCh37&search=submit&fs=CTGTAGATCCTTAGGTCGC
tRF-19-P4R8YPJZ	+		+	https://cm.jefferson.edu/MINTbase/InputController?v=s&g=GRCh37&search=submit&fs=GCATGGGTGGTTCAGTGGT
tRF-19-Z6EXEYEK	-		+	https://cm.jefferson.edu/MINTbase/InputController?v=s&g=GRCh37&search=submit&fs=TTTCAACTTAACTTGACCG
tRF-20-18V0JZOY	-	+		https://cm.jefferson.edu/MINTbase/InputController?v=s&g=GRCh37&search=submit&fs=AGTGGTAGAGCATTTGACTG
tRF-20-18Y3E7QN	-		+	https://cm.jefferson.edu/MINTbase/InputController?v=s&g=GRCh37&search=submit&fs=AGTGGTTAGTACTCTGCGTT
tRF-20-I35F4YO9	-		+	https://cm.jefferson.edu/MINTbase/InputController?v=s&g=GRCh37&search=submit&fs=ATGGTGAGCACTCTGGACTC
tRF-20-P4R8YP9L	+		+	https://cm.jefferson.edu/MINTbase/InputController?v=s&g=GRCh37&search=submit&fs=GCATGGGTGGTTCAGTGGTA
tRF-20-R959KUMK	-		+	https://cm.jefferson.edu/MINTbase/InputController?v=s&g=GRCh37&search=submit&fs=GGTTCGATTCCCCGACGGGG
tRF-21-7SIRMM12B	-		+	https://cm.jefferson.edu/MINTbase/InputController?v=s&g=GRCh37&search=submit&fs=GTTCGATTCCCGGTCAGGGAA
tRF-21-BZBZOS4YB	+		+	https://cm.jefferson.edu/MINTbase/InputController?v=s&g=GRCh37&search=submit&fs=AACTTAACTTGACCGCTCTGA
tRF-21-LEK58Y01B	-		+	https://cm.jefferson.edu/MINTbase/InputController?v=s&g=GRCh37&search=submit&fs=CGAATCCCACTCCTGACACCA
tRF-21-N5ORNQY1D	+		+	https://cm.jefferson.edu/MINTbase/InputController?v=s&g=GRCh37&search=submit&fs=CTTACGACCCCTTATTTACCC
tRF-21-R959KUMKB	-		+	https://cm.jefferson.edu/MINTbase/InputController?v=s&g=GRCh37&search=submit&fs=GGTTCGATTCCCCGACGGGGA
tRF-22-8DYDZDL9P	-		+	https://cm.jefferson.edu/MINTbase/InputController?v=s&g=GRCh37&search=submit&fs=TCAACTTAACTTGACCGCTCTG
tRF-22-HEPURYX35	-		-	https://cm.jefferson.edu/MINTbase/InputController?v=s&g=GRCh37&search=submit&fs=ATAATGCCGAGGTTGTGAGTTC
tRF-22-P4R8YP9LL	-		+	https://cm.jefferson.edu/MINTbase/InputController?v=s&g=GRCh37&search=submit&fs=GCATGGGTGGTTCAGTGGTAGA
tRF-22-R95933JKF	-		+	https://cm.jefferson.edu/MINTbase/InputController?v=s&g=GRCh37&search=submit&fs=GGTTCGATTCCCGGTCAGGGAA
tRF-22-WE8RO86J2	-		+	https://cm.jefferson.edu/MINTbase/InputController?v=s&g=GRCh37&search=submit&fs=TCGATTCCCCGACGGGGAGCCA
tRF-23-9N1EWJQ7D1	+		+	https://cm.jefferson.edu/MINTbase/InputController?v=s&g=GRCh37&search=submit&fs=TGGTTAGGATTCGGCGCTCTCAC
tRF-23-P4R8YP9LD6	-		+	https://cm.jefferson.edu/MINTbase/InputController?v=s&g=GRCh37&search=submit&fs=GCATGGGTGGTTCAGTGGTAGAA
tRF-24-1YS2Q26I2H	+		+	https://cm.jefferson.edu/MINTbase/InputController?v=s&g=GRCh37&search=submit&fs=AGTTGGTAGAGCGGAGGACTGTAG
tRF-24-P4R8YP9LH7	+		+	https://cm.jefferson.edu/MINTbase/InputController?v=s&g=GRCh37&search=submit&fs=GCATGGGTGGTTCAGTGGTAGAAT
tRF-24-U1J0SU9E16	+	+	+	https://cm.jefferson.edu/MINTbase/InputController?v=s&g=GRCh37&search=submit&fs=TAACCCAGAGGTCGATGGATCGAA
tRF-24-WLV47PU9J8	-		+	https://cm.jefferson.edu/MINTbase/InputController?v=s&g=GRCh37&search=submit&fs=TCGTATAGTGGTTAGTACTCTGCG
tRF-24-Z6EXEY0VJP	+		+	https://cm.jefferson.edu/MINTbase/InputController?v=s&g=GRCh37&search=submit&fs=TTTCAACTTAACTTGACCGCTCTG
tRF-25-SP58309MUK	+		+	https://cm.jefferson.edu/MINTbase/InputController?v=s&g=GRCh37&search=submit&fs=GTCAGGATGGCCGAGTGGTCTAAGG
tRF-25-YONONU3IND	+		+	https://cm.jefferson.edu/MINTbase/InputController?v=s&g=GRCh37&search=submit&fs=TTCAACTTAACTTGACCGCTCTGAC
tRF-25-Z6EXEY0VWU	+		+	https://cm.jefferson.edu/MINTbase/InputController?v=s&g=GRCh37&search=submit&fs=TTTCAACTTAACTTGACCGCTCTGA
tRF-26-5Z2IUIX1Q70	+		+	https://cm.jefferson.edu/MINTbase/InputController?v=s&g=GRCh37&search=submit&fs=GATTTCAACTTAACTTGACCGCTCTG
tRF-28-I9BZBZOS4YV	+		+	https://cm.jefferson.edu/MINTbase/InputController?v=s&g=GRCh37&search=submit&fs=ATTTCAACTTAACTTGACCGCTCTGACC
tRF-28-RS9NS334L2DB	+		+	https://cm.jefferson.edu/MINTbase/InputController?v=s&g=GRCh37&search=submit&fs=GGTCGTGGTTGTAGTCCGTGCGAGAATA
tRF-28-RXPIN24YDR9	+	+		https://cm.jefferson.edu/MINTbase/InputController?v=s&g=GRCh37&search=submit&fs=GGTTAGCACTCTGGACTCTGAATCCAGC
tRF-30-JY7383RPD9W1	-		+	https://cm.jefferson.edu/MINTbase/InputController?v=s&g=GRCh37&search=submit&fs=CATTGGTGGTTCAGTGGTAGAATTCTCGCC
tRF-30-RZYQHQ9M739P	+	+		https://cm.jefferson.edu/MINTbase/InputController?v=s&g=GRCh37&search=submit&fs=GGTTTTTCATATCATTGGTCGTGGTTGTAG

## Sheet: LUSC
Table S1F. ca-tRFs for LUSC.
ca-tRF	cancer_vs_normal	tumor_stage_correlation	survival_risk_correlation	MINTbase link
tRF-16-2RJO01B	-	-		https://cm.jefferson.edu/MINTbase/InputController?v=s&g=GRCh37&search=submit&fs=CACCCCATAAACACCA
tRF-16-3KZSP1B	-	-		https://cm.jefferson.edu/MINTbase/InputController?v=s&g=GRCh37&search=submit&fs=CCGGGTTTCGGCACCA
tRF-16-45LSM1D	-	-		https://cm.jefferson.edu/MINTbase/InputController?v=s&g=GRCh37&search=submit&fs=CTCACCGCCGCGGCCC
tRF-16-73VL4YD	+	+		https://cm.jefferson.edu/MINTbase/InputController?v=s&g=GRCh37&search=submit&fs=GTGGTTAGTACTCTGC
tRF-16-8647O5D	+	+		https://cm.jefferson.edu/MINTbase/InputController?v=s&g=GRCh37&search=submit&fs=TCCCACTCCTGACACC
tRF-16-9NF5W8B	-	-		https://cm.jefferson.edu/MINTbase/InputController?v=s&g=GRCh37&search=submit&fs=TGGTTAGCACTCTGGA
tRF-16-BZOS4YB	+	+		https://cm.jefferson.edu/MINTbase/InputController?v=s&g=GRCh37&search=submit&fs=AACTTGACCGCTCTGA
tRF-16-DDZZ4YB	+	+		https://cm.jefferson.edu/MINTbase/InputController?v=s&g=GRCh37&search=submit&fs=AAGACTTTTTCTCTGA
tRF-16-EY0VWUD	+	+		https://cm.jefferson.edu/MINTbase/InputController?v=s&g=GRCh37&search=submit&fs=ACTTGACCGCTCTGAC
tRF-16-JMRPFQ0	+	+		https://cm.jefferson.edu/MINTbase/InputController?v=s&g=GRCh37&search=submit&fs=CAGTCGGTAGAGCATG
tRF-16-K5YY01B	-	-		https://cm.jefferson.edu/MINTbase/InputController?v=s&g=GRCh37&search=submit&fs=CCCACTTCTGACACCA
tRF-16-K8J7K1B	+	-		https://cm.jefferson.edu/MINTbase/InputController?v=s&g=GRCh37&search=submit&fs=CCCGGCATCTCCACCA
tRF-16-K8KEP1B	+	-		https://cm.jefferson.edu/MINTbase/InputController?v=s&g=GRCh37&search=submit&fs=CCCGGCCAATGCACCA
tRF-16-KPJ7K1B	+	-		https://cm.jefferson.edu/MINTbase/InputController?v=s&g=GRCh37&search=submit&fs=CCCAGCATCTCCACCA
tRF-16-KVI7K1B	+	-		https://cm.jefferson.edu/MINTbase/InputController?v=s&g=GRCh37&search=submit&fs=CCCGCATTCTCCACCA
tRF-16-MN1E8Y0	-	-		https://cm.jefferson.edu/MINTbase/InputController?v=s&g=GRCh37&search=submit&fs=CGGTTAGGATTCCTGG
tRF-16-NU3INDD	+	+		https://cm.jefferson.edu/MINTbase/InputController?v=s&g=GRCh37&search=submit&fs=CTTGACCGCTCTGACC
tRF-16-NY2V7KE	+	-		https://cm.jefferson.edu/MINTbase/InputController?v=s&g=GRCh37&search=submit&fs=CTTTGCACGCGTGGGT
tRF-16-Y3E7QN0	+	+		https://cm.jefferson.edu/MINTbase/InputController?v=s&g=GRCh37&search=submit&fs=TTAGTACTCTGCGTTG
tRF-16-YUYRRH0	+	+		https://cm.jefferson.edu/MINTbase/InputController?v=s&g=GRCh37&search=submit&fs=TTCGATTCCCGGGCGG
tRF-17-18VBY9M	+	+		https://cm.jefferson.edu/MINTbase/InputController?v=s&g=GRCh37&search=submit&fs=AGTGGTAGAATTCTCGC
tRF-17-299DZUI	-	-		https://cm.jefferson.edu/MINTbase/InputController?v=s&g=GRCh37&search=submit&fs=CACTCTGGACTTTGAAT
tRF-17-6J9KIW4	+	+		https://cm.jefferson.edu/MINTbase/InputController?v=s&g=GRCh37&search=submit&fs=GGAGCTGGGGATTGTGG
tRF-17-73VL4YK	-	+		https://cm.jefferson.edu/MINTbase/InputController?v=s&g=GRCh37&search=submit&fs=GTGGTTAGTACTCTGCG
tRF-17-7P299D5	+	+		https://cm.jefferson.edu/MINTbase/InputController?v=s&g=GRCh37&search=submit&fs=GTTAGCACTCTGGACTC
tRF-17-7PU9XWP	+	+		https://cm.jefferson.edu/MINTbase/InputController?v=s&g=GRCh37&search=submit&fs=GTTAGTACTCTGCGTTG
tRF-17-86N7O52	-	-		https://cm.jefferson.edu/MINTbase/InputController?v=s&g=GRCh37&search=submit&fs=TCCCACTTCTGACACCA
tRF-17-884U1D2	-	-		https://cm.jefferson.edu/MINTbase/InputController?v=s&g=GRCh37&search=submit&fs=TCCGGCTCGAAGGACCA
tRF-17-8SPOX52	+	-		https://cm.jefferson.edu/MINTbase/InputController?v=s&g=GRCh37&search=submit&fs=TCCCGGCCAATGCACCA
tRF-17-8Y3HSV2	-	-		https://cm.jefferson.edu/MINTbase/InputController?v=s&g=GRCh37&search=submit&fs=TCCTGCCGCGGTCGCCA
tRF-17-9MUKLYL	+	-		https://cm.jefferson.edu/MINTbase/InputController?v=s&g=GRCh37&search=submit&fs=TGGTCTAAGGCGCTGGA
tRF-17-9N1EWJM	-	-		https://cm.jefferson.edu/MINTbase/InputController?v=s&g=GRCh37&search=submit&fs=TGGTTAGGATTCGGCGC
tRF-17-BZOS4Y1	+	+		https://cm.jefferson.edu/MINTbase/InputController?v=s&g=GRCh37&search=submit&fs=AACTTGACCGCTCTGAC
tRF-17-DDZZ4Y1	+	+		https://cm.jefferson.edu/MINTbase/InputController?v=s&g=GRCh37&search=submit&fs=AAGACTTTTTCTCTGAC
tRF-17-EY0VWUJ	+	+		https://cm.jefferson.edu/MINTbase/InputController?v=s&g=GRCh37&search=submit&fs=ACTTGACCGCTCTGACC
tRF-17-I3VF4YL	-	-		https://cm.jefferson.edu/MINTbase/InputController?v=s&g=GRCh37&search=submit&fs=ATGGTTAGCACTCTGGA
tRF-17-JMRPFQL	+	+		https://cm.jefferson.edu/MINTbase/InputController?v=s&g=GRCh37&search=submit&fs=CAGTCGGTAGAGCATGA
tRF-17-K5KKOV2	+	-		https://cm.jefferson.edu/MINTbase/InputController?v=s&g=GRCh37&search=submit&fs=CCCACCCAGGGACGCCA
tRF-17-K879652	-	-		https://cm.jefferson.edu/MINTbase/InputController?v=s&g=GRCh37&search=submit&fs=CCCGGGTTTCGGCACCA
tRF-17-MMUKLYK	+	-		https://cm.jefferson.edu/MINTbase/InputController?v=s&g=GRCh37&search=submit&fs=CGGTCTAAGGCGCTGCG
tRF-17-ON4VN11	+	-		https://cm.jefferson.edu/MINTbase/InputController?v=s&g=GRCh37&search=submit&fs=GAATTCTCGCCTGCCAC
tRF-17-RESJ834	+	+		https://cm.jefferson.edu/MINTbase/InputController?v=s&g=GRCh37&search=submit&fs=GGGATGTAGCTCAGTGG
tRF-17-RK9P4PP	+	+		https://cm.jefferson.edu/MINTbase/InputController?v=s&g=GRCh37&search=submit&fs=GGGGGTGTAGCTCAGTG
tRF-17-RXPIN23	+	+		https://cm.jefferson.edu/MINTbase/InputController?v=s&g=GRCh37&search=submit&fs=GGTTAGCACTCTGGACT
tRF-17-UIX1Q7L	+	+		https://cm.jefferson.edu/MINTbase/InputController?v=s&g=GRCh37&search=submit&fs=TAACTTGACCGCTCTGA
tRF-17-W3FJHP1	+	-		https://cm.jefferson.edu/MINTbase/InputController?v=s&g=GRCh37&search=submit&fs=TCGGTAGAGCATCAGAC
tRF-17-WS72092	-	-		https://cm.jefferson.edu/MINTbase/InputController?v=s&g=GRCh37&search=submit&fs=TCTCGGTGGAACCTCCA
tRF-17-YJE76I3	+	+		https://cm.jefferson.edu/MINTbase/InputController?v=s&g=GRCh37&search=submit&fs=TTAGCACTCTGGACTCT
tRF-17-YOHR6HH	+	+		https://cm.jefferson.edu/MINTbase/InputController?v=s&g=GRCh37&search=submit&fs=TTCAAATCCCGGACGAG
tRF-17-YPSV17J	+	-		https://cm.jefferson.edu/MINTbase/InputController?v=s&g=GRCh37&search=submit&fs=TTCAGGTCGCAGTCTCC
tRF-18-1SS2PMX	-	-		https://cm.jefferson.edu/MINTbase/InputController?v=s&g=GRCh37&search=submit&fs=AGTCGGTAGAGCATCAGA
tRF-18-299DZUDD	-	-		https://cm.jefferson.edu/MINTbase/InputController?v=s&g=GRCh37&search=submit&fs=CACTCTGGACTTTGAATC
tRF-18-40KK5Y04	-	+		https://cm.jefferson.edu/MINTbase/InputController?v=s&g=GRCh37&search=submit&fs=CTAAGCCAGGGATTGTGG
tRF-18-490VL8DJ	-	-		https://cm.jefferson.edu/MINTbase/InputController?v=s&g=GRCh37&search=submit&fs=CTCTCACCGCCGCGGCCC
tRF-18-4E6L1FDP	+	+		https://cm.jefferson.edu/MINTbase/InputController?v=s&g=GRCh37&search=submit&fs=CTAATGGATAAGGCACTG
tRF-18-6SM83O04	+	+		https://cm.jefferson.edu/MINTbase/InputController?v=s&g=GRCh37&search=submit&fs=GGCCGCGTGGCCTAATGG
tRF-18-8RSH66D2	-	-		https://cm.jefferson.edu/MINTbase/InputController?v=s&g=GRCh37&search=submit&fs=TCCCCGTACGGGCCACCA
tRF-18-9M739P0J	-	+		https://cm.jefferson.edu/MINTbase/InputController?v=s&g=GRCh37&search=submit&fs=TGGTCGTGGTTGTAGTCC
tRF-18-B2NZW7DR	+	+		https://cm.jefferson.edu/MINTbase/InputController?v=s&g=GRCh37&search=submit&fs=AAAGACTTTTTCTCTGAC
tRF-18-BZOS4YV	+	+		https://cm.jefferson.edu/MINTbase/InputController?v=s&g=GRCh37&search=submit&fs=AACTTGACCGCTCTGACC
tRF-18-D8YJE7DX	-	-		https://cm.jefferson.edu/MINTbase/InputController?v=s&g=GRCh37&search=submit&fs=AATGGTTAGCACTCTGGA
tRF-18-H7Q6JHD2	-	-		https://cm.jefferson.edu/MINTbase/InputController?v=s&g=GRCh37&search=submit&fs=ATCCTGCTCACAGCGCCA
tRF-18-H9R8B7D2	-	-		https://cm.jefferson.edu/MINTbase/InputController?v=s&g=GRCh37&search=submit&fs=ATCTCGGTGGAACCTCCA
tRF-18-H9R8O7D2	-	-		https://cm.jefferson.edu/MINTbase/InputController?v=s&g=GRCh37&search=submit&fs=ATCTCGGTGGGACCTCCA
tRF-18-HR0P1SD2	-	-		https://cm.jefferson.edu/MINTbase/InputController?v=s&g=GRCh37&search=submit&fs=ATCCCACCAGAGTCGCCA
tRF-18-HR6HFRD2	-	-		https://cm.jefferson.edu/MINTbase/InputController?v=s&g=GRCh37&search=submit&fs=ATCCCGGACGAGCCCCCA
tRF-18-HRE9XFD2	-	-		https://cm.jefferson.edu/MINTbase/InputController?v=s&g=GRCh37&search=submit&fs=ATCCCACTTCTGACACCA
tRF-18-HSQSD2D2	-	-		https://cm.jefferson.edu/MINTbase/InputController?v=s&g=GRCh37&search=submit&fs=ATCCGGCTCGAAGGACCA
tRF-18-IWOMXFU	+	+		https://cm.jefferson.edu/MINTbase/InputController?v=s&g=GRCh37&search=submit&fs=ATTGTGAATCTGACAACA
tRF-18-M0NK5Y04	+	+		https://cm.jefferson.edu/MINTbase/InputController?v=s&g=GRCh37&search=submit&fs=CGGAGCTGGGGATTGTGG
tRF-18-OR183O04	+	+		https://cm.jefferson.edu/MINTbase/InputController?v=s&g=GRCh37&search=submit&fs=GACCCAGTGGCCTAATGG
tRF-18-Q77JPEDX	+	+		https://cm.jefferson.edu/MINTbase/InputController?v=s&g=GRCh37&search=submit&fs=GCTCTGTGGCGCAATGGA
tRF-18-R118LO04	+	+		https://cm.jefferson.edu/MINTbase/InputController?v=s&g=GRCh37&search=submit&fs=GGGCCAGTGGCGCAATGG
tRF-18-R29P4P04	+	+		https://cm.jefferson.edu/MINTbase/InputController?v=s&g=GRCh37&search=submit&fs=GGGGATGTAGCTCAGTGG
tRF-18-RK9P4P04	+	+		https://cm.jefferson.edu/MINTbase/InputController?v=s&g=GRCh37&search=submit&fs=GGGGGTGTAGCTCAGTGG
tRF-18-RP9830D4	+	+		https://cm.jefferson.edu/MINTbase/InputController?v=s&g=GRCh37&search=submit&fs=GGTAGTGTGGCCGAGCGG
tRF-18-RPM830D4	+	+		https://cm.jefferson.edu/MINTbase/InputController?v=s&g=GRCh37&search=submit&fs=GGTAGCGTGGCCGAGCGG
tRF-18-RXPIN2D5	+	+		https://cm.jefferson.edu/MINTbase/InputController?v=s&g=GRCh37&search=submit&fs=GGTTAGCACTCTGGACTC
tRF-18-RXSINH0P	+	+		https://cm.jefferson.edu/MINTbase/InputController?v=s&g=GRCh37&search=submit&fs=GGTTAGTACTCTGCGTTG
tRF-18-U0EZY90L	+	+		https://cm.jefferson.edu/MINTbase/InputController?v=s&g=GRCh37&search=submit&fs=TAAAGACTTTTTCTCTGA
tRF-18-UIX1Q7DR	+	+		https://cm.jefferson.edu/MINTbase/InputController?v=s&g=GRCh37&search=submit&fs=TAACTTGACCGCTCTGAC
tRF-18-V0M0OY0H	-	-		https://cm.jefferson.edu/MINTbase/InputController?v=s&g=GRCh37&search=submit&fs=TAGAGCGGAGGACTGTAG
tRF-18-YDZDL90L	+	+		https://cm.jefferson.edu/MINTbase/InputController?v=s&g=GRCh37&search=submit&fs=TTAACTTGACCGCTCTGA
tRF-18-YPSV17DJ	-	-		https://cm.jefferson.edu/MINTbase/InputController?v=s&g=GRCh37&search=submit&fs=TTCAGGTCGCAGTCTCCC
tRF-18-YSQSD2D2	-	-		https://cm.jefferson.edu/MINTbase/InputController?v=s&g=GRCh37&search=submit&fs=TTCCGGCTCGAAGGACCA
tRF-18-Z3M8ZL0D	+	+		https://cm.jefferson.edu/MINTbase/InputController?v=s&g=GRCh37&search=submit&fs=TTGGTCGTGGTTGTAGTC
tRF-19-1SS2PMER	-	-		https://cm.jefferson.edu/MINTbase/InputController?v=s&g=GRCh37&search=submit&fs=AGTCGGTAGAGCATCAGAC
tRF-19-299DWUFJ	-	+		https://cm.jefferson.edu/MINTbase/InputController?v=s&g=GRCh37&search=submit&fs=CACTCTGGACTCTGAATCC
tRF-19-32Q86N24	-	+		https://cm.jefferson.edu/MINTbase/InputController?v=s&g=GRCh37&search=submit&fs=CCGGAGCTGGGGATTGTGG
tRF-19-6998LOJX	+	+		https://cm.jefferson.edu/MINTbase/InputController?v=s&g=GRCh37&search=submit&fs=GGCTCTGTGGCGCAATGGA
tRF-19-69M8LOJX	+	+		https://cm.jefferson.edu/MINTbase/InputController?v=s&g=GRCh37&search=submit&fs=GGCTCCGTGGCGCAATGGA
tRF-19-6J9KIWIZ	-	-		https://cm.jefferson.edu/MINTbase/InputController?v=s&g=GRCh37&search=submit&fs=GGAGCTGGGGATTGTGGGT
tRF-19-6SM83OJX	+	+		https://cm.jefferson.edu/MINTbase/InputController?v=s&g=GRCh37&search=submit&fs=GGCCGCGTGGCCTAATGGA
tRF-19-70VR31KD	+	-		https://cm.jefferson.edu/MINTbase/InputController?v=s&g=GRCh37&search=submit&fs=GTGAGTATCCCCGCCTGTC
tRF-19-76RSJMJJ	+	-		https://cm.jefferson.edu/MINTbase/InputController?v=s&g=GRCh37&search=submit&fs=GTTCAGGTCGCAGTCTCCC
tRF-19-7PU9XWK0	+	+		https://cm.jefferson.edu/MINTbase/InputController?v=s&g=GRCh37&search=submit&fs=GTTAGTACTCTGCGTTGTG
tRF-19-86V8WP1Z	+	-		https://cm.jefferson.edu/MINTbase/InputController?v=s&g=GRCh37&search=submit&fs=TCCCATATGGTCTAGCGGT
tRF-19-9N15WV2P	+	+		https://cm.jefferson.edu/MINTbase/InputController?v=s&g=GRCh37&search=submit&fs=TGGTTAGTACTCTGCGTTG
tRF-19-FMD0SR1Z	+	-		https://cm.jefferson.edu/MINTbase/InputController?v=s&g=GRCh37&search=submit&fs=AGATCAAGAGGTCCCCGGT
tRF-19-I8W47WFD	+	+		https://cm.jefferson.edu/MINTbase/InputController?v=s&g=GRCh37&search=submit&fs=ATTGGTCGTGGTTGTAGTC
tRF-19-JMRPFQFX	+	-		https://cm.jefferson.edu/MINTbase/InputController?v=s&g=GRCh37&search=submit&fs=CAGTCGGTAGAGCATCAGA
tRF-19-M91MP3HJ	-	-		https://cm.jefferson.edu/MINTbase/InputController?v=s&g=GRCh37&search=submit&fs=CGTTCAGGTCGCAGTCTCC
tRF-19-NB8PLM1S	-	+		https://cm.jefferson.edu/MINTbase/InputController?v=s&g=GRCh37&search=submit&fs=CTGAATCCAGCGATCCGAG
tRF-19-NONU3IHL	+	+		https://cm.jefferson.edu/MINTbase/InputController?v=s&g=GRCh37&search=submit&fs=CTTAACTTGACCGCTCTGA
tRF-19-O6M83OJX	+	+		https://cm.jefferson.edu/MINTbase/InputController?v=s&g=GRCh37&search=submit&fs=GACCACGTGGCCTAATGGA
tRF-19-OR183OJX	+	+		https://cm.jefferson.edu/MINTbase/InputController?v=s&g=GRCh37&search=submit&fs=GACCCAGTGGCCTAATGGA
tRF-19-OSM83OJX	+	+		https://cm.jefferson.edu/MINTbase/InputController?v=s&g=GRCh37&search=submit&fs=GACCGCGTGGCCTAATGGA
tRF-19-PIN24YED	-	+		https://cm.jefferson.edu/MINTbase/InputController?v=s&g=GRCh37&search=submit&fs=GCACTCTGGACTCTGAATC
tRF-19-PR183OJX	+	+		https://cm.jefferson.edu/MINTbase/InputController?v=s&g=GRCh37&search=submit&fs=GCCCCAGTGGCCTAATGGA
tRF-19-PRR83OJX	+	+		https://cm.jefferson.edu/MINTbase/InputController?v=s&g=GRCh37&search=submit&fs=GCCCCGGTGGCCTAATGGA
tRF-19-R118LOJX	+	+		https://cm.jefferson.edu/MINTbase/InputController?v=s&g=GRCh37&search=submit&fs=GGGCCAGTGGCGCAATGGA
tRF-19-RRJ89OJZ	+	+		https://cm.jefferson.edu/MINTbase/InputController?v=s&g=GRCh37&search=submit&fs=GGTCCCATGGTGTAATGGT
tRF-19-RXPIN2H3	+	+		https://cm.jefferson.edu/MINTbase/InputController?v=s&g=GRCh37&search=submit&fs=GGTTAGCACTCTGGACTCT
tRF-19-RXSINHKN	+	+		https://cm.jefferson.edu/MINTbase/InputController?v=s&g=GRCh37&search=submit&fs=GGTTAGTACTCTGCGTTGT
tRF-19-U0EZY9JR	+	+		https://cm.jefferson.edu/MINTbase/InputController?v=s&g=GRCh37&search=submit&fs=TAAAGACTTTTTCTCTGAC
tRF-19-UIX1Q7HV	+	+		https://cm.jefferson.edu/MINTbase/InputController?v=s&g=GRCh37&search=submit&fs=TAACTTGACCGCTCTGACC
tRF-19-UJJKIWIZ	-	-		https://cm.jefferson.edu/MINTbase/InputController?v=s&g=GRCh37&search=submit&fs=TAAGCCAGGGATTGTGGGT
tRF-19-UMX0S7HZ	-	-		https://cm.jefferson.edu/MINTbase/InputController?v=s&g=GRCh37&search=submit&fs=TAATCTGAAGGTCCTGAGT
tRF-19-VBY9PY11	-	-		https://cm.jefferson.edu/MINTbase/InputController?v=s&g=GRCh37&search=submit&fs=TAGAATTCTCGCCTGCCAC
tRF-19-W47W1R2M	+	+		https://cm.jefferson.edu/MINTbase/InputController?v=s&g=GRCh37&search=submit&fs=TCGTGGTTGTAGTCCGTGC
tRF-19-WR645J24	+	+		https://cm.jefferson.edu/MINTbase/InputController?v=s&g=GRCh37&search=submit&fs=TCTCCGGATGGAGGCGTGG
tRF-19-YBOZZ7HL	+	+		https://cm.jefferson.edu/MINTbase/InputController?v=s&g=GRCh37&search=submit&fs=TTAAAGACTTTTTCTCTGA
tRF-19-YDZDL9JR	+	+		https://cm.jefferson.edu/MINTbase/InputController?v=s&g=GRCh37&search=submit&fs=TTAACTTGACCGCTCTGAC
tRF-19-Z3M8ZL2J	-	+		https://cm.jefferson.edu/MINTbase/InputController?v=s&g=GRCh37&search=submit&fs=TTGGTCGTGGTTGTAGTCC
tRF-20-01WZ03O6	+	-		https://cm.jefferson.edu/MINTbase/InputController?v=s&g=GRCh37&search=submit&fs=ACACCTCTTTACAGTGACCA
tRF-20-40KK5Y93	-	-		https://cm.jefferson.edu/MINTbase/InputController?v=s&g=GRCh37&search=submit&fs=CTAAGCCAGGGATTGTGGGT
tRF-20-4YDRFU8U	+	+		https://cm.jefferson.edu/MINTbase/InputController?v=s&g=GRCh37&search=submit&fs=CTCTGAATCCAGCGATCCGA
tRF-20-4YO9XEKJ	+	+		https://cm.jefferson.edu/MINTbase/InputController?v=s&g=GRCh37&search=submit&fs=CTCTGGACTCTGAATCCAGC
tRF-20-5YXENDBP	+	+		https://cm.jefferson.edu/MINTbase/InputController?v=s&g=GRCh37&search=submit&fs=GATTGTGAATCTGACAACAG
tRF-20-73VL4YMY	+	+		https://cm.jefferson.edu/MINTbase/InputController?v=s&g=GRCh37&search=submit&fs=GTGGTTAGTACTCTGCGTTG
tRF-20-7O58J0K8	+	+		https://cm.jefferson.edu/MINTbase/InputController?v=s&g=GRCh37&search=submit&fs=GTTAAGATGGCAGAGCCCGG
tRF-20-7OFIZ9WU	+	+		https://cm.jefferson.edu/MINTbase/InputController?v=s&g=GRCh37&search=submit&fs=GTTAAAGACTTTTTCTCTGA
tRF-20-9EDJSYE9	-	-		https://cm.jefferson.edu/MINTbase/InputController?v=s&g=GRCh37&search=submit&fs=TGGATAAGGCGTCTGACTTC
tRF-20-9N15WV7W	+	+		https://cm.jefferson.edu/MINTbase/InputController?v=s&g=GRCh37&search=submit&fs=TGGTTAGTACTCTGCGTTGT
tRF-20-9NJ4S2I7	+	+		https://cm.jefferson.edu/MINTbase/InputController?v=s&g=GRCh37&search=submit&fs=TGGTTCAGTGGTAGAATTCT
tRF-20-EXEY0VWU	+	+		https://cm.jefferson.edu/MINTbase/InputController?v=s&g=GRCh37&search=submit&fs=ACTTAACTTGACCGCTCTGA
tRF-20-HDPORSM3	-	-		https://cm.jefferson.edu/MINTbase/InputController?v=s&g=GRCh37&search=submit&fs=ATAACGCCAAGGTCGCGGGT
tRF-20-I8W47W1R	+	+		https://cm.jefferson.edu/MINTbase/InputController?v=s&g=GRCh37&search=submit&fs=ATTGGTCGTGGTTGTAGTCC
tRF-20-IK9NJ4S2	+	+		https://cm.jefferson.edu/MINTbase/InputController?v=s&g=GRCh37&search=submit&fs=ATGGGTGGTTCAGTGGTAGA
tRF-20-M0NK5Y93	-	-		https://cm.jefferson.edu/MINTbase/InputController?v=s&g=GRCh37&search=submit&fs=CGGAGCTGGGGATTGTGGGT
tRF-20-M91MP34R	-	-		https://cm.jefferson.edu/MINTbase/InputController?v=s&g=GRCh37&search=submit&fs=CGTTCAGGTCGCAGTCTCCC
tRF-20-MEF91SS2	+	+		https://cm.jefferson.edu/MINTbase/InputController?v=s&g=GRCh37&search=submit&fs=CGGATAGCTCAGTCGGTAGA
tRF-20-NB8PLML3	-	-		https://cm.jefferson.edu/MINTbase/InputController?v=s&g=GRCh37&search=submit&fs=CTGAATCCAGCGATCCGAGT
tRF-20-NONU3IND	+	+		https://cm.jefferson.edu/MINTbase/InputController?v=s&g=GRCh37&search=submit&fs=CTTAACTTGACCGCTCTGAC
tRF-20-R918VBY9	+	+		https://cm.jefferson.edu/MINTbase/InputController?v=s&g=GRCh37&search=submit&fs=GGTTCAGTGGTAGAATTCTC
tRF-20-RXPIN24Y	+	+		https://cm.jefferson.edu/MINTbase/InputController?v=s&g=GRCh37&search=submit&fs=GGTTAGCACTCTGGACTCTG
tRF-20-RXPIN2NY	+	+		https://cm.jefferson.edu/MINTbase/InputController?v=s&g=GRCh37&search=submit&fs=GGTTAGCACTCTGGACTTTG
tRF-20-RXSINHZ4	+	+		https://cm.jefferson.edu/MINTbase/InputController?v=s&g=GRCh37&search=submit&fs=GGTTAGTACTCTGCGTTGTG
tRF-20-SBKKRSL3	-	-		https://cm.jefferson.edu/MINTbase/InputController?v=s&g=GRCh37&search=submit&fs=GTAAACCAGGGGTCGCGAGT
tRF-20-SERXPIN2	-	-		https://cm.jefferson.edu/MINTbase/InputController?v=s&g=GRCh37&search=submit&fs=GTAATGGTTAGCACTCTGGA
tRF-20-SL73VL4Y	+	+		https://cm.jefferson.edu/MINTbase/InputController?v=s&g=GRCh37&search=submit&fs=GTATAGTGGTTAGTACTCTG
tRF-20-U1J0SU9E	+	+		https://cm.jefferson.edu/MINTbase/InputController?v=s&g=GRCh37&search=submit&fs=TAACCCAGAGGTCGATGGAT
tRF-20-V47PU9XW	+	+		https://cm.jefferson.edu/MINTbase/InputController?v=s&g=GRCh37&search=submit&fs=TAGTGGTTAGTACTCTGCGT
tRF-20-VBY9PYKH	-	-		https://cm.jefferson.edu/MINTbase/InputController?v=s&g=GRCh37&search=submit&fs=TAGAATTCTCGCCTGCCACG
tRF-20-YDZDL9X1	+	+		https://cm.jefferson.edu/MINTbase/InputController?v=s&g=GRCh37&search=submit&fs=TTAACTTGACCGCTCTGACC
tRF-20-Z3M8ZLSS	+	+		https://cm.jefferson.edu/MINTbase/InputController?v=s&g=GRCh37&search=submit&fs=TTGGTCGTGGTTGTAGTCCG
tRF-20-Z8SSFK8S	+	+		https://cm.jefferson.edu/MINTbase/InputController?v=s&g=GRCh37&search=submit&fs=TTTGGGTCCGAGAGGTCCCG
tRF-21-18Y3E7QN0	+	+		https://cm.jefferson.edu/MINTbase/InputController?v=s&g=GRCh37&search=submit&fs=AGTGGTTAGTACTCTGCGTTG
tRF-21-1E6SF8WO0	-	-		https://cm.jefferson.edu/MINTbase/InputController?v=s&g=GRCh37&search=submit&fs=AGGATGGCCGAGCGGTCTAAG
tRF-21-1XDDZZ4YB	+	+		https://cm.jefferson.edu/MINTbase/InputController?v=s&g=GRCh37&search=submit&fs=AGTTAAAGACTTTTTCTCTGA
tRF-21-23KYY8Q1B	+	-		https://cm.jefferson.edu/MINTbase/InputController?v=s&g=GRCh37&search=submit&fs=CAAGTCCCTGTTCGGGCGCCA
tRF-21-2EK8E0KRB	+	-		https://cm.jefferson.edu/MINTbase/InputController?v=s&g=GRCh37&search=submit&fs=CAAATCCCGGACGAGCCCCCA
tRF-21-32Q86N7KE	-	-		https://cm.jefferson.edu/MINTbase/InputController?v=s&g=GRCh37&search=submit&fs=CCGGAGCTGGGGATTGTGGGT
tRF-21-3OPP6N7KE	-	-		https://cm.jefferson.edu/MINTbase/InputController?v=s&g=GRCh37&search=submit&fs=CCTAAGCCAGGGATTGTGGGT
tRF-21-3V2VR0PS0	+	+		https://cm.jefferson.edu/MINTbase/InputController?v=s&g=GRCh37&search=submit&fs=CCTGCCACGCGGGAGGCCCGG
tRF-21-4S5IR2Z40	+	+		https://cm.jefferson.edu/MINTbase/InputController?v=s&g=GRCh37&search=submit&fs=CTCCGGAGCTGGGGATTGTGG
tRF-21-5YXENDBPB	+	+		https://cm.jefferson.edu/MINTbase/InputController?v=s&g=GRCh37&search=submit&fs=GATTGTGAATCTGACAACAGA
tRF-21-7W1R7HFEB	+	+		https://cm.jefferson.edu/MINTbase/InputController?v=s&g=GRCh37&search=submit&fs=GTTGTAGTCCGTGCGAGAATA
tRF-21-83ML5FX2D	+	+		https://cm.jefferson.edu/MINTbase/InputController?v=s&g=GRCh37&search=submit&fs=TCAGTCGGTAGAGCATGAGAC
tRF-21-8Q9KZR3HD	+	+		https://cm.jefferson.edu/MINTbase/InputController?v=s&g=GRCh37&search=submit&fs=TCCATTGGGGTTTCCCCGCGC
tRF-21-9N15WV7W0	+	+		https://cm.jefferson.edu/MINTbase/InputController?v=s&g=GRCh37&search=submit&fs=TGGTTAGTACTCTGCGTTGTG
tRF-21-9NJ4S2I7D	+	+		https://cm.jefferson.edu/MINTbase/InputController?v=s&g=GRCh37&search=submit&fs=TGGTTCAGTGGTAGAATTCTC
tRF-21-9O9NF5W8B	-	-		https://cm.jefferson.edu/MINTbase/InputController?v=s&g=GRCh37&search=submit&fs=TGTAATGGTTAGCACTCTGGA
tRF-21-BZBZOS4YB	+	+		https://cm.jefferson.edu/MINTbase/InputController?v=s&g=GRCh37&search=submit&fs=AACTTAACTTGACCGCTCTGA
tRF-21-E76INB8PD	+	+		https://cm.jefferson.edu/MINTbase/InputController?v=s&g=GRCh37&search=submit&fs=ACTCTGGACTCTGAATCCAGC
tRF-21-E7OMJHHSB	+	+		https://cm.jefferson.edu/MINTbase/InputController?v=s&g=GRCh37&search=submit&fs=ACTCTGAATCCAGCGATCCGA
tRF-21-EXEY0VWUD	+	+		https://cm.jefferson.edu/MINTbase/InputController?v=s&g=GRCh37&search=submit&fs=ACTTAACTTGACCGCTCTGAC
tRF-21-IWOMXF020	+	+		https://cm.jefferson.edu/MINTbase/InputController?v=s&g=GRCh37&search=submit&fs=ATTGTGAATCTGACAACAGAG
tRF-21-JOWU1M70E	-	-		https://cm.jefferson.edu/MINTbase/InputController?v=s&g=GRCh37&search=submit&fs=CATAATCTGAAGGTCGTGAGT
tRF-21-JOWU1MN0E	+	-		https://cm.jefferson.edu/MINTbase/InputController?v=s&g=GRCh37&search=submit&fs=CATAATCTGAAGGTCCTGAGT
tRF-21-LE3JWB61B	+	-		https://cm.jefferson.edu/MINTbase/InputController?v=s&g=GRCh37&search=submit&fs=CGAATCCGGCTCGAAGGACCA
tRF-21-LEK58Y01B	+	-		https://cm.jefferson.edu/MINTbase/InputController?v=s&g=GRCh37&search=submit&fs=CGAATCCCACTCCTGACACCA
tRF-21-LEK5YY01B	+	-		https://cm.jefferson.edu/MINTbase/InputController?v=s&g=GRCh37&search=submit&fs=CGAATCCCACTTCTGACACCA
tRF-21-LN3JWB61B	-	-		https://cm.jefferson.edu/MINTbase/InputController?v=s&g=GRCh37&search=submit&fs=CGATTCCGGCTCGAAGGACCA
tRF-21-LNK8KDP1B	+	-		https://cm.jefferson.edu/MINTbase/InputController?v=s&g=GRCh37&search=submit&fs=CGATTCCCGGCCAACGCACCA
tRF-21-MQ18Y3E70	+	+		https://cm.jefferson.edu/MINTbase/InputController?v=s&g=GRCh37&search=submit&fs=CGTATAGTGGTTAGTACTCTG
tRF-21-NONU3INDD	+	+		https://cm.jefferson.edu/MINTbase/InputController?v=s&g=GRCh37&search=submit&fs=CTTAACTTGACCGCTCTGACC
tRF-21-P4R8YP9L0	+	+		https://cm.jefferson.edu/MINTbase/InputController?v=s&g=GRCh37&search=submit&fs=GCATGGGTGGTTCAGTGGTAG
tRF-21-QNJ3LPWRD	-	-		https://cm.jefferson.edu/MINTbase/InputController?v=s&g=GRCh37&search=submit&fs=GCGTTCAGGTCGCAGTCTCCC
tRF-21-ROD8N0X0D	+	-		https://cm.jefferson.edu/MINTbase/InputController?v=s&g=GRCh37&search=submit&fs=GGTAAAATGGCTGAGTGAAGC
tRF-21-RPM830MME	+	+		https://cm.jefferson.edu/MINTbase/InputController?v=s&g=GRCh37&search=submit&fs=GGTAGCGTGGCCGAGCGGTCT
tRF-21-UKM7OZMED	+	+		https://cm.jefferson.edu/MINTbase/InputController?v=s&g=GRCh37&search=submit&fs=TAAGGCGTCTGACTTCGGATC
tRF-21-VBY9PYKHD	-	-		https://cm.jefferson.edu/MINTbase/InputController?v=s&g=GRCh37&search=submit&fs=TAGAATTCTCGCCTGCCACGC
tRF-21-Z8SSFK8S0	+	+		https://cm.jefferson.edu/MINTbase/InputController?v=s&g=GRCh37&search=submit&fs=TTTGGGTCCGAGAGGTCCCGG
tRF-22-2IUIX1Q7L	+	+		https://cm.jefferson.edu/MINTbase/InputController?v=s&g=GRCh37&search=submit&fs=CAACTTAACTTGACCGCTCTGA
tRF-22-4YDRFU8UN	-	-		https://cm.jefferson.edu/MINTbase/InputController?v=s&g=GRCh37&search=submit&fs=CTCTGAATCCAGCGATCCGAGT
tRF-22-73VL4YMYP	+	+		https://cm.jefferson.edu/MINTbase/InputController?v=s&g=GRCh37&search=submit&fs=GTGGTTAGTACTCTGCGTTGTG
tRF-22-7LI3VF4YL	-	-		https://cm.jefferson.edu/MINTbase/InputController?v=s&g=GRCh37&search=submit&fs=GTGTAATGGTTAGCACTCTGGA
tRF-22-7O58J0K8O	+	+		https://cm.jefferson.edu/MINTbase/InputController?v=s&g=GRCh37&search=submit&fs=GTTAAGATGGCAGAGCCCGGTA
tRF-22-86J8WPMNH	-	-		https://cm.jefferson.edu/MINTbase/InputController?v=s&g=GRCh37&search=submit&fs=TCCCACATGGTCTAGCGGTTAG
tRF-22-86V8WPMNH	-	-		https://cm.jefferson.edu/MINTbase/InputController?v=s&g=GRCh37&search=submit&fs=TCCCATATGGTCTAGCGGTTAG
tRF-22-8B8SOUPR2	-	-		https://cm.jefferson.edu/MINTbase/InputController?v=s&g=GRCh37&search=submit&fs=TCAAATCCCGGACGAGCCCCCA
tRF-22-8BWS72092	-	-		https://cm.jefferson.edu/MINTbase/InputController?v=s&g=GRCh37&search=submit&fs=TCAAATCTCGGTGGAACCTCCA
tRF-22-8XF6RE98N	-	-		https://cm.jefferson.edu/MINTbase/InputController?v=s&g=GRCh37&search=submit&fs=TCCTAAGCCAGGGATTGTGGGT
tRF-22-9N15WV7W4	+	+		https://cm.jefferson.edu/MINTbase/InputController?v=s&g=GRCh37&search=submit&fs=TGGTTAGTACTCTGCGTTGTGG
tRF-22-BZBZOS4Y1	+	+		https://cm.jefferson.edu/MINTbase/InputController?v=s&g=GRCh37&search=submit&fs=AACTTAACTTGACCGCTCTGAC
tRF-22-EXEY0VWUJ	+	+		https://cm.jefferson.edu/MINTbase/InputController?v=s&g=GRCh37&search=submit&fs=ACTTAACTTGACCGCTCTGACC
tRF-22-I3VF4YO9P	+	+		https://cm.jefferson.edu/MINTbase/InputController?v=s&g=GRCh37&search=submit&fs=ATGGTTAGCACTCTGGACTCTG
tRF-22-I3VF4YOZP	+	+		https://cm.jefferson.edu/MINTbase/InputController?v=s&g=GRCh37&search=submit&fs=ATGGTTAGCACTCTGGACTTTG
tRF-22-MQ18Y3E7M	-	+		https://cm.jefferson.edu/MINTbase/InputController?v=s&g=GRCh37&search=submit&fs=CGTATAGTGGTTAGTACTCTGC
tRF-22-NMEH623KN	-	-		https://cm.jefferson.edu/MINTbase/InputController?v=s&g=GRCh37&search=submit&fs=CTGTCACGCGGGAGACCGGGGT
tRF-22-NONU3IND2	+	-		https://cm.jefferson.edu/MINTbase/InputController?v=s&g=GRCh37&search=submit&fs=CTTAACTTGACCGCTCTGACCA
tRF-22-NRDF7UK8N	-	-		https://cm.jefferson.edu/MINTbase/InputController?v=s&g=GRCh37&search=submit&fs=CTTCCAAGCAGTTGACCCGGGT
tRF-22-NYDRFU8UN	-	-		https://cm.jefferson.edu/MINTbase/InputController?v=s&g=GRCh37&search=submit&fs=CTTTGAATCCAGCGATCCGAGT
tRF-22-RWD8YJE74	-	-		https://cm.jefferson.edu/MINTbase/InputController?v=s&g=GRCh37&search=submit&fs=GGTGTAATGGTTAGCACTCTGG
tRF-22-RXPIN24YF	+	+		https://cm.jefferson.edu/MINTbase/InputController?v=s&g=GRCh37&search=submit&fs=GGTTAGCACTCTGGACTCTGAA
tRF-22-V47PU9XWP	+	+		https://cm.jefferson.edu/MINTbase/InputController?v=s&g=GRCh37&search=submit&fs=TAGTGGTTAGTACTCTGCGTTG
tRF-22-W0K672052	-	-		https://cm.jefferson.edu/MINTbase/InputController?v=s&g=GRCh37&search=submit&fs=TCGAGCCCCAGTGGAACCACCA
tRF-22-WB863IP52	+	-		https://cm.jefferson.edu/MINTbase/InputController?v=s&g=GRCh37&search=submit&fs=TCGAATCCCACCGCTGCCACCA
tRF-22-WB8647O52	-	-		https://cm.jefferson.edu/MINTbase/InputController?v=s&g=GRCh37&search=submit&fs=TCGAATCCCACTCCTGACACCA
tRF-22-WB8689SV2	-	-		https://cm.jefferson.edu/MINTbase/InputController?v=s&g=GRCh37&search=submit&fs=TCGAATCCCATCCTCGTCGCCA
tRF-22-WB86N7O52	-	-		https://cm.jefferson.edu/MINTbase/InputController?v=s&g=GRCh37&search=submit&fs=TCGAATCCCACTTCTGACACCA
tRF-22-WB86Q3P92	-	-		https://cm.jefferson.edu/MINTbase/InputController?v=s&g=GRCh37&search=submit&fs=TCGAATCCCAGCGGTGCCTCCA
tRF-22-WB884U1D2	-	-		https://cm.jefferson.edu/MINTbase/InputController?v=s&g=GRCh37&search=submit&fs=TCGAATCCGGCTCGAAGGACCA
tRF-22-WB8HWKS52	-	-		https://cm.jefferson.edu/MINTbase/InputController?v=s&g=GRCh37&search=submit&fs=TCGAATCACGTCGGGGTCACCA
tRF-22-WB8US5652	-	-		https://cm.jefferson.edu/MINTbase/InputController?v=s&g=GRCh37&search=submit&fs=TCGAATCCGAGTCACGGCACCA
tRF-22-WD8S746D2	-	-		https://cm.jefferson.edu/MINTbase/InputController?v=s&g=GRCh37&search=submit&fs=TCGACTCCCGGTGTGGGAACCA
tRF-22-WE8RO86J2	-	-		https://cm.jefferson.edu/MINTbase/InputController?v=s&g=GRCh37&search=submit&fs=TCGATTCCCCGACGGGGAGCCA
tRF-22-WE8SPOL52	-	-		https://cm.jefferson.edu/MINTbase/InputController?v=s&g=GRCh37&search=submit&fs=TCGATTCCCGGCCAACGCACCA
tRF-22-WE8SPOX52	-	-		https://cm.jefferson.edu/MINTbase/InputController?v=s&g=GRCh37&search=submit&fs=TCGATTCCCGGCCAATGCACCA
tRF-22-WEK6PM852	+	-		https://cm.jefferson.edu/MINTbase/InputController?v=s&g=GRCh37&search=submit&fs=TCGATCCCCAGCATCTCCACCA
tRF-22-WEK6S1852	+	-		https://cm.jefferson.edu/MINTbase/InputController?v=s&g=GRCh37&search=submit&fs=TCGATCCCCAGTACCTCCACCA
tRF-22-WEKSPM852	-	-		https://cm.jefferson.edu/MINTbase/InputController?v=s&g=GRCh37&search=submit&fs=TCGATCCCCGGCATCTCCACCA
tRF-22-WEPSJR852	+	-		https://cm.jefferson.edu/MINTbase/InputController?v=s&g=GRCh37&search=submit&fs=TCGATGCCCGCATCCTCCACCA
tRF-22-WLV47PU9P	+	+		https://cm.jefferson.edu/MINTbase/InputController?v=s&g=GRCh37&search=submit&fs=TCGTATAGTGGTTAGTACTCTG
tRF-22-Y3E7QN7JK	+	+		https://cm.jefferson.edu/MINTbase/InputController?v=s&g=GRCh37&search=submit&fs=TTAGTACTCTGCGTTGTGGCCG
tRF-22-Z4PVFO3SN	-	-		https://cm.jefferson.edu/MINTbase/InputController?v=s&g=GRCh37&search=submit&fs=TTGTGGCCGCAGCAACCTCGGT
tRF-22-ZK8U53K8N	-	-		https://cm.jefferson.edu/MINTbase/InputController?v=s&g=GRCh37&search=submit&fs=TTGGGTCCGAGAGGTCCCGGGT
tRF-22-ZKXU53K8N	-	-		https://cm.jefferson.edu/MINTbase/InputController?v=s&g=GRCh37&search=submit&fs=TTGGGTGCGAGAGGTCCCGGGT
tRF-23-18Y3E7QN00	+	+		https://cm.jefferson.edu/MINTbase/InputController?v=s&g=GRCh37&search=submit&fs=AGTGGTTAGTACTCTGCGTTGTG
tRF-23-2IUIX1Q7DR	+	+		https://cm.jefferson.edu/MINTbase/InputController?v=s&g=GRCh37&search=submit&fs=CAACTTAACTTGACCGCTCTGAC
tRF-23-392J1Y0SDZ	+	-		https://cm.jefferson.edu/MINTbase/InputController?v=s&g=GRCh37&search=submit&fs=CCTTCCAAGCAGTTGACCCGGGT
tRF-23-40KK5Y930K	+	+		https://cm.jefferson.edu/MINTbase/InputController?v=s&g=GRCh37&search=submit&fs=CTAAGCCAGGGATTGTGGGTTCG
tRF-23-86J8WPMNY	+	-		https://cm.jefferson.edu/MINTbase/InputController?v=s&g=GRCh37&search=submit&fs=TCCCACATGGTCTAGCGGTTAGG
tRF-23-86V8WPMNY	+	-		https://cm.jefferson.edu/MINTbase/InputController?v=s&g=GRCh37&search=submit&fs=TCCCATATGGTCTAGCGGTTAGG
tRF-23-8DYDZDL90L	+	+		https://cm.jefferson.edu/MINTbase/InputController?v=s&g=GRCh37&search=submit&fs=TCAACTTAACTTGACCGCTCTGA
tRF-23-94U47P2904	-	-		https://cm.jefferson.edu/MINTbase/InputController?v=s&g=GRCh37&search=submit&fs=TGGTGTAATGGTTAGCACTCTGG
tRF-23-9MVH7P59DP	-	-		https://cm.jefferson.edu/MINTbase/InputController?v=s&g=GRCh37&search=submit&fs=TGGTCTAGCGGTTAGGATTCCTG
tRF-23-9MVKS4I7DM	-	-		https://cm.jefferson.edu/MINTbase/InputController?v=s&g=GRCh37&search=submit&fs=TGGTCTAGGGGTATGATTCTCGC
tRF-23-9N1EWJQ7D1	+	-		https://cm.jefferson.edu/MINTbase/InputController?v=s&g=GRCh37&search=submit&fs=TGGTTAGGATTCGGCGCTCTCAC
tRF-23-BZBZOS4YV	+	+		https://cm.jefferson.edu/MINTbase/InputController?v=s&g=GRCh37&search=submit&fs=AACTTAACTTGACCGCTCTGACC
tRF-23-E7OMJHHSZ	+	-		https://cm.jefferson.edu/MINTbase/InputController?v=s&g=GRCh37&search=submit&fs=ACTCTGAATCCAGCGATCCGAGT
tRF-23-H3RXSINH0P	+	+		https://cm.jefferson.edu/MINTbase/InputController?v=s&g=GRCh37&search=submit&fs=ATAGTGGTTAGTACTCTGCGTTG
tRF-23-NF56FK8RDZ	+	-		https://cm.jefferson.edu/MINTbase/InputController?v=s&g=GRCh37&search=submit&fs=CTGCAGATCAAGAGGTCCCCGGT
tRF-23-NL5RYKWIDZ	+	-		https://cm.jefferson.edu/MINTbase/InputController?v=s&g=GRCh37&search=submit&fs=CTGTAGATCCTTAGGTCGCTGGT
tRF-23-NQDVLKZ4Z	+	-		https://cm.jefferson.edu/MINTbase/InputController?v=s&g=GRCh37&search=submit&fs=CTTATAATGCCGAGGTTGTGAGT
tRF-23-RK9P4P9LDS	+	+		https://cm.jefferson.edu/MINTbase/InputController?v=s&g=GRCh37&search=submit&fs=GGGGGTGTAGCTCAGTGGTAGAG
tRF-23-RWD8YJE7DX	-	-		https://cm.jefferson.edu/MINTbase/InputController?v=s&g=GRCh37&search=submit&fs=GGTGTAATGGTTAGCACTCTGGA
tRF-23-RXSINHZ4DV	+	+		https://cm.jefferson.edu/MINTbase/InputController?v=s&g=GRCh37&search=submit&fs=GGTTAGTACTCTGCGTTGTGGCC
tRF-23-VUUMHNU6V	+	+		https://cm.jefferson.edu/MINTbase/InputController?v=s&g=GRCh37&search=submit&fs=TATGATAATCATATTTACCAACC
tRF-23-Z87HFK8SDZ	-	-		https://cm.jefferson.edu/MINTbase/InputController?v=s&g=GRCh37&search=submit&fs=TTTGGGTGCGAGAGGTCCCGGGT
tRF-23-Z8SSFK8SDZ	-	-		https://cm.jefferson.edu/MINTbase/InputController?v=s&g=GRCh37&search=submit&fs=TTTGGGTCCGAGAGGTCCCGGGT
tRF-24-2IUIX1Q7HV	+	+		https://cm.jefferson.edu/MINTbase/InputController?v=s&g=GRCh37&search=submit&fs=CAACTTAACTTGACCGCTCTGACC
tRF-24-69JMW9RKH0	+	-		https://cm.jefferson.edu/MINTbase/InputController?v=s&g=GRCh37&search=submit&fs=GGCTCCAGTCTCTTCGGGGGCGTG
tRF-24-739P8WQ0EB	+	+		https://cm.jefferson.edu/MINTbase/InputController?v=s&g=GRCh37&search=submit&fs=GTGGTTGTAGTCCGTGCGAGAATA
tRF-24-7SIR3DR2I2	+	-		https://cm.jefferson.edu/MINTbase/InputController?v=s&g=GRCh37&search=submit&fs=GTTCGATTCCCCGACGGGGAGCCA
tRF-24-86J8WPMNEX	+	-		https://cm.jefferson.edu/MINTbase/InputController?v=s&g=GRCh37&search=submit&fs=TCCCACATGGTCTAGCGGTTAGGA
tRF-24-86V8WPMNEX	+	-		https://cm.jefferson.edu/MINTbase/InputController?v=s&g=GRCh37&search=submit&fs=TCCCATATGGTCTAGCGGTTAGGA
tRF-24-8DYDZDL9JR	+	+		https://cm.jefferson.edu/MINTbase/InputController?v=s&g=GRCh37&search=submit&fs=TCAACTTAACTTGACCGCTCTGAC
tRF-24-93R918VBK3	+	+		https://cm.jefferson.edu/MINTbase/InputController?v=s&g=GRCh37&search=submit&fs=TGGGTGGTTCAGTGGTAGAATTCT
tRF-24-94U47P29JX	-	-		https://cm.jefferson.edu/MINTbase/InputController?v=s&g=GRCh37&search=submit&fs=TGGTGTAATGGTTAGCACTCTGGA
tRF-24-9EDJSYE9I7	-	-		https://cm.jefferson.edu/MINTbase/InputController?v=s&g=GRCh37&search=submit&fs=TGGATAAGGCGTCTGACTTCGGAT
tRF-24-9MVH7P59H4	-	-		https://cm.jefferson.edu/MINTbase/InputController?v=s&g=GRCh37&search=submit&fs=TGGTCTAGCGGTTAGGATTCCTGG
tRF-24-D3887S1R19	+	+		https://cm.jefferson.edu/MINTbase/InputController?v=s&g=GRCh37&search=submit&fs=AAGGTTCCGGGTTCGAGTCCCGGC
tRF-24-RP9830MM2S	+	+		https://cm.jefferson.edu/MINTbase/InputController?v=s&g=GRCh37&search=submit&fs=GGTAGTGTGGCCGAGCGGTCTAAG
tRF-24-RXPIN24YED	+	+		https://cm.jefferson.edu/MINTbase/InputController?v=s&g=GRCh37&search=submit&fs=GGTTAGCACTCTGGACTCTGAATC
tRF-24-RXPIN2NYED	+	+		https://cm.jefferson.edu/MINTbase/InputController?v=s&g=GRCh37&search=submit&fs=GGTTAGCACTCTGGACTTTGAATC
tRF-24-YONONU3IHL	+	+		https://cm.jefferson.edu/MINTbase/InputController?v=s&g=GRCh37&search=submit&fs=TTCAACTTAACTTGACCGCTCTGA
tRF-25-6INB8PLML3	+	-		https://cm.jefferson.edu/MINTbase/InputController?v=s&g=GRCh37&search=submit&fs=GGACTCTGAATCCAGCGATCCGAGT
tRF-25-6SM83O9EDJ	+	-		https://cm.jefferson.edu/MINTbase/InputController?v=s&g=GRCh37&search=submit&fs=GGCCGCGTGGCCTAATGGATAAGGC
tRF-25-8DYDZDL9X1	+	+		https://cm.jefferson.edu/MINTbase/InputController?v=s&g=GRCh37&search=submit&fs=TCAACTTAACTTGACCGCTCTGACC
tRF-25-93R918VBY9	+	+		https://cm.jefferson.edu/MINTbase/InputController?v=s&g=GRCh37&search=submit&fs=TGGGTGGTTCAGTGGTAGAATTCTC
tRF-25-9I54DFZ2NL	+	-		https://cm.jefferson.edu/MINTbase/InputController?v=s&g=GRCh37&search=submit&fs=TGGCTGAGTGAAGCATTGGACTGTA
tRF-25-I89NJ4S2I7	+	+		https://cm.jefferson.edu/MINTbase/InputController?v=s&g=GRCh37&search=submit&fs=ATTGGTGGTTCAGTGGTAGAATTCT
tRF-25-IK9NJ4S2I7	+	+		https://cm.jefferson.edu/MINTbase/InputController?v=s&g=GRCh37&search=submit&fs=ATGGGTGGTTCAGTGGTAGAATTCT
tRF-25-MUWLV47PU9	+	+		https://cm.jefferson.edu/MINTbase/InputController?v=s&g=GRCh37&search=submit&fs=CGTGATCGTATAGTGGTTAGTACTC
tRF-25-YONONU3IND	+	+		https://cm.jefferson.edu/MINTbase/InputController?v=s&g=GRCh37&search=submit&fs=TTCAACTTAACTTGACCGCTCTGAC
tRF-25-Z6EXEY0VWU	+	+		https://cm.jefferson.edu/MINTbase/InputController?v=s&g=GRCh37&search=submit&fs=TTTCAACTTAACTTGACCGCTCTGA
tRF-26-34HWH3RXSID	+	+		https://cm.jefferson.edu/MINTbase/InputController?v=s&g=GRCh37&search=submit&fs=CCGTGATCGTATAGTGGTTAGTACTC
tRF-26-93Y086Z34JD	+	+		https://cm.jefferson.edu/MINTbase/InputController?v=s&g=GRCh37&search=submit&fs=TGGGTTTAAGTCCCATTGGTCTAGCC
tRF-26-9DWUH6QE30E	+	-		https://cm.jefferson.edu/MINTbase/InputController?v=s&g=GRCh37&search=submit&fs=TGGACTCTGAATCCAGCGATCCGAGT
tRF-26-IK9NJ4S2I7D	+	+		https://cm.jefferson.edu/MINTbase/InputController?v=s&g=GRCh37&search=submit&fs=ATGGGTGGTTCAGTGGTAGAATTCTC
tRF-26-JVK697BOJ8D	+	+		https://cm.jefferson.edu/MINTbase/InputController?v=s&g=GRCh37&search=submit&fs=CATGCCCCCATGTCTAACAACATGGC
tRF-26-MQ18Y3E7QN0	+	+		https://cm.jefferson.edu/MINTbase/InputController?v=s&g=GRCh37&search=submit&fs=CGTATAGTGGTTAGTACTCTGCGTTG
tRF-26-P4R8YP9LOND	+	+		https://cm.jefferson.edu/MINTbase/InputController?v=s&g=GRCh37&search=submit&fs=GCATGGGTGGTTCAGTGGTAGAATTC
tRF-26-QNR8VP9NFQB	+	-		https://cm.jefferson.edu/MINTbase/InputController?v=s&g=GRCh37&search=submit&fs=GCGTTGGTGGTATAGTGGTTAGCATA
tRF-26-RNLNKSEK51B	+	-		https://cm.jefferson.edu/MINTbase/InputController?v=s&g=GRCh37&search=submit&fs=GGGTTCGATTCCCCGACGGGGAGCCA
tRF-26-YJE76INB8PD	+	+		https://cm.jefferson.edu/MINTbase/InputController?v=s&g=GRCh37&search=submit&fs=TTAGCACTCTGGACTCTGAATCCAGC
tRF-26-YONONU3INDD	+	+		https://cm.jefferson.edu/MINTbase/InputController?v=s&g=GRCh37&search=submit&fs=TTCAACTTAACTTGACCGCTCTGACC
tRF-26-Z6EXEY0VWUD	+	+		https://cm.jefferson.edu/MINTbase/InputController?v=s&g=GRCh37&search=submit&fs=TTTCAACTTAACTTGACCGCTCTGAC
tRF-27-5Z2IUIX1Q7L	+	+		https://cm.jefferson.edu/MINTbase/InputController?v=s&g=GRCh37&search=submit&fs=GATTTCAACTTAACTTGACCGCTCTGA
tRF-27-93R918VBY9M	+	+		https://cm.jefferson.edu/MINTbase/InputController?v=s&g=GRCh37&search=submit&fs=TGGGTGGTTCAGTGGTAGAATTCTCGC
tRF-27-94U47P299D5	-	-		https://cm.jefferson.edu/MINTbase/InputController?v=s&g=GRCh37&search=submit&fs=TGGTGTAATGGTTAGCACTCTGGACTC
tRF-27-I9BZBZOS4Y1	+	+		https://cm.jefferson.edu/MINTbase/InputController?v=s&g=GRCh37&search=submit&fs=ATTTCAACTTAACTTGACCGCTCTGAC
tRF-27-IK9NJ4S2I7K	+	+		https://cm.jefferson.edu/MINTbase/InputController?v=s&g=GRCh37&search=submit&fs=ATGGGTGGTTCAGTGGTAGAATTCTCG
tRF-27-MUWLV47PU9P	+	+		https://cm.jefferson.edu/MINTbase/InputController?v=s&g=GRCh37&search=submit&fs=CGTGATCGTATAGTGGTTAGTACTCTG
tRF-27-P4R8YP9LON3	+	+		https://cm.jefferson.edu/MINTbase/InputController?v=s&g=GRCh37&search=submit&fs=GCATGGGTGGTTCAGTGGTAGAATTCT
tRF-27-WLV47PU9XWP	+	+		https://cm.jefferson.edu/MINTbase/InputController?v=s&g=GRCh37&search=submit&fs=TCGTATAGTGGTTAGTACTCTGCGTTG
tRF-27-Z6EXEY0VWUJ	+	+		https://cm.jefferson.edu/MINTbase/InputController?v=s&g=GRCh37&search=submit&fs=TTTCAACTTAACTTGACCGCTCTGACC
tRF-28-34HWH3RXSIDP	+	+		https://cm.jefferson.edu/MINTbase/InputController?v=s&g=GRCh37&search=submit&fs=CCGTGATCGTATAGTGGTTAGTACTCTG
tRF-28-5Z2IUIX1Q7DR	+	+		https://cm.jefferson.edu/MINTbase/InputController?v=s&g=GRCh37&search=submit&fs=GATTTCAACTTAACTTGACCGCTCTGAC
tRF-28-7EMQ18Y3E7D8	+	+		https://cm.jefferson.edu/MINTbase/InputController?v=s&g=GRCh37&search=submit&fs=GTGATCGTATAGTGGTTAGTACTCTGCG
tRF-28-87R8WP9N1E0K	+	+		https://cm.jefferson.edu/MINTbase/InputController?v=s&g=GRCh37&search=submit&fs=TCCCTGGTGGTCTAGTGGTTAGGATTCG
tRF-28-I9BZBZOS4YV	+	+		https://cm.jefferson.edu/MINTbase/InputController?v=s&g=GRCh37&search=submit&fs=ATTTCAACTTAACTTGACCGCTCTGACC
tRF-28-IK9NJ4S2I7DM	+	+		https://cm.jefferson.edu/MINTbase/InputController?v=s&g=GRCh37&search=submit&fs=ATGGGTGGTTCAGTGGTAGAATTCTCGC
tRF-28-JY7383RPD90K	+	+		https://cm.jefferson.edu/MINTbase/InputController?v=s&g=GRCh37&search=submit&fs=CATTGGTGGTTCAGTGGTAGAATTCTCG
tRF-28-JYSWRYVMMVDS	+	+		https://cm.jefferson.edu/MINTbase/InputController?v=s&g=GRCh37&search=submit&fs=CATTGGTCGTGGTTGTAGTCCGTGCGAG
tRF-28-MQ18Y3E7QN00	+	+		https://cm.jefferson.edu/MINTbase/InputController?v=s&g=GRCh37&search=submit&fs=CGTATAGTGGTTAGTACTCTGCGTTGTG
tRF-28-MUWLV47PU90M	+	+		https://cm.jefferson.edu/MINTbase/InputController?v=s&g=GRCh37&search=submit&fs=CGTGATCGTATAGTGGTTAGTACTCTGC
tRF-28-P4R8YP9LOND5	+	+		https://cm.jefferson.edu/MINTbase/InputController?v=s&g=GRCh37&search=submit&fs=GCATGGGTGGTTCAGTGGTAGAATTCTC
tRF-28-PW5SVP9N1503	+	+		https://cm.jefferson.edu/MINTbase/InputController?v=s&g=GRCh37&search=submit&fs=GCCGTGATCGTATAGTGGTTAGTACTCT
tRF-28-RS9NS334L2DB	+	+		https://cm.jefferson.edu/MINTbase/InputController?v=s&g=GRCh37&search=submit&fs=GGTCGTGGTTGTAGTCCGTGCGAGAATA
tRF-28-RXPIN24YDR9	+	+		https://cm.jefferson.edu/MINTbase/InputController?v=s&g=GRCh37&search=submit&fs=GGTTAGCACTCTGGACTCTGAATCCAGC
tRF-29-5EYONONU3IHL	+	+		https://cm.jefferson.edu/MINTbase/InputController?v=s&g=GRCh37&search=submit&fs=GAGATTTCAACTTAACTTGACCGCTCTGA
tRF-29-62Z6EXEY0VJP	+	+		https://cm.jefferson.edu/MINTbase/InputController?v=s&g=GRCh37&search=submit&fs=GGAGATTTCAACTTAACTTGACCGCTCTG
tRF-29-FN8DYDZDL9JR	+	+		https://cm.jefferson.edu/MINTbase/InputController?v=s&g=GRCh37&search=submit&fs=AGATTTCAACTTAACTTGACCGCTCTGAC
tRF-29-P4R8YP9LONHK	+	+		https://cm.jefferson.edu/MINTbase/InputController?v=s&g=GRCh37&search=submit&fs=GCATGGGTGGTTCAGTGGTAGAATTCTCG
tRF-29-PSQP4PW3FJF4	+	+		https://cm.jefferson.edu/MINTbase/InputController?v=s&g=GRCh37&search=submit&fs=GCCCGGCTAGCTCAGTCGGTAGAGCATGG
tRF-29-RRJ89O9NF5JP	+	+		https://cm.jefferson.edu/MINTbase/InputController?v=s&g=GRCh37&search=submit&fs=GGTCCCATGGTGTAATGGTTAGCACTCTG
tRF-29-UB9I54DFZ2HN	+	-		https://cm.jefferson.edu/MINTbase/InputController?v=s&g=GRCh37&search=submit&fs=TAAAATGGCTGAGTGAAGCATTGGACTGT
tRF-29-W47W1R7HFEE2	+	+		https://cm.jefferson.edu/MINTbase/InputController?v=s&g=GRCh37&search=submit&fs=TCGTGGTTGTAGTCCGTGCGAGAATACCA
tRF-30-10I9BZBZOS4Y	+	+		https://cm.jefferson.edu/MINTbase/InputController?v=s&g=GRCh37&search=submit&fs=AGGAGATTTCAACTTAACTTGACCGCTCTG
tRF-30-5EYONONU3IND	+	+		https://cm.jefferson.edu/MINTbase/InputController?v=s&g=GRCh37&search=submit&fs=GAGATTTCAACTTAACTTGACCGCTCTGAC
tRF-30-7EMQ18Y3E7QN	+	+		https://cm.jefferson.edu/MINTbase/InputController?v=s&g=GRCh37&search=submit&fs=GTGATCGTATAGTGGTTAGTACTCTGCGTT
tRF-30-I89NJ4S2I7L7	+	+		https://cm.jefferson.edu/MINTbase/InputController?v=s&g=GRCh37&search=submit&fs=ATTGGTGGTTCAGTGGTAGAATTCTCGCCT
tRF-30-IK9NJ4S2I7L7	+	+		https://cm.jefferson.edu/MINTbase/InputController?v=s&g=GRCh37&search=submit&fs=ATGGGTGGTTCAGTGGTAGAATTCTCGCCT
tRF-30-JY7383RPD9W1	+	+		https://cm.jefferson.edu/MINTbase/InputController?v=s&g=GRCh37&search=submit&fs=CATTGGTGGTTCAGTGGTAGAATTCTCGCC
tRF-30-N3R718YKISQI	+	+		https://cm.jefferson.edu/MINTbase/InputController?v=s&g=GRCh37&search=submit&fs=CTGGTGGTCTAGTGGTTAGGATTCGGCGCT
tRF-30-PW5SVP9N15WV	+	+		https://cm.jefferson.edu/MINTbase/InputController?v=s&g=GRCh37&search=submit&fs=GCCGTGATCGTATAGTGGTTAGTACTCTGC
tRF-30-ROD8N0X0JYOY	+	-		https://cm.jefferson.edu/MINTbase/InputController?v=s&g=GRCh37&search=submit&fs=GGTAAAATGGCTGAGTGAAGCATTGGACTG
tRF-30-RP9830MMUKLY	+	+		https://cm.jefferson.edu/MINTbase/InputController?v=s&g=GRCh37&search=submit&fs=GGTAGTGTGGCCGAGCGGTCTAAGGCGCTG
tRF-30-RZYQHQ9M739P	+	+		https://cm.jefferson.edu/MINTbase/InputController?v=s&g=GRCh37&search=submit&fs=GGTTTTTCATATCATTGGTCGTGGTTGTAG

## Sheet: THCA
Table S1G. ca-tRFs for THCA.
ca-tRF	cancer_vs_normal	tumor_stage_correlation	survival_risk_correlation	MINTbase link
tRF-16-1SS2P4B	+	+		https://cm.jefferson.edu/MINTbase/InputController?v=s&g=GRCh37&search=submit&fs=AGTCGGTAGAGCATGA
tRF-16-2IUIX10	+	+		https://cm.jefferson.edu/MINTbase/InputController?v=s&g=GRCh37&search=submit&fs=CAACTTAACTTGACCG
tRF-16-2RJO01B	+	+		https://cm.jefferson.edu/MINTbase/InputController?v=s&g=GRCh37&search=submit&fs=CACCCCATAAACACCA
tRF-16-2YU04DE	+	+		https://cm.jefferson.edu/MINTbase/InputController?v=s&g=GRCh37&search=submit&fs=CACTGTAAAGCTAACT
tRF-16-48923RB	-	-		https://cm.jefferson.edu/MINTbase/InputController?v=s&g=GRCh37&search=submit&fs=CTCGGTGGGACCTCCA
tRF-16-4J83ML0	+	+		https://cm.jefferson.edu/MINTbase/InputController?v=s&g=GRCh37&search=submit&fs=CTAGCTCAGTCGGTAG
tRF-16-79MP9PD	-	+		https://cm.jefferson.edu/MINTbase/InputController?v=s&g=GRCh37&search=submit&fs=GTTTCCGTAGTGTAGC
tRF-16-79MP9PE	-	+		https://cm.jefferson.edu/MINTbase/InputController?v=s&g=GRCh37&search=submit&fs=GTTTCCGTAGTGTAGT
tRF-16-7XO8Q6D	+	+		https://cm.jefferson.edu/MINTbase/InputController?v=s&g=GRCh37&search=submit&fs=GTTTAGACGGGCTCAC
tRF-16-9NF5W8B	-	-		https://cm.jefferson.edu/MINTbase/InputController?v=s&g=GRCh37&search=submit&fs=TGGTTAGCACTCTGGA
tRF-16-DDZZ4YB	+	+		https://cm.jefferson.edu/MINTbase/InputController?v=s&g=GRCh37&search=submit&fs=AAGACTTTTTCTCTGA
tRF-16-DFZ2NLB	+	-		https://cm.jefferson.edu/MINTbase/InputController?v=s&g=GRCh37&search=submit&fs=AAGCATTGGACTGTAA
tRF-16-JMRPFQ0	+	+		https://cm.jefferson.edu/MINTbase/InputController?v=s&g=GRCh37&search=submit&fs=CAGTCGGTAGAGCATG
tRF-16-K8KDP1B	-	-		https://cm.jefferson.edu/MINTbase/InputController?v=s&g=GRCh37&search=submit&fs=CCCGGCCAACGCACCA
tRF-16-KYY8Q1B	-	-		https://cm.jefferson.edu/MINTbase/InputController?v=s&g=GRCh37&search=submit&fs=CCCTGTTCGGGCGCCA
tRF-16-NU3INDD	+	+		https://cm.jefferson.edu/MINTbase/InputController?v=s&g=GRCh37&search=submit&fs=CTTGACCGCTCTGACC
tRF-16-NY2V7KE	+	-		https://cm.jefferson.edu/MINTbase/InputController?v=s&g=GRCh37&search=submit&fs=CTTTGCACGCGTGGGT
tRF-16-PNR8YPE	-	+		https://cm.jefferson.edu/MINTbase/InputController?v=s&g=GRCh37&search=submit&fs=GCATTGGTGGTTCAGT
tRF-16-Q1Q89PE	-	+		https://cm.jefferson.edu/MINTbase/InputController?v=s&g=GRCh37&search=submit&fs=GCGCCGCTGGTGTAGT
tRF-16-R29P4PE	-	+		https://cm.jefferson.edu/MINTbase/InputController?v=s&g=GRCh37&search=submit&fs=GGGGATGTAGCTCAGT
tRF-16-Z4D7OOD	+	+		https://cm.jefferson.edu/MINTbase/InputController?v=s&g=GRCh37&search=submit&fs=TTGTGAATCTGACAAC
tRF-16-ZDL9X1B	+	+		https://cm.jefferson.edu/MINTbase/InputController?v=s&g=GRCh37&search=submit&fs=TTGACCGCTCTGACCA
tRF-17-0P5830P	-	+		https://cm.jefferson.edu/MINTbase/InputController?v=s&g=GRCh37&search=submit&fs=ACCAGGATGGCCGAGTG
tRF-17-18VBY9M	-	+		https://cm.jefferson.edu/MINTbase/InputController?v=s&g=GRCh37&search=submit&fs=AGTGGTAGAATTCTCGC
tRF-17-4J83MLL	+	+		https://cm.jefferson.edu/MINTbase/InputController?v=s&g=GRCh37&search=submit&fs=CTAGCTCAGTCGGTAGA
tRF-17-4Y9H24L	+	+		https://cm.jefferson.edu/MINTbase/InputController?v=s&g=GRCh37&search=submit&fs=CTCTGTGGCGCAATGGA
tRF-17-73FEWSJ	-	+		https://cm.jefferson.edu/MINTbase/InputController?v=s&g=GRCh37&search=submit&fs=GTGGTAGAATTCTCGCC
tRF-17-7XO8Q62	+	+		https://cm.jefferson.edu/MINTbase/InputController?v=s&g=GRCh37&search=submit&fs=GTTTAGACGGGCTCACA
tRF-17-81KLB52	+	+		https://cm.jefferson.edu/MINTbase/InputController?v=s&g=GRCh37&search=submit&fs=TCACCCCATAAACACCA
tRF-17-86K2SV2	+	-		https://cm.jefferson.edu/MINTbase/InputController?v=s&g=GRCh37&search=submit&fs=TCCCACCAGAGTCGCCA
tRF-17-87R8WPP	-	+		https://cm.jefferson.edu/MINTbase/InputController?v=s&g=GRCh37&search=submit&fs=TCCCTGGTGGTCTAGTG
tRF-17-884U1D2	-	-		https://cm.jefferson.edu/MINTbase/InputController?v=s&g=GRCh37&search=submit&fs=TCCGGCTCGAAGGACCA
tRF-17-8HWKS52	-	-		https://cm.jefferson.edu/MINTbase/InputController?v=s&g=GRCh37&search=submit&fs=TCACGTCGGGGTCACCA
tRF-17-8Y3HSV2	-	-		https://cm.jefferson.edu/MINTbase/InputController?v=s&g=GRCh37&search=submit&fs=TCCTGCCGCGGTCGCCA
tRF-17-9ZFH691	+	+		https://cm.jefferson.edu/MINTbase/InputController?v=s&g=GRCh37&search=submit&fs=TGTTTAGACGGGCTCAC
tRF-17-DDZZ4Y1	+	+		https://cm.jefferson.edu/MINTbase/InputController?v=s&g=GRCh37&search=submit&fs=AAGACTTTTTCTCTGAC
tRF-17-JMRPFQL	+	+		https://cm.jefferson.edu/MINTbase/InputController?v=s&g=GRCh37&search=submit&fs=CAGTCGGTAGAGCATGA
tRF-17-K5KKOV2	-	-		https://cm.jefferson.edu/MINTbase/InputController?v=s&g=GRCh37&search=submit&fs=CCCACCCAGGGACGCCA
tRF-17-ON4VN11	-	-		https://cm.jefferson.edu/MINTbase/InputController?v=s&g=GRCh37&search=submit&fs=GAATTCTCGCCTGCCAC
tRF-17-PNR8YPP	-	+		https://cm.jefferson.edu/MINTbase/InputController?v=s&g=GRCh37&search=submit&fs=GCATTGGTGGTTCAGTG
tRF-17-Q1Q89PP	-	+		https://cm.jefferson.edu/MINTbase/InputController?v=s&g=GRCh37&search=submit&fs=GCGCCGCTGGTGTAGTG
tRF-17-S79PVO1	+	+		https://cm.jefferson.edu/MINTbase/InputController?v=s&g=GRCh37&search=submit&fs=GTCCTTGTAGTATAAAC
tRF-17-S998LO5	+	+		https://cm.jefferson.edu/MINTbase/InputController?v=s&g=GRCh37&search=submit&fs=GTCTCTGTGGCGCAATC
tRF-17-SBKKRSK	+	-		https://cm.jefferson.edu/MINTbase/InputController?v=s&g=GRCh37&search=submit&fs=GTAAACCAGGGGTCGCG
tRF-17-W3FJI01	-	+		https://cm.jefferson.edu/MINTbase/InputController?v=s&g=GRCh37&search=submit&fs=TCGGTAGAGCATGAGAC
tRF-17-YDZDL9P	+	+		https://cm.jefferson.edu/MINTbase/InputController?v=s&g=GRCh37&search=submit&fs=TTAACTTGACCGCTCTG
tRF-17-YPSV17J	+	-		https://cm.jefferson.edu/MINTbase/InputController?v=s&g=GRCh37&search=submit&fs=TTCAGGTCGCAGTCTCC
tRF-17-Z4D7OO2	+	+		https://cm.jefferson.edu/MINTbase/InputController?v=s&g=GRCh37&search=submit&fs=TTGTGAATCTGACAACA
tRF-17-ZPEK45I	+	+		https://cm.jefferson.edu/MINTbase/InputController?v=s&g=GRCh37&search=submit&fs=TTTAGACGGGCTCACAT
tRF-18-299DZUDD	-	-		https://cm.jefferson.edu/MINTbase/InputController?v=s&g=GRCh37&search=submit&fs=CACTCTGGACTTTGAATC
tRF-18-45DBNIR	+	+		https://cm.jefferson.edu/MINTbase/InputController?v=s&g=GRCh37&search=submit&fs=CTCACAAGAACTGCTAAC
tRF-18-476YQSD2	-	-		https://cm.jefferson.edu/MINTbase/InputController?v=s&g=GRCh37&search=submit&fs=CTCCTGGCTGGCTCGCCA
tRF-18-5BF900R	+	+		https://cm.jefferson.edu/MINTbase/InputController?v=s&g=GRCh37&search=submit&fs=GAGAAAGCTCACAAGAAC
tRF-18-6SM83O04	-	+		https://cm.jefferson.edu/MINTbase/InputController?v=s&g=GRCh37&search=submit&fs=GGCCGCGTGGCCTAATGG
tRF-18-73FEWSD3	-	+		https://cm.jefferson.edu/MINTbase/InputController?v=s&g=GRCh37&search=submit&fs=GTGGTAGAATTCTCGCCT
tRF-18-73FJIYW	-	+		https://cm.jefferson.edu/MINTbase/InputController?v=s&g=GRCh37&search=submit&fs=GTGGTAGAGCATTTGACT
tRF-18-73HQP0DE	-	+		https://cm.jefferson.edu/MINTbase/InputController?v=s&g=GRCh37&search=submit&fs=GTGGTATCATGCAAGATT
tRF-18-73VL4YDN	-	+		https://cm.jefferson.edu/MINTbase/InputController?v=s&g=GRCh37&search=submit&fs=GTGGTTAGTACTCTGCGT
tRF-18-7O58J0DJ	+	+		https://cm.jefferson.edu/MINTbase/InputController?v=s&g=GRCh37&search=submit&fs=GTTAAGATGGCAGAGCCC
tRF-18-7XO8Q6DI	+	+		https://cm.jefferson.edu/MINTbase/InputController?v=s&g=GRCh37&search=submit&fs=GTTTAGACGGGCTCACAT
tRF-18-83ML5F02	-	-		https://cm.jefferson.edu/MINTbase/InputController?v=s&g=GRCh37&search=submit&fs=TCAGTCGGTAGAGCATCA
tRF-18-8RSH66D2	-	-		https://cm.jefferson.edu/MINTbase/InputController?v=s&g=GRCh37&search=submit&fs=TCCCCGTACGGGCCACCA
tRF-18-B2NZW7DR	+	+		https://cm.jefferson.edu/MINTbase/InputController?v=s&g=GRCh37&search=submit&fs=AAAGACTTTTTCTCTGAC
tRF-18-H3RXSIDP	-	+		https://cm.jefferson.edu/MINTbase/InputController?v=s&g=GRCh37&search=submit&fs=ATAGTGGTTAGTACTCTG
tRF-18-H5KQBFD2	+	+		https://cm.jefferson.edu/MINTbase/InputController?v=s&g=GRCh37&search=submit&fs=ATCACCCCATAAACACCA
tRF-18-H5S8R6D2	-	-		https://cm.jefferson.edu/MINTbase/InputController?v=s&g=GRCh37&search=submit&fs=ATCACGTCGGGGTCACCA
tRF-18-H7PU4HD2	-	-		https://cm.jefferson.edu/MINTbase/InputController?v=s&g=GRCh37&search=submit&fs=ATCCTGCCGACTACGCCA
tRF-18-HR05X6D2	-	-		https://cm.jefferson.edu/MINTbase/InputController?v=s&g=GRCh37&search=submit&fs=ATCCCACCACTGCCACCA
tRF-18-HRE9XFD2	-	-		https://cm.jefferson.edu/MINTbase/InputController?v=s&g=GRCh37&search=submit&fs=ATCCCACTTCTGACACCA
tRF-18-HRF8X7D2	-	-		https://cm.jefferson.edu/MINTbase/InputController?v=s&g=GRCh37&search=submit&fs=ATCCCAGCGGTGCCTCCA
tRF-18-HSQSD2D2	-	-		https://cm.jefferson.edu/MINTbase/InputController?v=s&g=GRCh37&search=submit&fs=ATCCGGCTCGAAGGACCA
tRF-18-M91MP3D5	-	-		https://cm.jefferson.edu/MINTbase/InputController?v=s&g=GRCh37&search=submit&fs=CGTTCAGGTCGCAGTCTC
tRF-18-NONU3IDP	+	+		https://cm.jefferson.edu/MINTbase/InputController?v=s&g=GRCh37&search=submit&fs=CTTAACTTGACCGCTCTG
tRF-18-NYDRFU0J	+	-		https://cm.jefferson.edu/MINTbase/InputController?v=s&g=GRCh37&search=submit&fs=CTTTGAATCCAGCGATCC
tRF-18-O6M83O04	+	+		https://cm.jefferson.edu/MINTbase/InputController?v=s&g=GRCh37&search=submit&fs=GACCACGTGGCCTAATGG
tRF-18-O7M8LO04	+	+		https://cm.jefferson.edu/MINTbase/InputController?v=s&g=GRCh37&search=submit&fs=GACCTCGTGGCGCAATGG
tRF-18-ORNQY1D2	+	+		https://cm.jefferson.edu/MINTbase/InputController?v=s&g=GRCh37&search=submit&fs=GACCCCTTATTTACCCCA
tRF-18-Q1Q89P04	-	+		https://cm.jefferson.edu/MINTbase/InputController?v=s&g=GRCh37&search=submit&fs=GCGCCGCTGGTGTAGTGG
tRF-18-RXPIN2D5	-	+		https://cm.jefferson.edu/MINTbase/InputController?v=s&g=GRCh37&search=submit&fs=GGTTAGCACTCTGGACTC
tRF-18-RXSINH0P	-	+		https://cm.jefferson.edu/MINTbase/InputController?v=s&g=GRCh37&search=submit&fs=GGTTAGTACTCTGCGTTG
tRF-18-S5S8R6D2	-	-		https://cm.jefferson.edu/MINTbase/InputController?v=s&g=GRCh37&search=submit&fs=GTCACGTCGGGGTCACCA
tRF-18-S79PVOW	+	+		https://cm.jefferson.edu/MINTbase/InputController?v=s&g=GRCh37&search=submit&fs=GTCCTTGTAGTATAAACT
tRF-18-S8V0JUDR	-	+		https://cm.jefferson.edu/MINTbase/InputController?v=s&g=GRCh37&search=submit&fs=GTCGGTAGAGCATGAGAC
tRF-18-SBKKRSDL	+	-		https://cm.jefferson.edu/MINTbase/InputController?v=s&g=GRCh37&search=submit&fs=GTAAACCAGGGGTCGCGA
tRF-18-SP5830D4	-	+		https://cm.jefferson.edu/MINTbase/InputController?v=s&g=GRCh37&search=submit&fs=GTCAGGATGGCCGAGCGG
tRF-18-SR0P1SD2	-	-		https://cm.jefferson.edu/MINTbase/InputController?v=s&g=GRCh37&search=submit&fs=GTCCCACCAGAGTCGCCA
tRF-18-X0JYOY0F	+	-		https://cm.jefferson.edu/MINTbase/InputController?v=s&g=GRCh37&search=submit&fs=TGAAGCATTGGACTGTAA
tRF-18-YDZDL90L	+	+		https://cm.jefferson.edu/MINTbase/InputController?v=s&g=GRCh37&search=submit&fs=TTAACTTGACCGCTCTGA
tRF-18-YR66EFD2	-	-		https://cm.jefferson.edu/MINTbase/InputController?v=s&g=GRCh37&search=submit&fs=TTCCCGGCCAACGCACCA
tRF-18-YR66IFD2	-	-		https://cm.jefferson.edu/MINTbase/InputController?v=s&g=GRCh37&search=submit&fs=TTCCCGGCCAATGCACCA
tRF-19-1SS2PMER	-	-		https://cm.jefferson.edu/MINTbase/InputController?v=s&g=GRCh37&search=submit&fs=AGTCGGTAGAGCATCAGAC
tRF-19-54DFZ2HN	+	+		https://cm.jefferson.edu/MINTbase/InputController?v=s&g=GRCh37&search=submit&fs=GAGTGAAGCATTGGACTGT
tRF-19-6998LOJX	+	+		https://cm.jefferson.edu/MINTbase/InputController?v=s&g=GRCh37&search=submit&fs=GGCTCTGTGGCGCAATGGA
tRF-19-6J9KIWIZ	-	-		https://cm.jefferson.edu/MINTbase/InputController?v=s&g=GRCh37&search=submit&fs=GGAGCTGGGGATTGTGGGT
tRF-19-73VL4YHE	-	+		https://cm.jefferson.edu/MINTbase/InputController?v=s&g=GRCh37&search=submit&fs=GTGGTTAGTACTCTGCGTT
tRF-19-7673FEJ5	-	+		https://cm.jefferson.edu/MINTbase/InputController?v=s&g=GRCh37&search=submit&fs=GTTCAGTGGTAGAATTCTC
tRF-19-76RSJMJJ	-	-		https://cm.jefferson.edu/MINTbase/InputController?v=s&g=GRCh37&search=submit&fs=GTTCAGGTCGCAGTCTCCC
tRF-19-79MP9PJZ	+	+		https://cm.jefferson.edu/MINTbase/InputController?v=s&g=GRCh37&search=submit&fs=GTTTCCGTAGTGTAGTGGT
tRF-19-7EMQ18KH	-	+		https://cm.jefferson.edu/MINTbase/InputController?v=s&g=GRCh37&search=submit&fs=GTGATCGTATAGTGGTTAG
tRF-19-7O58J01K	+	+		https://cm.jefferson.edu/MINTbase/InputController?v=s&g=GRCh37&search=submit&fs=GTTAAGATGGCAGAGCCCG
tRF-19-7SERM4JY	-	+		https://cm.jefferson.edu/MINTbase/InputController?v=s&g=GRCh37&search=submit&fs=GTTCGACTCCCGGTGTGGG
tRF-19-7X9PN5HJ	+	+		https://cm.jefferson.edu/MINTbase/InputController?v=s&g=GRCh37&search=submit&fs=GTTTATGTAGCTTACCTCC
tRF-19-9N15WV2P	-	+		https://cm.jefferson.edu/MINTbase/InputController?v=s&g=GRCh37&search=submit&fs=TGGTTAGTACTCTGCGTTG
tRF-19-9ZFH69EI	+	+		https://cm.jefferson.edu/MINTbase/InputController?v=s&g=GRCh37&search=submit&fs=TGTTTAGACGGGCTCACAT
tRF-19-BZOS4YE2	+	+		https://cm.jefferson.edu/MINTbase/InputController?v=s&g=GRCh37&search=submit&fs=AACTTGACCGCTCTGACCA
tRF-19-DRJRWMI2	-	-		https://cm.jefferson.edu/MINTbase/InputController?v=s&g=GRCh37&search=submit&fs=AATCCCATCCTCGTCGCCA
tRF-19-EXEY0VJP	+	+		https://cm.jefferson.edu/MINTbase/InputController?v=s&g=GRCh37&search=submit&fs=ACTTAACTTGACCGCTCTG
tRF-19-FN7BWUFR	-	+		https://cm.jefferson.edu/MINTbase/InputController?v=s&g=GRCh37&search=submit&fs=AGATTGTGAATCTGACAAC
tRF-19-I35F4YHW	-	+		https://cm.jefferson.edu/MINTbase/InputController?v=s&g=GRCh37&search=submit&fs=ATGGTGAGCACTCTGGACT
tRF-19-I3VF4YHW	-	+		https://cm.jefferson.edu/MINTbase/InputController?v=s&g=GRCh37&search=submit&fs=ATGGTTAGCACTCTGGACT
tRF-19-IR69OKE2	-	-		https://cm.jefferson.edu/MINTbase/InputController?v=s&g=GRCh37&search=submit&fs=ATTCCGGCTCGAAGGACCA
tRF-19-J4S2I71V	-	+		https://cm.jefferson.edu/MINTbase/InputController?v=s&g=GRCh37&search=submit&fs=CAGTGGTAGAATTCTCGCC
tRF-19-J6K6UDE2	+	+		https://cm.jefferson.edu/MINTbase/InputController?v=s&g=GRCh37&search=submit&fs=CATCACCCCATAAACACCA
tRF-19-M91MP3HJ	-	-		https://cm.jefferson.edu/MINTbase/InputController?v=s&g=GRCh37&search=submit&fs=CGTTCAGGTCGCAGTCTCC
tRF-19-NL5RYKJM	-	-		https://cm.jefferson.edu/MINTbase/InputController?v=s&g=GRCh37&search=submit&fs=CTGTAGATCCTTAGGTCGC
tRF-19-NONU3IHL	+	+		https://cm.jefferson.edu/MINTbase/InputController?v=s&g=GRCh37&search=submit&fs=CTTAACTTGACCGCTCTGA
tRF-19-NRDF7U1K	-	-		https://cm.jefferson.edu/MINTbase/InputController?v=s&g=GRCh37&search=submit&fs=CTTCCAAGCAGTTGACCCG
tRF-19-O6M83OJX	+	+		https://cm.jefferson.edu/MINTbase/InputController?v=s&g=GRCh37&search=submit&fs=GACCACGTGGCCTAATGGA
tRF-19-PR183OJX	-	+		https://cm.jefferson.edu/MINTbase/InputController?v=s&g=GRCh37&search=submit&fs=GCCCCAGTGGCCTAATGGA
tRF-19-PRR83OJX	+	+		https://cm.jefferson.edu/MINTbase/InputController?v=s&g=GRCh37&search=submit&fs=GCCCCGGTGGCCTAATGGA
tRF-19-PSQP4PJ4	-	+		https://cm.jefferson.edu/MINTbase/InputController?v=s&g=GRCh37&search=submit&fs=GCCCGGCTAGCTCAGTCGG
tRF-19-R9J89OJZ	+	+		https://cm.jefferson.edu/MINTbase/InputController?v=s&g=GRCh37&search=submit&fs=GGTTCCATGGTGTAATGGT
tRF-19-R9JP9P1Z	+	+		https://cm.jefferson.edu/MINTbase/InputController?v=s&g=GRCh37&search=submit&fs=GGTTCCATAGTGTAGCGGT
tRF-19-R9JP9PJZ	+	+		https://cm.jefferson.edu/MINTbase/InputController?v=s&g=GRCh37&search=submit&fs=GGTTCCATAGTGTAGTGGT
tRF-19-RRJ89OJZ	+	+		https://cm.jefferson.edu/MINTbase/InputController?v=s&g=GRCh37&search=submit&fs=GGTCCCATGGTGTAATGGT
tRF-19-RZXP8ZE2	+	+		https://cm.jefferson.edu/MINTbase/InputController?v=s&g=GRCh37&search=submit&fs=GGTTTTGCAGTCCTTACCA
tRF-19-S998LOJX	+	+		https://cm.jefferson.edu/MINTbase/InputController?v=s&g=GRCh37&search=submit&fs=GTCTCTGTGGCGCAATGGA
tRF-19-SBKKRS1S	-	-		https://cm.jefferson.edu/MINTbase/InputController?v=s&g=GRCh37&search=submit&fs=GTAAACCAGGGGTCGCGAG
tRF-19-UMX0S7HZ	-	-		https://cm.jefferson.edu/MINTbase/InputController?v=s&g=GRCh37&search=submit&fs=TAATCTGAAGGTCCTGAGT
tRF-19-VBY9PY11	-	-		https://cm.jefferson.edu/MINTbase/InputController?v=s&g=GRCh37&search=submit&fs=TAGAATTCTCGCCTGCCAC
tRF-19-VP9N15JP	-	+		https://cm.jefferson.edu/MINTbase/InputController?v=s&g=GRCh37&search=submit&fs=TATAGTGGTTAGTACTCTG
tRF-19-YBOZZ7HL	+	+		https://cm.jefferson.edu/MINTbase/InputController?v=s&g=GRCh37&search=submit&fs=TTAAAGACTTTTTCTCTGA
tRF-19-YDZDL9JR	+	+		https://cm.jefferson.edu/MINTbase/InputController?v=s&g=GRCh37&search=submit&fs=TTAACTTGACCGCTCTGAC
tRF-19-Z3R9182X	-	+		https://cm.jefferson.edu/MINTbase/InputController?v=s&g=GRCh37&search=submit&fs=TTGGTGGTTCAGTGGTAGA
tRF-19-Z6EXEYEK	+	+		https://cm.jefferson.edu/MINTbase/InputController?v=s&g=GRCh37&search=submit&fs=TTTCAACTTAACTTGACCG
tRF-20-0M0RHB26	+	+		https://cm.jefferson.edu/MINTbase/InputController?v=s&g=GRCh37&search=submit&fs=ACATCACCCCATAAACACCA
tRF-20-2Q2RJO01	+	+		https://cm.jefferson.edu/MINTbase/InputController?v=s&g=GRCh37&search=submit&fs=CACATCACCCCATAAACACC
tRF-20-40KK5Y93	-	-		https://cm.jefferson.edu/MINTbase/InputController?v=s&g=GRCh37&search=submit&fs=CTAAGCCAGGGATTGTGGGT
tRF-20-45DBNIB9	+	+		https://cm.jefferson.edu/MINTbase/InputController?v=s&g=GRCh37&search=submit&fs=CTCACAAGAACTGCTAACTC
tRF-20-54DFZ2NL	+	+		https://cm.jefferson.edu/MINTbase/InputController?v=s&g=GRCh37&search=submit&fs=GAGTGAAGCATTGGACTGTA
tRF-20-59MIL0O6	-	-		https://cm.jefferson.edu/MINTbase/InputController?v=s&g=GRCh37&search=submit&fs=GATTCCGGCTCGAAGGACCA
tRF-20-735L8RPY	-	+		https://cm.jefferson.edu/MINTbase/InputController?v=s&g=GRCh37&search=submit&fs=GTGGTGAGTATCCCCGCCTG
tRF-20-73VL4YMY	-	+		https://cm.jefferson.edu/MINTbase/InputController?v=s&g=GRCh37&search=submit&fs=GTGGTTAGTACTCTGCGTTG
tRF-20-7673FEWS	-	+		https://cm.jefferson.edu/MINTbase/InputController?v=s&g=GRCh37&search=submit&fs=GTTCAGTGGTAGAATTCTCG
tRF-20-779PZBHF	+	+		https://cm.jefferson.edu/MINTbase/InputController?v=s&g=GRCh37&search=submit&fs=GTTCTTGTAGTTGAAATACA
tRF-20-79MP9P9M	+	+		https://cm.jefferson.edu/MINTbase/InputController?v=s&g=GRCh37&search=submit&fs=GTTTCCGTAGTGTAGTGGTC
tRF-20-79MP9PMN	-	+		https://cm.jefferson.edu/MINTbase/InputController?v=s&g=GRCh37&search=submit&fs=GTTTCCGTAGTGTAGCGGTT
tRF-20-7O58J0K8	+	+		https://cm.jefferson.edu/MINTbase/InputController?v=s&g=GRCh37&search=submit&fs=GTTAAGATGGCAGAGCCCGG
tRF-20-7OFIZ9WU	+	+		https://cm.jefferson.edu/MINTbase/InputController?v=s&g=GRCh37&search=submit&fs=GTTAAAGACTTTTTCTCTGA
tRF-20-7SERM492	-	+		https://cm.jefferson.edu/MINTbase/InputController?v=s&g=GRCh37&search=submit&fs=GTTCGACTCCCGGTGTGGGA
tRF-20-7X9PN547	+	+		https://cm.jefferson.edu/MINTbase/InputController?v=s&g=GRCh37&search=submit&fs=GTTTATGTAGCTTACCTCCT
tRF-20-83ML5F92	-	+		https://cm.jefferson.edu/MINTbase/InputController?v=s&g=GRCh37&search=submit&fs=TCAGTCGGTAGAGCATGGGA
tRF-20-83RPD9W1	-	+		https://cm.jefferson.edu/MINTbase/InputController?v=s&g=GRCh37&search=submit&fs=TCAGTGGTAGAATTCTCGCC
tRF-20-9EDJSYE9	-	-		https://cm.jefferson.edu/MINTbase/InputController?v=s&g=GRCh37&search=submit&fs=TGGATAAGGCGTCTGACTTC
tRF-20-9N15WV7W	-	+		https://cm.jefferson.edu/MINTbase/InputController?v=s&g=GRCh37&search=submit&fs=TGGTTAGTACTCTGCGTTGT
tRF-20-DXEPZY0D	+	+		https://cm.jefferson.edu/MINTbase/InputController?v=s&g=GRCh37&search=submit&fs=AATTAACTAGTTTTGACAAC
tRF-20-EXEY0VWU	+	+		https://cm.jefferson.edu/MINTbase/InputController?v=s&g=GRCh37&search=submit&fs=ACTTAACTTGACCGCTCTGA
tRF-20-HEJQY1B6	+	+		https://cm.jefferson.edu/MINTbase/InputController?v=s&g=GRCh37&search=submit&fs=ATAATCATATTTACCAACCA
tRF-20-I35F4YO9	-	+		https://cm.jefferson.edu/MINTbase/InputController?v=s&g=GRCh37&search=submit&fs=ATGGTGAGCACTCTGGACTC
tRF-20-I3VF4YO9	-	+		https://cm.jefferson.edu/MINTbase/InputController?v=s&g=GRCh37&search=submit&fs=ATGGTTAGCACTCTGGACTC
tRF-20-I9BZBZOS	+	+		https://cm.jefferson.edu/MINTbase/InputController?v=s&g=GRCh37&search=submit&fs=ATTTCAACTTAACTTGACCG
tRF-20-J0SU9ELB	+	+		https://cm.jefferson.edu/MINTbase/InputController?v=s&g=GRCh37&search=submit&fs=CAGAGGTCGATGGATCGAAA
tRF-20-J4S2I7L7	-	+		https://cm.jefferson.edu/MINTbase/InputController?v=s&g=GRCh37&search=submit&fs=CAGTGGTAGAATTCTCGCCT
tRF-20-J4S2PNXI	-	+		https://cm.jefferson.edu/MINTbase/InputController?v=s&g=GRCh37&search=submit&fs=CAGTGGTAGAGCATTTGACT
tRF-20-JMRPFQ5D	-	+		https://cm.jefferson.edu/MINTbase/InputController?v=s&g=GRCh37&search=submit&fs=CAGTCGGTAGAGCATGAGAC
tRF-20-JYSWRYVM	-	+		https://cm.jefferson.edu/MINTbase/InputController?v=s&g=GRCh37&search=submit&fs=CATTGGTCGTGGTTGTAGTC
tRF-20-M0NK5Y93	-	-		https://cm.jefferson.edu/MINTbase/InputController?v=s&g=GRCh37&search=submit&fs=CGGAGCTGGGGATTGTGGGT
tRF-20-M91MP34R	-	-		https://cm.jefferson.edu/MINTbase/InputController?v=s&g=GRCh37&search=submit&fs=CGTTCAGGTCGCAGTCTCCC
tRF-20-NONU3IND	+	+		https://cm.jefferson.edu/MINTbase/InputController?v=s&g=GRCh37&search=submit&fs=CTTAACTTGACCGCTCTGAC
tRF-20-OMMIL0O6	+	-		https://cm.jefferson.edu/MINTbase/InputController?v=s&g=GRCh37&search=submit&fs=GAATCCGGCTCGAAGGACCA
tRF-20-PSQP4PW3	-	+		https://cm.jefferson.edu/MINTbase/InputController?v=s&g=GRCh37&search=submit&fs=GCCCGGCTAGCTCAGTCGGT
tRF-20-R118LO9E	-	+		https://cm.jefferson.edu/MINTbase/InputController?v=s&g=GRCh37&search=submit&fs=GGGCCAGTGGCGCAATGGAT
tRF-20-R918VBY9	-	+		https://cm.jefferson.edu/MINTbase/InputController?v=s&g=GRCh37&search=submit&fs=GGTTCAGTGGTAGAATTCTC
tRF-20-R9O9337K	-	+		https://cm.jefferson.edu/MINTbase/InputController?v=s&g=GRCh37&search=submit&fs=GGTTCGACTCCCGGTGTGGG
tRF-20-RKIP4OI3	+	+		https://cm.jefferson.edu/MINTbase/InputController?v=s&g=GRCh37&search=submit&fs=GGGGGATTAGCTCAAATGGT
tRF-20-S998LO9D	+	+		https://cm.jefferson.edu/MINTbase/InputController?v=s&g=GRCh37&search=submit&fs=GTCTCTGTGGCGCAATGGAC
tRF-20-SBKKRSL3	-	-		https://cm.jefferson.edu/MINTbase/InputController?v=s&g=GRCh37&search=submit&fs=GTAAACCAGGGGTCGCGAGT
tRF-20-SL73VL4Y	-	+		https://cm.jefferson.edu/MINTbase/InputController?v=s&g=GRCh37&search=submit&fs=GTATAGTGGTTAGTACTCTG
tRF-20-U0EZY9X1	+	+		https://cm.jefferson.edu/MINTbase/InputController?v=s&g=GRCh37&search=submit&fs=TAAAGACTTTTTCTCTGACC
tRF-20-U47P299D	-	+		https://cm.jefferson.edu/MINTbase/InputController?v=s&g=GRCh37&search=submit&fs=TAATGGTTAGCACTCTGGAC
tRF-20-V47PU9XW	-	+		https://cm.jefferson.edu/MINTbase/InputController?v=s&g=GRCh37&search=submit&fs=TAGTGGTTAGTACTCTGCGT
tRF-20-VBY9PYKH	-	-		https://cm.jefferson.edu/MINTbase/InputController?v=s&g=GRCh37&search=submit&fs=TAGAATTCTCGCCTGCCACG
tRF-20-WE8RO86J	-	+		https://cm.jefferson.edu/MINTbase/InputController?v=s&g=GRCh37&search=submit&fs=TCGATTCCCCGACGGGGAGC
tRF-20-X3OJI8EW	+	+		https://cm.jefferson.edu/MINTbase/InputController?v=s&g=GRCh37&search=submit&fs=TGAGTGAAGCATTGGACTGT
tRF-21-18Y3E7QN0	-	+		https://cm.jefferson.edu/MINTbase/InputController?v=s&g=GRCh37&search=submit&fs=AGTGGTTAGTACTCTGCGTTG
tRF-21-1E6SF8WO0	-	-		https://cm.jefferson.edu/MINTbase/InputController?v=s&g=GRCh37&search=submit&fs=AGGATGGCCGAGCGGTCTAAG
tRF-21-1XDDZZ4YB	+	+		https://cm.jefferson.edu/MINTbase/InputController?v=s&g=GRCh37&search=submit&fs=AGTTAAAGACTTTTTCTCTGA
tRF-21-2IUIX1Q70	+	+		https://cm.jefferson.edu/MINTbase/InputController?v=s&g=GRCh37&search=submit&fs=CAACTTAACTTGACCGCTCTG
tRF-21-2Q2RJO01B	+	+		https://cm.jefferson.edu/MINTbase/InputController?v=s&g=GRCh37&search=submit&fs=CACATCACCCCATAAACACCA
tRF-21-2YU04DYJB	+	+		https://cm.jefferson.edu/MINTbase/InputController?v=s&g=GRCh37&search=submit&fs=CACTGTAAAGCTAACTTAGCA
tRF-21-32Q86N7KE	-	-		https://cm.jefferson.edu/MINTbase/InputController?v=s&g=GRCh37&search=submit&fs=CCGGAGCTGGGGATTGTGGGT
tRF-21-3OPP6N7KE	-	-		https://cm.jefferson.edu/MINTbase/InputController?v=s&g=GRCh37&search=submit&fs=CCTAAGCCAGGGATTGTGGGT
tRF-21-40KK5Y93E	-	-		https://cm.jefferson.edu/MINTbase/InputController?v=s&g=GRCh37&search=submit&fs=CTAAGCCAGGGATTGTGGGTT
tRF-21-43RX6NMHD	-	+		https://cm.jefferson.edu/MINTbase/InputController?v=s&g=GRCh37&search=submit&fs=CTAGTGGTTAGGATTCGGCGC
tRF-21-4S14IZJQE	+	+		https://cm.jefferson.edu/MINTbase/InputController?v=s&g=GRCh37&search=submit&fs=CTCCGAGGTGATTTTCATATT
tRF-21-5BF900BYD	-	+		https://cm.jefferson.edu/MINTbase/InputController?v=s&g=GRCh37&search=submit&fs=GAGAAAGCTCACAAGAACTGC
tRF-21-5Z2IUIX10	+	+		https://cm.jefferson.edu/MINTbase/InputController?v=s&g=GRCh37&search=submit&fs=GATTTCAACTTAACTTGACCG
tRF-21-73VL4YMYE	-	+		https://cm.jefferson.edu/MINTbase/InputController?v=s&g=GRCh37&search=submit&fs=GTGGTTAGTACTCTGCGTTGT
tRF-21-7O58J0K8E	+	+		https://cm.jefferson.edu/MINTbase/InputController?v=s&g=GRCh37&search=submit&fs=GTTAAGATGGCAGAGCCCGGT
tRF-21-7SERM492B	-	+		https://cm.jefferson.edu/MINTbase/InputController?v=s&g=GRCh37&search=submit&fs=GTTCGACTCCCGGTGTGGGAA
tRF-21-7SIR3DR20	-	+		https://cm.jefferson.edu/MINTbase/InputController?v=s&g=GRCh37&search=submit&fs=GTTCGATTCCCCGACGGGGAG
tRF-21-7W1R7HFEB	+	+		https://cm.jefferson.edu/MINTbase/InputController?v=s&g=GRCh37&search=submit&fs=GTTGTAGTCCGTGCGAGAATA
tRF-21-83ML5F82D	-	+		https://cm.jefferson.edu/MINTbase/InputController?v=s&g=GRCh37&search=submit&fs=TCAGTCGGTAGAGCATCAGAC
tRF-21-83ML5FX2D	-	+		https://cm.jefferson.edu/MINTbase/InputController?v=s&g=GRCh37&search=submit&fs=TCAGTCGGTAGAGCATGAGAC
tRF-21-83RPD9W1E	-	+		https://cm.jefferson.edu/MINTbase/InputController?v=s&g=GRCh37&search=submit&fs=TCAGTGGTAGAATTCTCGCCT
tRF-21-8F81KLB5D	+	+		https://cm.jefferson.edu/MINTbase/InputController?v=s&g=GRCh37&search=submit&fs=TCACATCACCCCATAAACACC
tRF-21-9P8WQ0D5D	+	+		https://cm.jefferson.edu/MINTbase/InputController?v=s&g=GRCh37&search=submit&fs=TGTAGTCCGTGCGAGAATACC
tRF-21-EXEY0VWUD	+	+		https://cm.jefferson.edu/MINTbase/InputController?v=s&g=GRCh37&search=submit&fs=ACTTAACTTGACCGCTCTGAC
tRF-21-H3RXSINHE	-	+		https://cm.jefferson.edu/MINTbase/InputController?v=s&g=GRCh37&search=submit&fs=ATAGTGGTTAGTACTCTGCGT
tRF-21-I3VF4YO9E	-	+		https://cm.jefferson.edu/MINTbase/InputController?v=s&g=GRCh37&search=submit&fs=ATGGTTAGCACTCTGGACTCT
tRF-21-I3VF4YOZE	-	+		https://cm.jefferson.edu/MINTbase/InputController?v=s&g=GRCh37&search=submit&fs=ATGGTTAGCACTCTGGACTTT
tRF-21-JE9UHY0DB	-	+		https://cm.jefferson.edu/MINTbase/InputController?v=s&g=GRCh37&search=submit&fs=CAGATTGTGAATCTGACAACA
tRF-21-JOWU1MN0E	-	-		https://cm.jefferson.edu/MINTbase/InputController?v=s&g=GRCh37&search=submit&fs=CATAATCTGAAGGTCCTGAGT
tRF-21-JYSWRYVMD	-	+		https://cm.jefferson.edu/MINTbase/InputController?v=s&g=GRCh37&search=submit&fs=CATTGGTCGTGGTTGTAGTCC
tRF-21-LMK8J7K1B	-	-		https://cm.jefferson.edu/MINTbase/InputController?v=s&g=GRCh37&search=submit&fs=CGATCCCCGGCATCTCCACCA
tRF-21-LN3JWB61B	-	-		https://cm.jefferson.edu/MINTbase/InputController?v=s&g=GRCh37&search=submit&fs=CGATTCCGGCTCGAAGGACCA
tRF-21-LNK8KDP1B	-	-		https://cm.jefferson.edu/MINTbase/InputController?v=s&g=GRCh37&search=submit&fs=CGATTCCCGGCCAACGCACCA
tRF-21-Q6S8V0J60	-	+		https://cm.jefferson.edu/MINTbase/InputController?v=s&g=GRCh37&search=submit&fs=GCTCAGTCGGTAGAGCATCAG
tRF-21-QNJ3LPWRD	-	-		https://cm.jefferson.edu/MINTbase/InputController?v=s&g=GRCh37&search=submit&fs=GCGTTCAGGTCGCAGTCTCCC
tRF-21-R718YKIS0	-	+		https://cm.jefferson.edu/MINTbase/InputController?v=s&g=GRCh37&search=submit&fs=GGTCTAGTGGTTAGGATTCGG
tRF-21-R918VBY90	-	+		https://cm.jefferson.edu/MINTbase/InputController?v=s&g=GRCh37&search=submit&fs=GGTTCAGTGGTAGAATTCTCG
tRF-21-R959KUMKB	-	+		https://cm.jefferson.edu/MINTbase/InputController?v=s&g=GRCh37&search=submit&fs=GGTTCGATTCCCCGACGGGGA
tRF-21-R9O9337KB	-	+		https://cm.jefferson.edu/MINTbase/InputController?v=s&g=GRCh37&search=submit&fs=GGTTCGACTCCCGGTGTGGGA
tRF-21-RK9P4P9L0	-	+		https://cm.jefferson.edu/MINTbase/InputController?v=s&g=GRCh37&search=submit&fs=GGGGGTGTAGCTCAGTGGTAG
tRF-21-ROD8N0X0D	+	+		https://cm.jefferson.edu/MINTbase/InputController?v=s&g=GRCh37&search=submit&fs=GGTAAAATGGCTGAGTGAAGC
tRF-21-RP9830MME	+	+		https://cm.jefferson.edu/MINTbase/InputController?v=s&g=GRCh37&search=submit&fs=GGTAGTGTGGCCGAGCGGTCT
tRF-21-RPM830MME	-	+		https://cm.jefferson.edu/MINTbase/InputController?v=s&g=GRCh37&search=submit&fs=GGTAGCGTGGCCGAGCGGTCT
tRF-21-S3RX8HYVD	-	+		https://cm.jefferson.edu/MINTbase/InputController?v=s&g=GRCh37&search=submit&fs=GTAGTGGTTATCACGTTCGCC
tRF-21-SP5830MME	-	+		https://cm.jefferson.edu/MINTbase/InputController?v=s&g=GRCh37&search=submit&fs=GTCAGGATGGCCGAGCGGTCT
tRF-21-U470299DE	-	+		https://cm.jefferson.edu/MINTbase/InputController?v=s&g=GRCh37&search=submit&fs=TAATGGTGAGCACTCTGGACT
tRF-21-U47P299DE	-	+		https://cm.jefferson.edu/MINTbase/InputController?v=s&g=GRCh37&search=submit&fs=TAATGGTTAGCACTCTGGACT
tRF-21-V47PU9XWE	-	+		https://cm.jefferson.edu/MINTbase/InputController?v=s&g=GRCh37&search=submit&fs=TAGTGGTTAGTACTCTGCGTT
tRF-21-VBY9PYKHD	-	-		https://cm.jefferson.edu/MINTbase/InputController?v=s&g=GRCh37&search=submit&fs=TAGAATTCTCGCCTGCCACGC
tRF-21-WE884U1DD	-	-		https://cm.jefferson.edu/MINTbase/InputController?v=s&g=GRCh37&search=submit&fs=TCGATTCCGGCTCGAAGGACC
tRF-21-YBOZZ7NDD	+	+		https://cm.jefferson.edu/MINTbase/InputController?v=s&g=GRCh37&search=submit&fs=TTAAAGACTTTTTCTCTGACC
tRF-21-YH0RYNURD	+	+		https://cm.jefferson.edu/MINTbase/InputController?v=s&g=GRCh37&search=submit&fs=TTACGACCCCTTATTTACCCC
tRF-21-Z4D7OOJ00	+	+		https://cm.jefferson.edu/MINTbase/InputController?v=s&g=GRCh37&search=submit&fs=TTGTGAATCTGACAACAGAGG
tRF-22-18Y3E7QNN	-	+		https://cm.jefferson.edu/MINTbase/InputController?v=s&g=GRCh37&search=submit&fs=AGTGGTTAGTACTCTGCGTTGT
tRF-22-1XDDZZ4Y1	+	+		https://cm.jefferson.edu/MINTbase/InputController?v=s&g=GRCh37&search=submit&fs=AGTTAAAGACTTTTTCTCTGAC
tRF-22-2F37YF7D2	+	+		https://cm.jefferson.edu/MINTbase/InputController?v=s&g=GRCh37&search=submit&fs=CAACACCTCTTTACAGTGACCA
tRF-22-45H5KQBFJ	+	+		https://cm.jefferson.edu/MINTbase/InputController?v=s&g=GRCh37&search=submit&fs=CTCACATCACCCCATAAACACC
tRF-22-4DBQ6ZW6J	+	+		https://cm.jefferson.edu/MINTbase/InputController?v=s&g=GRCh37&search=submit&fs=CTAACAACATGGCTTTCTCACC
tRF-22-6978WPRLP	-	+		https://cm.jefferson.edu/MINTbase/InputController?v=s&g=GRCh37&search=submit&fs=GGCTCGTTGGTCTAGGGGTATG
tRF-22-7343RX6NK	-	+		https://cm.jefferson.edu/MINTbase/InputController?v=s&g=GRCh37&search=submit&fs=GTGGTCTAGTGGTTAGGATTCG
tRF-22-735L8RPY5	-	+		https://cm.jefferson.edu/MINTbase/InputController?v=s&g=GRCh37&search=submit&fs=GTGGTGAGTATCCCCGCCTGTC
tRF-22-7673FEWSJ	-	+		https://cm.jefferson.edu/MINTbase/InputController?v=s&g=GRCh37&search=submit&fs=GTTCAGTGGTAGAATTCTCGCC
tRF-22-779PZBHF1	+	+		https://cm.jefferson.edu/MINTbase/InputController?v=s&g=GRCh37&search=submit&fs=GTTCTTGTAGTTGAAATACAAC
tRF-22-7O58J0K8O	+	+		https://cm.jefferson.edu/MINTbase/InputController?v=s&g=GRCh37&search=submit&fs=GTTAAGATGGCAGAGCCCGGTA
tRF-22-7OFIZ9WUJ	+	+		https://cm.jefferson.edu/MINTbase/InputController?v=s&g=GRCh37&search=submit&fs=GTTAAAGACTTTTTCTCTGACC
tRF-22-7SERM4921	-	+		https://cm.jefferson.edu/MINTbase/InputController?v=s&g=GRCh37&search=submit&fs=GTTCGACTCCCGGTGTGGGAAC
tRF-22-7SIRMM121	-	+		https://cm.jefferson.edu/MINTbase/InputController?v=s&g=GRCh37&search=submit&fs=GTTCGATTCCCGGTCAGGGAAC
tRF-22-7W1R7HFE1	+	+		https://cm.jefferson.edu/MINTbase/InputController?v=s&g=GRCh37&search=submit&fs=GTTGTAGTCCGTGCGAGAATAC
tRF-22-83ML5F923	-	+		https://cm.jefferson.edu/MINTbase/InputController?v=s&g=GRCh37&search=submit&fs=TCAGTCGGTAGAGCATGGGACT
tRF-22-83RPD9W1P	-	+		https://cm.jefferson.edu/MINTbase/InputController?v=s&g=GRCh37&search=submit&fs=TCAGTGGTAGAATTCTCGCCTG
tRF-22-86J8WPMNH	-	-		https://cm.jefferson.edu/MINTbase/InputController?v=s&g=GRCh37&search=submit&fs=TCCCACATGGTCTAGCGGTTAG
tRF-22-86V8WPMNH	-	-		https://cm.jefferson.edu/MINTbase/InputController?v=s&g=GRCh37&search=submit&fs=TCCCATATGGTCTAGCGGTTAG
tRF-22-8DYDZDL9P	+	+		https://cm.jefferson.edu/MINTbase/InputController?v=s&g=GRCh37&search=submit&fs=TCAACTTAACTTGACCGCTCTG
tRF-22-8F81KLB52	+	+		https://cm.jefferson.edu/MINTbase/InputController?v=s&g=GRCh37&search=submit&fs=TCACATCACCCCATAAACACCA
tRF-22-8XF6RE98N	-	-		https://cm.jefferson.edu/MINTbase/InputController?v=s&g=GRCh37&search=submit&fs=TCCTAAGCCAGGGATTGTGGGT
tRF-22-9M739P8WM	-	+		https://cm.jefferson.edu/MINTbase/InputController?v=s&g=GRCh37&search=submit&fs=TGGTCGTGGTTGTAGTCCGTGC
tRF-22-9P8WQ0D52	+	+		https://cm.jefferson.edu/MINTbase/InputController?v=s&g=GRCh37&search=submit&fs=TGTAGTCCGTGCGAGAATACCA
tRF-22-DRFU8U76F	-	-		https://cm.jefferson.edu/MINTbase/InputController?v=s&g=GRCh37&search=submit&fs=AATCCAGCGATCCGAGTTCAAA
tRF-22-HDK2RSI25	-	+		https://cm.jefferson.edu/MINTbase/InputController?v=s&g=GRCh37&search=submit&fs=ATAACCCAGAGGTCGATGGATC
tRF-22-HQ9M739P5	-	+		https://cm.jefferson.edu/MINTbase/InputController?v=s&g=GRCh37&search=submit&fs=ATCATTGGTCGTGGTTGTAGTC
tRF-22-I3VF4YO9P	+	+		https://cm.jefferson.edu/MINTbase/InputController?v=s&g=GRCh37&search=submit&fs=ATGGTTAGCACTCTGGACTCTG
tRF-22-J4S2I7L7M	-	+		https://cm.jefferson.edu/MINTbase/InputController?v=s&g=GRCh37&search=submit&fs=CAGTGGTAGAATTCTCGCCTGC
tRF-22-JYSWRYVMK	-	+		https://cm.jefferson.edu/MINTbase/InputController?v=s&g=GRCh37&search=submit&fs=CATTGGTCGTGGTTGTAGTCCG
tRF-22-PNR8YP9LL	-	+		https://cm.jefferson.edu/MINTbase/InputController?v=s&g=GRCh37&search=submit&fs=GCATTGGTGGTTCAGTGGTAGA
tRF-22-Q1Q89P9L5	-	+		https://cm.jefferson.edu/MINTbase/InputController?v=s&g=GRCh37&search=submit&fs=GCGCCGCTGGTGTAGTGGTATC
tRF-22-QU7BPN6IN	-	+		https://cm.jefferson.edu/MINTbase/InputController?v=s&g=GRCh37&search=submit&fs=GCTGAGTGAAGCATTGGACTGT
tRF-22-R959KUMKH	-	+		https://cm.jefferson.edu/MINTbase/InputController?v=s&g=GRCh37&search=submit&fs=GGTTCGATTCCCCGACGGGGAG
tRF-22-RKVP4P9LL	-	+		https://cm.jefferson.edu/MINTbase/InputController?v=s&g=GRCh37&search=submit&fs=GGGGGTATAGCTCAGTGGTAGA
tRF-22-ROD8N0X02	+	+		https://cm.jefferson.edu/MINTbase/InputController?v=s&g=GRCh37&search=submit&fs=GGTAAAATGGCTGAGTGAAGCA
tRF-22-RW18V6XOL	-	+		https://cm.jefferson.edu/MINTbase/InputController?v=s&g=GRCh37&search=submit&fs=GGTGTAGTGGTATCATGCAAGA
tRF-22-RYVMMV5BO	+	+		https://cm.jefferson.edu/MINTbase/InputController?v=s&g=GRCh37&search=submit&fs=GGTTGTAGTCCGTGCGAGAATA
tRF-22-SERUPIN23	-	+		https://cm.jefferson.edu/MINTbase/InputController?v=s&g=GRCh37&search=submit&fs=GTAATGGTGAGCACTCTGGACT
tRF-22-SERXPIN23	-	+		https://cm.jefferson.edu/MINTbase/InputController?v=s&g=GRCh37&search=submit&fs=GTAATGGTTAGCACTCTGGACT
tRF-22-SP5830MMO	-	+		https://cm.jefferson.edu/MINTbase/InputController?v=s&g=GRCh37&search=submit&fs=GTCAGGATGGCCGAGCGGTCTA
tRF-22-U47P299D5	-	+		https://cm.jefferson.edu/MINTbase/InputController?v=s&g=GRCh37&search=submit&fs=TAATGGTTAGCACTCTGGACTC
tRF-22-V47PU9XWP	-	+		https://cm.jefferson.edu/MINTbase/InputController?v=s&g=GRCh37&search=submit&fs=TAGTGGTTAGTACTCTGCGTTG
tRF-22-VP9N15WVN	-	+		https://cm.jefferson.edu/MINTbase/InputController?v=s&g=GRCh37&search=submit&fs=TATAGTGGTTAGTACTCTGCGT
tRF-22-VUUMHNU61	+	+		https://cm.jefferson.edu/MINTbase/InputController?v=s&g=GRCh37&search=submit&fs=TATGATAATCATATTTACCAAC
tRF-22-W0K672052	-	-		https://cm.jefferson.edu/MINTbase/InputController?v=s&g=GRCh37&search=submit&fs=TCGAGCCCCAGTGGAACCACCA
tRF-22-WB8647O52	-	-		https://cm.jefferson.edu/MINTbase/InputController?v=s&g=GRCh37&search=submit&fs=TCGAATCCCACTCCTGACACCA
tRF-22-WB86Q3P92	-	-		https://cm.jefferson.edu/MINTbase/InputController?v=s&g=GRCh37&search=submit&fs=TCGAATCCCAGCGGTGCCTCCA
tRF-22-WB884U1D2	-	-		https://cm.jefferson.edu/MINTbase/InputController?v=s&g=GRCh37&search=submit&fs=TCGAATCCGGCTCGAAGGACCA
tRF-22-WB8Y3DUV2	-	-		https://cm.jefferson.edu/MINTbase/InputController?v=s&g=GRCh37&search=submit&fs=TCGAATCCTGCCGACTACGCCA
tRF-22-WE884U1D2	-	-		https://cm.jefferson.edu/MINTbase/InputController?v=s&g=GRCh37&search=submit&fs=TCGATTCCGGCTCGAAGGACCA
tRF-22-WE8SPOL52	-	-		https://cm.jefferson.edu/MINTbase/InputController?v=s&g=GRCh37&search=submit&fs=TCGATTCCCGGCCAACGCACCA
tRF-22-WEPSJR852	-	-		https://cm.jefferson.edu/MINTbase/InputController?v=s&g=GRCh37&search=submit&fs=TCGATGCCCGCATCCTCCACCA
tRF-22-YH0RYNUR2	+	+		https://cm.jefferson.edu/MINTbase/InputController?v=s&g=GRCh37&search=submit&fs=TTACGACCCCTTATTTACCCCA
tRF-22-YP9LON4V3	-	+		https://cm.jefferson.edu/MINTbase/InputController?v=s&g=GRCh37&search=submit&fs=TTCAGTGGTAGAATTCTCGCCT
tRF-22-Z4PVFO3SN	-	-		https://cm.jefferson.edu/MINTbase/InputController?v=s&g=GRCh37&search=submit&fs=TTGTGGCCGCAGCAACCTCGGT
tRF-22-ZK8U53K8N	-	-		https://cm.jefferson.edu/MINTbase/InputController?v=s&g=GRCh37&search=submit&fs=TTGGGTCCGAGAGGTCCCGGGT
tRF-22-ZKXU53K8N	-	-		https://cm.jefferson.edu/MINTbase/InputController?v=s&g=GRCh37&search=submit&fs=TTGGGTGCGAGAGGTCCCGGGT
tRF-22-ZLSSXUOLJ	+	+		https://cm.jefferson.edu/MINTbase/InputController?v=s&g=GRCh37&search=submit&fs=TTGTAGTCCGTGCGAGAATACC
tRF-23-45H5KQBFD2	+	+		https://cm.jefferson.edu/MINTbase/InputController?v=s&g=GRCh37&search=submit&fs=CTCACATCACCCCATAAACACCA
tRF-23-5EYONONUDK	-	+		https://cm.jefferson.edu/MINTbase/InputController?v=s&g=GRCh37&search=submit&fs=GAGATTTCAACTTAACTTGACCG
tRF-23-62Z6EXEYV	-	+		https://cm.jefferson.edu/MINTbase/InputController?v=s&g=GRCh37&search=submit&fs=GGAGATTTCAACTTAACTTGACC
tRF-23-6978WPRL0L	-	+		https://cm.jefferson.edu/MINTbase/InputController?v=s&g=GRCh37&search=submit&fs=GGCTCGTTGGTCTAGGGGTATGA
tRF-23-69M8LO9E9	-	+		https://cm.jefferson.edu/MINTbase/InputController?v=s&g=GRCh37&search=submit&fs=GGCTCCGTGGCGCAATGGATAGC
tRF-23-6VF8DHXYD9	-	+		https://cm.jefferson.edu/MINTbase/InputController?v=s&g=GRCh37&search=submit&fs=GGCGCAGCGGAAGCGTGCTGGGC
tRF-23-6VR8K09LY	-	+		https://cm.jefferson.edu/MINTbase/InputController?v=s&g=GRCh37&search=submit&fs=GGCGCGGTGGCCAAGTGGTAAGG
tRF-23-6Y1UFQ9D0N	+	+		https://cm.jefferson.edu/MINTbase/InputController?v=s&g=GRCh37&search=submit&fs=GGCTGAGTGAAGCATTGGACTGT
tRF-23-7343RX6ND4	-	+		https://cm.jefferson.edu/MINTbase/InputController?v=s&g=GRCh37&search=submit&fs=GTGGTCTAGTGGTTAGGATTCGG
tRF-23-7383RPD90K	-	+		https://cm.jefferson.edu/MINTbase/InputController?v=s&g=GRCh37&search=submit&fs=GTGGTTCAGTGGTAGAATTCTCG
tRF-23-7673FEWSD3	-	+		https://cm.jefferson.edu/MINTbase/InputController?v=s&g=GRCh37&search=submit&fs=GTTCAGTGGTAGAATTCTCGCCT
tRF-23-779PZBHF8	+	+		https://cm.jefferson.edu/MINTbase/InputController?v=s&g=GRCh37&search=submit&fs=GTTCTTGTAGTTGAAATACAACG
tRF-23-7LI3VF4YDR	-	+		https://cm.jefferson.edu/MINTbase/InputController?v=s&g=GRCh37&search=submit&fs=GTGTAATGGTTAGCACTCTGGAC
tRF-23-7O58J0K80F	+	+		https://cm.jefferson.edu/MINTbase/InputController?v=s&g=GRCh37&search=submit&fs=GTTAAGATGGCAGAGCCCGGTAA
tRF-23-7OFIZ9WUD2	+	+		https://cm.jefferson.edu/MINTbase/InputController?v=s&g=GRCh37&search=submit&fs=GTTAAAGACTTTTTCTCTGACCA
tRF-23-7W1R7HFEV	+	+		https://cm.jefferson.edu/MINTbase/InputController?v=s&g=GRCh37&search=submit&fs=GTTGTAGTCCGTGCGAGAATACC
tRF-23-83RPD9W10M	-	+		https://cm.jefferson.edu/MINTbase/InputController?v=s&g=GRCh37&search=submit&fs=TCAGTGGTAGAATTCTCGCCTGC
tRF-23-87R718YKDE	-	+		https://cm.jefferson.edu/MINTbase/InputController?v=s&g=GRCh37&search=submit&fs=TCCCTGGTCTAGTGGTTAGGATT
tRF-23-8DYDZDL90L	+	+		https://cm.jefferson.edu/MINTbase/InputController?v=s&g=GRCh37&search=submit&fs=TCAACTTAACTTGACCGCTCTGA
tRF-23-94U47P2904	-	-		https://cm.jefferson.edu/MINTbase/InputController?v=s&g=GRCh37&search=submit&fs=TGGTGTAATGGTTAGCACTCTGG
tRF-23-9N1EWJQ7D1	+	-		https://cm.jefferson.edu/MINTbase/InputController?v=s&g=GRCh37&search=submit&fs=TGGTTAGGATTCGGCGCTCTCAC
tRF-23-9NJ4S2I7DM	-	+		https://cm.jefferson.edu/MINTbase/InputController?v=s&g=GRCh37&search=submit&fs=TGGTTCAGTGGTAGAATTCTCGC
tRF-23-9NS334L2DB	+	+		https://cm.jefferson.edu/MINTbase/InputController?v=s&g=GRCh37&search=submit&fs=TGGTTGTAGTCCGTGCGAGAATA
tRF-23-BQJE9UHYU	+	+		https://cm.jefferson.edu/MINTbase/InputController?v=s&g=GRCh37&search=submit&fs=AACATCAGATTGTGAATCTGACA
tRF-23-HDK2RSI20K	+	+		https://cm.jefferson.edu/MINTbase/InputController?v=s&g=GRCh37&search=submit&fs=ATAACCCAGAGGTCGATGGATCG
tRF-23-HWH3RXSIDP	-	+		https://cm.jefferson.edu/MINTbase/InputController?v=s&g=GRCh37&search=submit&fs=ATCGTATAGTGGTTAGTACTCTG
tRF-23-IED6VZ0OD2	+	+		https://cm.jefferson.edu/MINTbase/InputController?v=s&g=GRCh37&search=submit&fs=ATGATAATCATATTTACCAACCA
tRF-23-MQ18Y3E7D8	-	+		https://cm.jefferson.edu/MINTbase/InputController?v=s&g=GRCh37&search=submit&fs=CGTATAGTGGTTAGTACTCTGCG
tRF-23-N5ORNQY1D2	+	+		https://cm.jefferson.edu/MINTbase/InputController?v=s&g=GRCh37&search=submit&fs=CTTACGACCCCTTATTTACCCCA
tRF-23-NL5RYKWIDZ	-	-		https://cm.jefferson.edu/MINTbase/InputController?v=s&g=GRCh37&search=submit&fs=CTGTAGATCCTTAGGTCGCTGGT
tRF-23-OUR8309NS	-	+		https://cm.jefferson.edu/MINTbase/InputController?v=s&g=GRCh37&search=submit&fs=GACGAGGTGGCCGAGTGGTTAAG
tRF-23-P4R8YP9LD6	-	+		https://cm.jefferson.edu/MINTbase/InputController?v=s&g=GRCh37&search=submit&fs=GCATGGGTGGTTCAGTGGTAGAA
tRF-23-PNR8YP9LD6	-	+		https://cm.jefferson.edu/MINTbase/InputController?v=s&g=GRCh37&search=submit&fs=GCATTGGTGGTTCAGTGGTAGAA
tRF-23-PRJW4DBQD9	+	+		https://cm.jefferson.edu/MINTbase/InputController?v=s&g=GRCh37&search=submit&fs=GCCCCCATGTCTAACAACATGGC
tRF-23-Q673FJIYW	-	+		https://cm.jefferson.edu/MINTbase/InputController?v=s&g=GRCh37&search=submit&fs=GCTCAGTGGTAGAGCATTTGACT
tRF-23-Q6J6K6UDV	+	+		https://cm.jefferson.edu/MINTbase/InputController?v=s&g=GRCh37&search=submit&fs=GCTCACATCACCCCATAAACACC
tRF-23-QNR8VP949	-	+		https://cm.jefferson.edu/MINTbase/InputController?v=s&g=GRCh37&search=submit&fs=GCGTTGGTGGTATAGTGGTGAGC
tRF-23-QNR8VP9N9	-	+		https://cm.jefferson.edu/MINTbase/InputController?v=s&g=GRCh37&search=submit&fs=GCGTTGGTGGTATAGTGGTTAGC
tRF-23-R3VJ4ZZ5D1	+	+		https://cm.jefferson.edu/MINTbase/InputController?v=s&g=GRCh37&search=submit&fs=GGGGTTAGGCCTCTTTTTACCAC
tRF-23-R8YP9LOND5	-	+		https://cm.jefferson.edu/MINTbase/InputController?v=s&g=GRCh37&search=submit&fs=GGTGGTTCAGTGGTAGAATTCTC
tRF-23-R918VBY9DV	-	+		https://cm.jefferson.edu/MINTbase/InputController?v=s&g=GRCh37&search=submit&fs=GGTTCAGTGGTAGAATTCTCGCC
tRF-23-R95933JKR	-	+		https://cm.jefferson.edu/MINTbase/InputController?v=s&g=GRCh37&search=submit&fs=GGTTCGATTCCCGGTCAGGGAAC
tRF-23-R959KUMK9	-	+		https://cm.jefferson.edu/MINTbase/InputController?v=s&g=GRCh37&search=submit&fs=GGTTCGATTCCCCGACGGGGAGC
tRF-23-R9J89O9N9	-	+		https://cm.jefferson.edu/MINTbase/InputController?v=s&g=GRCh37&search=submit&fs=GGTTCCATGGTGTAATGGTTAGC
tRF-23-R9JP9P9NDD	-	+		https://cm.jefferson.edu/MINTbase/InputController?v=s&g=GRCh37&search=submit&fs=GGTTCCATAGTGTAGTGGTTATC
tRF-23-RRJ89O9N9	-	+		https://cm.jefferson.edu/MINTbase/InputController?v=s&g=GRCh37&search=submit&fs=GGTCCCATGGTGTAATGGTTAGC
tRF-23-S3M8309NS	-	+		https://cm.jefferson.edu/MINTbase/InputController?v=s&g=GRCh37&search=submit&fs=GTAGTCGTGGCCGAGTGGTTAAG
tRF-23-SERXPIN2D5	-	+		https://cm.jefferson.edu/MINTbase/InputController?v=s&g=GRCh37&search=submit&fs=GTAATGGTTAGCACTCTGGACTC
tRF-23-V47PU9XW0N	-	+		https://cm.jefferson.edu/MINTbase/InputController?v=s&g=GRCh37&search=submit&fs=TAGTGGTTAGTACTCTGCGTTGT
tRF-23-V6Z3M8ZL0D	-	+		https://cm.jefferson.edu/MINTbase/InputController?v=s&g=GRCh37&search=submit&fs=TATCATTGGTCGTGGTTGTAGTC
tRF-23-VP9N15WV0E	-	+		https://cm.jefferson.edu/MINTbase/InputController?v=s&g=GRCh37&search=submit&fs=TATAGTGGTTAGTACTCTGCGTT
tRF-23-VUUMHNU6V	+	+		https://cm.jefferson.edu/MINTbase/InputController?v=s&g=GRCh37&search=submit&fs=TATGATAATCATATTTACCAACC
tRF-23-YP9LON4VDP	-	+		https://cm.jefferson.edu/MINTbase/InputController?v=s&g=GRCh37&search=submit&fs=TTCAGTGGTAGAATTCTCGCCTG
tRF-23-Z3M8ZLSS0M	-	+		https://cm.jefferson.edu/MINTbase/InputController?v=s&g=GRCh37&search=submit&fs=TTGGTCGTGGTTGTAGTCCGTGC
tRF-23-Z87HFK8SDZ	-	-		https://cm.jefferson.edu/MINTbase/InputController?v=s&g=GRCh37&search=submit&fs=TTTGGGTGCGAGAGGTCCCGGGT
tRF-23-ZLSSXUOLD2	+	+		https://cm.jefferson.edu/MINTbase/InputController?v=s&g=GRCh37&search=submit&fs=TTGTAGTCCGTGCGAGAATACCA
tRF-24-1XDDZZ4YE2	+	+		https://cm.jefferson.edu/MINTbase/InputController?v=s&g=GRCh37&search=submit&fs=AGTTAAAGACTTTTTCTCTGACCA
tRF-24-5BF900BYHF	+	+		https://cm.jefferson.edu/MINTbase/InputController?v=s&g=GRCh37&search=submit&fs=GAGAAAGCTCACAAGAACTGCTAA
tRF-24-5NB2NZW7HV	-	+		https://cm.jefferson.edu/MINTbase/InputController?v=s&g=GRCh37&search=submit&fs=GAGTTAAAGACTTTTTCTCTGACC
tRF-24-5SVP9N15JP	-	+		https://cm.jefferson.edu/MINTbase/InputController?v=s&g=GRCh37&search=submit&fs=GATCGTATAGTGGTTAGTACTCTG
tRF-24-5Z2IUIX1I5	+	+		https://cm.jefferson.edu/MINTbase/InputController?v=s&g=GRCh37&search=submit&fs=GATTTCAACTTAACTTGACCGCTC
tRF-24-62Z6EXEYEK	-	+		https://cm.jefferson.edu/MINTbase/InputController?v=s&g=GRCh37&search=submit&fs=GGAGATTTCAACTTAACTTGACCG
tRF-24-63U0EZY9JR	+	+		https://cm.jefferson.edu/MINTbase/InputController?v=s&g=GRCh37&search=submit&fs=GGAGTTAAAGACTTTTTCTCTGAC
tRF-24-690M0RHBFV	+	+		https://cm.jefferson.edu/MINTbase/InputController?v=s&g=GRCh37&search=submit&fs=GGCTCACATCACCCCATAAACACC
tRF-24-739P8WQ0EB	+	+		https://cm.jefferson.edu/MINTbase/InputController?v=s&g=GRCh37&search=submit&fs=GTGGTTGTAGTCCGTGCGAGAATA
tRF-24-7673FEWS1P	-	+		https://cm.jefferson.edu/MINTbase/InputController?v=s&g=GRCh37&search=submit&fs=GTTCAGTGGTAGAATTCTCGCCTG
tRF-24-7LI3VF4YHW	-	+		https://cm.jefferson.edu/MINTbase/InputController?v=s&g=GRCh37&search=submit&fs=GTGTAATGGTTAGCACTCTGGACT
tRF-24-7O58J0K827	+	+		https://cm.jefferson.edu/MINTbase/InputController?v=s&g=GRCh37&search=submit&fs=GTTAAGATGGCAGAGCCCGGTAAT
tRF-24-7SIR3DR2I2	-	+		https://cm.jefferson.edu/MINTbase/InputController?v=s&g=GRCh37&search=submit&fs=GTTCGATTCCCCGACGGGGAGCCA
tRF-24-7SIRMM12E2	-	+		https://cm.jefferson.edu/MINTbase/InputController?v=s&g=GRCh37&search=submit&fs=GTTCGATTCCCGGTCAGGGAACCA
tRF-24-8DYDZDL9JR	+	+		https://cm.jefferson.edu/MINTbase/InputController?v=s&g=GRCh37&search=submit&fs=TCAACTTAACTTGACCGCTCTGAC
tRF-24-9O9NF5W8E5	-	+		https://cm.jefferson.edu/MINTbase/InputController?v=s&g=GRCh37&search=submit&fs=TGTAATGGTTAGCACTCTGGACTC
tRF-24-BF82Z4D7HU	+	+		https://cm.jefferson.edu/MINTbase/InputController?v=s&g=GRCh37&search=submit&fs=AAACATCAGATTGTGAATCTGACA
tRF-24-D3887S1R19	+	+		https://cm.jefferson.edu/MINTbase/InputController?v=s&g=GRCh37&search=submit&fs=AAGGTTCCGGGTTCGAGTCCCGGC
tRF-24-F918V0JZHW	-	+		https://cm.jefferson.edu/MINTbase/InputController?v=s&g=GRCh37&search=submit&fs=AGCTCAGTGGTAGAGCATTTGACT
tRF-24-HWH3RXSIHM	-	+		https://cm.jefferson.edu/MINTbase/InputController?v=s&g=GRCh37&search=submit&fs=ATCGTATAGTGGTTAGTACTCTGC
tRF-24-I3SERXPIH4	-	+		https://cm.jefferson.edu/MINTbase/InputController?v=s&g=GRCh37&search=submit&fs=ATGGTGTAATGGTTAGCACTCTGG
tRF-24-I8W47W1R2M	-	+		https://cm.jefferson.edu/MINTbase/InputController?v=s&g=GRCh37&search=submit&fs=ATTGGTCGTGGTTGTAGTCCGTGC
tRF-24-MQ18Y3E7IN	-	+		https://cm.jefferson.edu/MINTbase/InputController?v=s&g=GRCh37&search=submit&fs=CGTATAGTGGTTAGTACTCTGCGT
tRF-24-NLDIBZFQ2R	+	+		https://cm.jefferson.edu/MINTbase/InputController?v=s&g=GRCh37&search=submit&fs=CTGTAAAGCTAACTTAGCATTAAC
tRF-24-NSHJ8J9LH9	+	+		https://cm.jefferson.edu/MINTbase/InputController?v=s&g=GRCh37&search=submit&fs=CTTCGATAGCTCAGCTGGTAGAGC
tRF-24-OUR8309N0Y	-	+		https://cm.jefferson.edu/MINTbase/InputController?v=s&g=GRCh37&search=submit&fs=GACGAGGTGGCCGAGTGGTTAAGG
tRF-24-PNR8YP9LH7	-	+		https://cm.jefferson.edu/MINTbase/InputController?v=s&g=GRCh37&search=submit&fs=GCATTGGTGGTTCAGTGGTAGAAT
tRF-24-PRJW4DBQIW	+	+		https://cm.jefferson.edu/MINTbase/InputController?v=s&g=GRCh37&search=submit&fs=GCCCCCATGTCTAACAACATGGCT
tRF-24-PSQP4PW3ES	-	+		https://cm.jefferson.edu/MINTbase/InputController?v=s&g=GRCh37&search=submit&fs=GCCCGGCTAGCTCAGTCGGTAGAG
tRF-24-Q6J6K6UDE2	+	+		https://cm.jefferson.edu/MINTbase/InputController?v=s&g=GRCh37&search=submit&fs=GCTCACATCACCCCATAAACACCA
tRF-24-Q89P9L84FS	-	+		https://cm.jefferson.edu/MINTbase/InputController?v=s&g=GRCh37&search=submit&fs=GCTGGTGTAGTGGTATCATGCAAG
tRF-24-QNR8VP94EU	-	+		https://cm.jefferson.edu/MINTbase/InputController?v=s&g=GRCh37&search=submit&fs=GCGTTGGTGGTATAGTGGTGAGCA
tRF-24-R3VJ4ZZ5FV	+	+		https://cm.jefferson.edu/MINTbase/InputController?v=s&g=GRCh37&search=submit&fs=GGGGTTAGGCCTCTTTTTACCACC
tRF-24-R718YKISIM	-	+		https://cm.jefferson.edu/MINTbase/InputController?v=s&g=GRCh37&search=submit&fs=GGTCTAGTGGTTAGGATTCGGCGC
tRF-24-R8WP9N1EJ4	-	+		https://cm.jefferson.edu/MINTbase/InputController?v=s&g=GRCh37&search=submit&fs=GGTGGTCTAGTGGTTAGGATTCGG
tRF-24-R8YP9LONHK	-	+		https://cm.jefferson.edu/MINTbase/InputController?v=s&g=GRCh37&search=submit&fs=GGTGGTTCAGTGGTAGAATTCTCG
tRF-24-R918VBY9I3	-	+		https://cm.jefferson.edu/MINTbase/InputController?v=s&g=GRCh37&search=submit&fs=GGTTCAGTGGTAGAATTCTCGCCT
tRF-24-RKVP4P9LH9	-	+		https://cm.jefferson.edu/MINTbase/InputController?v=s&g=GRCh37&search=submit&fs=GGGGGTATAGCTCAGTGGTAGAGC
tRF-24-RKVP4PRLH9	+	+		https://cm.jefferson.edu/MINTbase/InputController?v=s&g=GRCh37&search=submit&fs=GGGGGTATAGCTCAGGGGTAGAGC
tRF-24-ROD8N0X01E	+	+		https://cm.jefferson.edu/MINTbase/InputController?v=s&g=GRCh37&search=submit&fs=GGTAAAATGGCTGAGTGAAGCATT
tRF-24-RPM830MM2S	-	+		https://cm.jefferson.edu/MINTbase/InputController?v=s&g=GRCh37&search=submit&fs=GGTAGCGTGGCCGAGCGGTCTAAG
tRF-24-RYVMMV5B2V	+	+		https://cm.jefferson.edu/MINTbase/InputController?v=s&g=GRCh37&search=submit&fs=GGTTGTAGTCCGTGCGAGAATACC
tRF-24-S3M8309N0Y	-	+		https://cm.jefferson.edu/MINTbase/InputController?v=s&g=GRCh37&search=submit&fs=GTAGTCGTGGCCGAGTGGTTAAGG
tRF-24-SP5830MM2S	-	+		https://cm.jefferson.edu/MINTbase/InputController?v=s&g=GRCh37&search=submit&fs=GTCAGGATGGCCGAGCGGTCTAAG
tRF-24-VP9N15WV2P	-	+		https://cm.jefferson.edu/MINTbase/InputController?v=s&g=GRCh37&search=submit&fs=TATAGTGGTTAGTACTCTGCGTTG
tRF-24-WLV47PU9J8	-	+		https://cm.jefferson.edu/MINTbase/InputController?v=s&g=GRCh37&search=submit&fs=TCGTATAGTGGTTAGTACTCTGCG
tRF-24-XRK4WO2FJ9	+	+		https://cm.jefferson.edu/MINTbase/InputController?v=s&g=GRCh37&search=submit&fs=TGCCCCCATGTCTAACAACATGGC
tRF-24-Y4HEJQY10V	+	+		https://cm.jefferson.edu/MINTbase/InputController?v=s&g=GRCh37&search=submit&fs=TTATGATAATCATATTTACCAACC
tRF-24-YONONU3IHL	+	+		https://cm.jefferson.edu/MINTbase/InputController?v=s&g=GRCh37&search=submit&fs=TTCAACTTAACTTGACCGCTCTGA
tRF-24-Z6EXEY0VJP	+	+		https://cm.jefferson.edu/MINTbase/InputController?v=s&g=GRCh37&search=submit&fs=TTTCAACTTAACTTGACCGCTCTG
tRF-25-2IUIX1Q7O6	+	+		https://cm.jefferson.edu/MINTbase/InputController?v=s&g=GRCh37&search=submit&fs=CAACTTAACTTGACCGCTCTGACCA
tRF-25-5BF900BY4D	+	+		https://cm.jefferson.edu/MINTbase/InputController?v=s&g=GRCh37&search=submit&fs=GAGAAAGCTCACAAGAACTGCTAAC
tRF-25-5SVP9N15WV	-	+		https://cm.jefferson.edu/MINTbase/InputController?v=s&g=GRCh37&search=submit&fs=GATCGTATAGTGGTTAGTACTCTGC
tRF-25-690M0RHB26	+	+		https://cm.jefferson.edu/MINTbase/InputController?v=s&g=GRCh37&search=submit&fs=GGCTCACATCACCCCATAAACACCA
tRF-25-6SM83O9EDJ	-	+		https://cm.jefferson.edu/MINTbase/InputController?v=s&g=GRCh37&search=submit&fs=GGCCGCGTGGCCTAATGGATAAGGC
tRF-25-79MP9P9NH5	-	+		https://cm.jefferson.edu/MINTbase/InputController?v=s&g=GRCh37&search=submit&fs=GTTTCCGTAGTGTAGTGGTTATCAC
tRF-25-7EMQ18Y3E7	-	+		https://cm.jefferson.edu/MINTbase/InputController?v=s&g=GRCh37&search=submit&fs=GTGATCGTATAGTGGTTAGTACTCT
tRF-25-7LI3VF4YO9	-	+		https://cm.jefferson.edu/MINTbase/InputController?v=s&g=GRCh37&search=submit&fs=GTGTAATGGTTAGCACTCTGGACTC
tRF-25-7O58J0K8UM	+	+		https://cm.jefferson.edu/MINTbase/InputController?v=s&g=GRCh37&search=submit&fs=GTTAAGATGGCAGAGCCCGGTAATC
tRF-25-8DYDZDL9X1	+	+		https://cm.jefferson.edu/MINTbase/InputController?v=s&g=GRCh37&search=submit&fs=TCAACTTAACTTGACCGCTCTGACC
tRF-25-9I54DFZ2NL	+	+		https://cm.jefferson.edu/MINTbase/InputController?v=s&g=GRCh37&search=submit&fs=TGGCTGAGTGAAGCATTGGACTGTA
tRF-25-9NS334L2H1	+	+		https://cm.jefferson.edu/MINTbase/InputController?v=s&g=GRCh37&search=submit&fs=TGGTTGTAGTCCGTGCGAGAATACC
tRF-25-BDHPIWOMXF	+	+		https://cm.jefferson.edu/MINTbase/InputController?v=s&g=GRCh37&search=submit&fs=AAAACATCAGATTGTGAATCTGACA
tRF-25-I89NJ4S2I7	-	+		https://cm.jefferson.edu/MINTbase/InputController?v=s&g=GRCh37&search=submit&fs=ATTGGTGGTTCAGTGGTAGAATTCT
tRF-25-IJX3OJI8EW	+	+		https://cm.jefferson.edu/MINTbase/InputController?v=s&g=GRCh37&search=submit&fs=ATGGCTGAGTGAAGCATTGGACTGT
tRF-25-JQJYSWRYVM	-	+		https://cm.jefferson.edu/MINTbase/InputController?v=s&g=GRCh37&search=submit&fs=CATATCATTGGTCGTGGTTGTAGTC
tRF-25-K47LI3VF4Y	-	+		https://cm.jefferson.edu/MINTbase/InputController?v=s&g=GRCh37&search=submit&fs=CCATGGTGTAATGGTTAGCACTCTG
tRF-25-M8ZLSSXUOL	+	+		https://cm.jefferson.edu/MINTbase/InputController?v=s&g=GRCh37&search=submit&fs=CGTGGTTGTAGTCCGTGCGAGAATA
tRF-25-OUR8309NDJ	-	+		https://cm.jefferson.edu/MINTbase/InputController?v=s&g=GRCh37&search=submit&fs=GACGAGGTGGCCGAGTGGTTAAGGC
tRF-25-PJ58309NDJ	-	+		https://cm.jefferson.edu/MINTbase/InputController?v=s&g=GRCh37&search=submit&fs=GCAGCGATGGCCGAGTGGTTAAGGC
tRF-25-PNR8YP9LON	-	+		https://cm.jefferson.edu/MINTbase/InputController?v=s&g=GRCh37&search=submit&fs=GCATTGGTGGTTCAGTGGTAGAATT
tRF-25-Q89P9L8422	-	+		https://cm.jefferson.edu/MINTbase/InputController?v=s&g=GRCh37&search=submit&fs=GCTGGTGTAGTGGTATCATGCAAGA
tRF-25-QNR8VP9NFQ	-	+		https://cm.jefferson.edu/MINTbase/InputController?v=s&g=GRCh37&search=submit&fs=GCGTTGGTGGTATAGTGGTTAGCAT
tRF-25-QW58309NDJ	-	+		https://cm.jefferson.edu/MINTbase/InputController?v=s&g=GRCh37&search=submit&fs=GCTGTGATGGCCGAGTGGTTAAGGC
tRF-25-R118LO9EBV	-	+		https://cm.jefferson.edu/MINTbase/InputController?v=s&g=GRCh37&search=submit&fs=GGGCCAGTGGCGCAATGGATAACGC
tRF-25-R8YP9LON4V	-	+		https://cm.jefferson.edu/MINTbase/InputController?v=s&g=GRCh37&search=submit&fs=GGTGGTTCAGTGGTAGAATTCTCGC
tRF-25-R9JP9P9NH5	-	+		https://cm.jefferson.edu/MINTbase/InputController?v=s&g=GRCh37&search=submit&fs=GGTTCCATAGTGTAGTGGTTATCAC
tRF-25-RKIP4OI3FJ	-	+		https://cm.jefferson.edu/MINTbase/InputController?v=s&g=GRCh37&search=submit&fs=GGGGGATTAGCTCAAATGGTAGAGC
tRF-25-RKVP4P9L5F	-	+		https://cm.jefferson.edu/MINTbase/InputController?v=s&g=GRCh37&search=submit&fs=GGGGGTATAGCTCAGTGGTAGAGCA
tRF-25-RKVP4PRL5F	+	+		https://cm.jefferson.edu/MINTbase/InputController?v=s&g=GRCh37&search=submit&fs=GGGGGTATAGCTCAGGGGTAGAGCA
tRF-25-RPM830MMUK	-	+		https://cm.jefferson.edu/MINTbase/InputController?v=s&g=GRCh37&search=submit&fs=GGTAGCGTGGCCGAGCGGTCTAAGG
tRF-25-S3M8309NDJ	-	+		https://cm.jefferson.edu/MINTbase/InputController?v=s&g=GRCh37&search=submit&fs=GTAGTCGTGGCCGAGTGGTTAAGGC
tRF-25-S5R8309NDJ	-	+		https://cm.jefferson.edu/MINTbase/InputController?v=s&g=GRCh37&search=submit&fs=GTCACGGTGGCCGAGTGGTTAAGGC
tRF-25-SP5830MMUK	-	+		https://cm.jefferson.edu/MINTbase/InputController?v=s&g=GRCh37&search=submit&fs=GTCAGGATGGCCGAGCGGTCTAAGG
tRF-25-VIJ4S2PNXI	-	+		https://cm.jefferson.edu/MINTbase/InputController?v=s&g=GRCh37&search=submit&fs=TAGCTCAGTGGTAGAGCATTTGACT
tRF-25-XMSL73VL4Y	-	+		https://cm.jefferson.edu/MINTbase/InputController?v=s&g=GRCh37&search=submit&fs=TGATCGTATAGTGGTTAGTACTCTG
tRF-25-XRK4WO2F9I	+	+		https://cm.jefferson.edu/MINTbase/InputController?v=s&g=GRCh37&search=submit&fs=TGCCCCCATGTCTAACAACATGGCT
tRF-25-YONONU3IND	+	+		https://cm.jefferson.edu/MINTbase/InputController?v=s&g=GRCh37&search=submit&fs=TTCAACTTAACTTGACCGCTCTGAC
tRF-25-Z6EXEY0VWU	+	+		https://cm.jefferson.edu/MINTbase/InputController?v=s&g=GRCh37&search=submit&fs=TTTCAACTTAACTTGACCGCTCTGA
tRF-26-5Z2IUIX1Q70	+	+		https://cm.jefferson.edu/MINTbase/InputController?v=s&g=GRCh37&search=submit&fs=GATTTCAACTTAACTTGACCGCTCTG
tRF-26-739P8WQ0D5D	+	+		https://cm.jefferson.edu/MINTbase/InputController?v=s&g=GRCh37&search=submit&fs=GTGGTTGTAGTCCGTGCGAGAATACC
tRF-26-79MP9P9NH50	-	+		https://cm.jefferson.edu/MINTbase/InputController?v=s&g=GRCh37&search=submit&fs=GTTTCCGTAGTGTAGTGGTTATCACG
tRF-26-7EMQ18Y3E70	-	+		https://cm.jefferson.edu/MINTbase/InputController?v=s&g=GRCh37&search=submit&fs=GTGATCGTATAGTGGTTAGTACTCTG
tRF-26-7O58J0K8UM0	+	+		https://cm.jefferson.edu/MINTbase/InputController?v=s&g=GRCh37&search=submit&fs=GTTAAGATGGCAGAGCCCGGTAATCG
tRF-26-86J8WPMN1EE	-	+		https://cm.jefferson.edu/MINTbase/InputController?v=s&g=GRCh37&search=submit&fs=TCCCACATGGTCTAGCGGTTAGGATT
tRF-26-93Y086Z34JD	+	+		https://cm.jefferson.edu/MINTbase/InputController?v=s&g=GRCh37&search=submit&fs=TGGGTTTAAGTCCCATTGGTCTAGCC
tRF-26-9NS334L2H1B	+	+		https://cm.jefferson.edu/MINTbase/InputController?v=s&g=GRCh37&search=submit&fs=TGGTTGTAGTCCGTGCGAGAATACCA
tRF-26-I9BZBZOS4YB	+	+		https://cm.jefferson.edu/MINTbase/InputController?v=s&g=GRCh37&search=submit&fs=ATTTCAACTTAACTTGACCGCTCTGA
tRF-26-IJX3OJI8EWB	+	+		https://cm.jefferson.edu/MINTbase/InputController?v=s&g=GRCh37&search=submit&fs=ATGGCTGAGTGAAGCATTGGACTGTA
tRF-26-JY7383RPD9E	-	+		https://cm.jefferson.edu/MINTbase/InputController?v=s&g=GRCh37&search=submit&fs=CATTGGTGGTTCAGTGGTAGAATTCT
tRF-26-K47LI3VF4Y0	-	+		https://cm.jefferson.edu/MINTbase/InputController?v=s&g=GRCh37&search=submit&fs=CCATGGTGTAATGGTTAGCACTCTGG
tRF-26-MQ18Y3E7QN0	-	+		https://cm.jefferson.edu/MINTbase/InputController?v=s&g=GRCh37&search=submit&fs=CGTATAGTGGTTAGTACTCTGCGTTG
tRF-26-MUWLV47PU9E	-	+		https://cm.jefferson.edu/MINTbase/InputController?v=s&g=GRCh37&search=submit&fs=CGTGATCGTATAGTGGTTAGTACTCT
tRF-26-N3R718YKIS0	-	+		https://cm.jefferson.edu/MINTbase/InputController?v=s&g=GRCh37&search=submit&fs=CTGGTGGTCTAGTGGTTAGGATTCGG
tRF-26-QNR8VP9NFQB	-	+		https://cm.jefferson.edu/MINTbase/InputController?v=s&g=GRCh37&search=submit&fs=GCGTTGGTGGTATAGTGGTTAGCATA
tRF-26-R8YP9LON4VD	-	+		https://cm.jefferson.edu/MINTbase/InputController?v=s&g=GRCh37&search=submit&fs=GGTGGTTCAGTGGTAGAATTCTCGCC
tRF-26-RKVP4PRL5FE	+	+		https://cm.jefferson.edu/MINTbase/InputController?v=s&g=GRCh37&search=submit&fs=GGGGGTATAGCTCAGGGGTAGAGCAT
tRF-26-RNLNKSEK51B	-	+		https://cm.jefferson.edu/MINTbase/InputController?v=s&g=GRCh37&search=submit&fs=GGGTTCGATTCCCCGACGGGGAGCCA
tRF-26-RPM830MMUKD	-	+		https://cm.jefferson.edu/MINTbase/InputController?v=s&g=GRCh37&search=submit&fs=GGTAGCGTGGCCGAGCGGTCTAAGGC
tRF-26-SP5830MMUKD	-	+		https://cm.jefferson.edu/MINTbase/InputController?v=s&g=GRCh37&search=submit&fs=GTCAGGATGGCCGAGCGGTCTAAGGC
tRF-26-YONONU3INDD	+	+		https://cm.jefferson.edu/MINTbase/InputController?v=s&g=GRCh37&search=submit&fs=TTCAACTTAACTTGACCGCTCTGACC
tRF-26-Z6EXEY0VWUD	+	+		https://cm.jefferson.edu/MINTbase/InputController?v=s&g=GRCh37&search=submit&fs=TTTCAACTTAACTTGACCGCTCTGAC
tRF-27-389MV47P594	-	+		https://cm.jefferson.edu/MINTbase/InputController?v=s&g=GRCh37&search=submit&fs=CCTGGTGGTCTAGTGGTTAGGATTCGG
tRF-27-5Z2IUIX1Q7L	+	+		https://cm.jefferson.edu/MINTbase/InputController?v=s&g=GRCh37&search=submit&fs=GATTTCAACTTAACTTGACCGCTCTGA
tRF-27-739P8WQ0D52	+	+		https://cm.jefferson.edu/MINTbase/InputController?v=s&g=GRCh37&search=submit&fs=GTGGTTGTAGTCCGTGCGAGAATACCA
tRF-27-87R8WP9N1E5	-	+		https://cm.jefferson.edu/MINTbase/InputController?v=s&g=GRCh37&search=submit&fs=TCCCTGGTGGTCTAGTGGTTAGGATTC
tRF-27-94U47P299D5	-	-		https://cm.jefferson.edu/MINTbase/InputController?v=s&g=GRCh37&search=submit&fs=TGGTGTAATGGTTAGCACTCTGGACTC
tRF-27-FN8DYDZDL9P	+	+		https://cm.jefferson.edu/MINTbase/InputController?v=s&g=GRCh37&search=submit&fs=AGATTTCAACTTAACTTGACCGCTCTG
tRF-27-I89NJ4S2I7K	-	+		https://cm.jefferson.edu/MINTbase/InputController?v=s&g=GRCh37&search=submit&fs=ATTGGTGGTTCAGTGGTAGAATTCTCG
tRF-27-I9BZBZOS4Y1	+	+		https://cm.jefferson.edu/MINTbase/InputController?v=s&g=GRCh37&search=submit&fs=ATTTCAACTTAACTTGACCGCTCTGAC
tRF-27-MUWLV47PU9P	-	+		https://cm.jefferson.edu/MINTbase/InputController?v=s&g=GRCh37&search=submit&fs=CGTGATCGTATAGTGGTTAGTACTCTG
tRF-27-Q1Q89P9L842	-	+		https://cm.jefferson.edu/MINTbase/InputController?v=s&g=GRCh37&search=submit&fs=GCGCCGCTGGTGTAGTGGTATCATGCA
tRF-27-R8WP9N1EWJM	-	+		https://cm.jefferson.edu/MINTbase/InputController?v=s&g=GRCh37&search=submit&fs=GGTGGTCTAGTGGTTAGGATTCGGCGC
tRF-27-RKVP4P9L5FQ	-	+		https://cm.jefferson.edu/MINTbase/InputController?v=s&g=GRCh37&search=submit&fs=GGGGGTATAGCTCAGTGGTAGAGCATT
tRF-27-RKVP4PRL5FQ	+	+		https://cm.jefferson.edu/MINTbase/InputController?v=s&g=GRCh37&search=submit&fs=GGGGGTATAGCTCAGGGGTAGAGCATT
tRF-27-SWRYVMMV5BO	+	+		https://cm.jefferson.edu/MINTbase/InputController?v=s&g=GRCh37&search=submit&fs=GTCGTGGTTGTAGTCCGTGCGAGAATA
tRF-27-Y694U47P29P	+	+		https://cm.jefferson.edu/MINTbase/InputController?v=s&g=GRCh37&search=submit&fs=TTCCATGGTGTAATGGTTAGCACTCTG
tRF-27-YONONU3IND2	+	+		https://cm.jefferson.edu/MINTbase/InputController?v=s&g=GRCh37&search=submit&fs=TTCAACTTAACTTGACCGCTCTGACCA
tRF-27-Z6EXEY0VWUJ	+	+		https://cm.jefferson.edu/MINTbase/InputController?v=s&g=GRCh37&search=submit&fs=TTTCAACTTAACTTGACCGCTCTGACC
tRF-28-5Z2IUIX1Q7DR	+	+		https://cm.jefferson.edu/MINTbase/InputController?v=s&g=GRCh37&search=submit&fs=GATTTCAACTTAACTTGACCGCTCTGAC
tRF-28-7RI3SERXPIDP	-	+		https://cm.jefferson.edu/MINTbase/InputController?v=s&g=GRCh37&search=submit&fs=GTTCCATGGTGTAATGGTTAGCACTCTG
tRF-28-945NB2NZW7DR	+	+		https://cm.jefferson.edu/MINTbase/InputController?v=s&g=GRCh37&search=submit&fs=TGGTGGAGTTAAAGACTTTTTCTCTGAC
tRF-28-9M739P8WQ07	+	+		https://cm.jefferson.edu/MINTbase/InputController?v=s&g=GRCh37&search=submit&fs=TGGTCGTGGTTGTAGTCCGTGCGAGAAT
tRF-28-FN8DYDZDL90L	+	+		https://cm.jefferson.edu/MINTbase/InputController?v=s&g=GRCh37&search=submit&fs=AGATTTCAACTTAACTTGACCGCTCTGA
tRF-28-JY7383RPD90K	-	+		https://cm.jefferson.edu/MINTbase/InputController?v=s&g=GRCh37&search=submit&fs=CATTGGTGGTTCAGTGGTAGAATTCTCG
tRF-28-LSN3S3RQJVS	-	+		https://cm.jefferson.edu/MINTbase/InputController?v=s&g=GRCh37&search=submit&fs=CGCCGCTGGTGTAGTGGTATCATGCAAG
tRF-28-M8ZLSSXUOLD2	+	+		https://cm.jefferson.edu/MINTbase/InputController?v=s&g=GRCh37&search=submit&fs=CGTGGTTGTAGTCCGTGCGAGAATACCA
tRF-28-PIR8YP9LOND5	-	+		https://cm.jefferson.edu/MINTbase/InputController?v=s&g=GRCh37&search=submit&fs=GCACTGGTGGTTCAGTGGTAGAATTCTC
tRF-28-PS5P4PW3FJDD	-	+		https://cm.jefferson.edu/MINTbase/InputController?v=s&g=GRCh37&search=submit&fs=GCCCGGATAGCTCAGTCGGTAGAGCATC
tRF-28-R9JP9P9NH50D	-	+		https://cm.jefferson.edu/MINTbase/InputController?v=s&g=GRCh37&search=submit&fs=GGTTCCATAGTGTAGTGGTTATCACGTC
tRF-28-RS9NS334L2DB	+	+		https://cm.jefferson.edu/MINTbase/InputController?v=s&g=GRCh37&search=submit&fs=GGTCGTGGTTGTAGTCCGTGCGAGAATA
tRF-28-SWRYVMMV5B01	+	+		https://cm.jefferson.edu/MINTbase/InputController?v=s&g=GRCh37&search=submit&fs=GTCGTGGTTGTAGTCCGTGCGAGAATAC
tRF-28-W47W1R7HFEV	+	+		https://cm.jefferson.edu/MINTbase/InputController?v=s&g=GRCh37&search=submit&fs=TCGTGGTTGTAGTCCGTGCGAGAATACC
tRF-28-Z3R918VBY9DV	-	+		https://cm.jefferson.edu/MINTbase/InputController?v=s&g=GRCh37&search=submit&fs=TTGGTGGTTCAGTGGTAGAATTCTCGCC
tRF-29-5Z2IUIX1Q7HV	+	+		https://cm.jefferson.edu/MINTbase/InputController?v=s&g=GRCh37&search=submit&fs=GATTTCAACTTAACTTGACCGCTCTGACC
tRF-29-62Z6EXEY0VJP	+	+		https://cm.jefferson.edu/MINTbase/InputController?v=s&g=GRCh37&search=submit&fs=GGAGATTTCAACTTAACTTGACCGCTCTG
tRF-29-79MP9P9NH525	-	+		https://cm.jefferson.edu/MINTbase/InputController?v=s&g=GRCh37&search=submit&fs=GTTTCCGTAGTGTAGTGGTTATCACGTTC
tRF-29-7O58J0K8UMII	+	+		https://cm.jefferson.edu/MINTbase/InputController?v=s&g=GRCh37&search=submit&fs=GTTAAGATGGCAGAGCCCGGTAATCGCAT
tRF-29-7RI3SERXPIH4	-	+		https://cm.jefferson.edu/MINTbase/InputController?v=s&g=GRCh37&search=submit&fs=GTTCCATGGTGTAATGGTTAGCACTCTGG
tRF-29-9M739P8WQ0EB	+	+		https://cm.jefferson.edu/MINTbase/InputController?v=s&g=GRCh37&search=submit&fs=TGGTCGTGGTTGTAGTCCGTGCGAGAATA
tRF-29-FN8DYDZDL9JR	+	+		https://cm.jefferson.edu/MINTbase/InputController?v=s&g=GRCh37&search=submit&fs=AGATTTCAACTTAACTTGACCGCTCTGAC
tRF-29-FP18LPMBQ4H4	-	+		https://cm.jefferson.edu/MINTbase/InputController?v=s&g=GRCh37&search=submit&fs=AGCAGAGTGGCGCAGCGGAAGCGTGCTGG
tRF-29-PER8YP9LONHK	-	+		https://cm.jefferson.edu/MINTbase/InputController?v=s&g=GRCh37&search=submit&fs=GCAATGGTGGTTCAGTGGTAGAATTCTCG
tRF-29-PIR8YP9LONHK	-	+		https://cm.jefferson.edu/MINTbase/InputController?v=s&g=GRCh37&search=submit&fs=GCACTGGTGGTTCAGTGGTAGAATTCTCG
tRF-29-Q1Q89P9L84FS	-	+		https://cm.jefferson.edu/MINTbase/InputController?v=s&g=GRCh37&search=submit&fs=GCGCCGCTGGTGTAGTGGTATCATGCAAG
tRF-29-RK9P4P9L5FKP	+	+		https://cm.jefferson.edu/MINTbase/InputController?v=s&g=GRCh37&search=submit&fs=GGGGGTGTAGCTCAGTGGTAGAGCATTTG
tRF-29-RKVP4PRL5FKP	+	+		https://cm.jefferson.edu/MINTbase/InputController?v=s&g=GRCh37&search=submit&fs=GGGGGTATAGCTCAGGGGTAGAGCATTTG
tRF-29-RS9NS334L2F1	+	+		https://cm.jefferson.edu/MINTbase/InputController?v=s&g=GRCh37&search=submit&fs=GGTCGTGGTTGTAGTCCGTGCGAGAATAC
tRF-29-SWRYVMMV5B2V	+	+		https://cm.jefferson.edu/MINTbase/InputController?v=s&g=GRCh37&search=submit&fs=GTCGTGGTTGTAGTCCGTGCGAGAATACC
tRF-29-W47W1R7HFEE2	+	+		https://cm.jefferson.edu/MINTbase/InputController?v=s&g=GRCh37&search=submit&fs=TCGTGGTTGTAGTCCGTGCGAGAATACCA
tRF-30-1OR6QOH04MR1	+	+		https://cm.jefferson.edu/MINTbase/InputController?v=s&g=GRCh37&search=submit&fs=AGTAAGGTCAGCTAAATAAGCTATCGGGCC
tRF-30-389MV47P596V	+	+		https://cm.jefferson.edu/MINTbase/InputController?v=s&g=GRCh37&search=submit&fs=CCTGGTGGTCTAGTGGTTAGGATTCGGCGC
tRF-30-5EYONONU3IND	+	+		https://cm.jefferson.edu/MINTbase/InputController?v=s&g=GRCh37&search=submit&fs=GAGATTTCAACTTAACTTGACCGCTCTGAC
tRF-30-6SM83O9EDJSY	-	+		https://cm.jefferson.edu/MINTbase/InputController?v=s&g=GRCh37&search=submit&fs=GGCCGCGTGGCCTAATGGATAAGGCGTCTG
tRF-30-79MP9PMNH5IS	-	+		https://cm.jefferson.edu/MINTbase/InputController?v=s&g=GRCh37&search=submit&fs=GTTTCCGTAGTGTAGCGGTTATCACATTCG
tRF-30-7EMQ18Y3E7QN	-	+		https://cm.jefferson.edu/MINTbase/InputController?v=s&g=GRCh37&search=submit&fs=GTGATCGTATAGTGGTTAGTACTCTGCGTT
tRF-30-87R8WP9I1EWJ	-	+		https://cm.jefferson.edu/MINTbase/InputController?v=s&g=GRCh37&search=submit&fs=TCCCTGGTGGTCTAGTGGCTAGGATTCGGC
tRF-30-FP18LPMBQ4NK	-	+		https://cm.jefferson.edu/MINTbase/InputController?v=s&g=GRCh37&search=submit&fs=AGCAGAGTGGCGCAGCGGAAGCGTGCTGGG
tRF-30-I89NJ4S2I7L7	+	+		https://cm.jefferson.edu/MINTbase/InputController?v=s&g=GRCh37&search=submit&fs=ATTGGTGGTTCAGTGGTAGAATTCTCGCCT
tRF-30-JY7383RPD9W1	-	+		https://cm.jefferson.edu/MINTbase/InputController?v=s&g=GRCh37&search=submit&fs=CATTGGTGGTTCAGTGGTAGAATTCTCGCC
tRF-30-KY7343RX6NMH	-	+		https://cm.jefferson.edu/MINTbase/InputController?v=s&g=GRCh37&search=submit&fs=CCCTGGTGGTCTAGTGGTTAGGATTCGGCG
tRF-30-MUWLV47PU9XW	-	+		https://cm.jefferson.edu/MINTbase/InputController?v=s&g=GRCh37&search=submit&fs=CGTGATCGTATAGTGGTTAGTACTCTGCGT
tRF-30-P27JPJ60MV9J	-	+		https://cm.jefferson.edu/MINTbase/InputController?v=s&g=GRCh37&search=submit&fs=GCAGAGTGGCGCAGCGGAAGCGTGCTGGGC
tRF-30-PS5P4PW3FJHP	-	+		https://cm.jefferson.edu/MINTbase/InputController?v=s&g=GRCh37&search=submit&fs=GCCCGGATAGCTCAGTCGGTAGAGCATCAG
tRF-30-PSQP4PW3FJI0	-	+		https://cm.jefferson.edu/MINTbase/InputController?v=s&g=GRCh37&search=submit&fs=GCCCGGCTAGCTCAGTCGGTAGAGCATGAG
tRF-30-QNR8VP94FQFY	-	+		https://cm.jefferson.edu/MINTbase/InputController?v=s&g=GRCh37&search=submit&fs=GCGTTGGTGGTATAGTGGTGAGCATAGCTG
tRF-30-R29P4P9L5HJV	-	+		https://cm.jefferson.edu/MINTbase/InputController?v=s&g=GRCh37&search=submit&fs=GGGGATGTAGCTCAGTGGTAGAGCGCATGC
tRF-30-R9JP9P9NH5SY	-	+		https://cm.jefferson.edu/MINTbase/InputController?v=s&g=GRCh37&search=submit&fs=GGTTCCATAGTGTAGTGGTTATCACGTCTG
tRF-30-R9JP9PMNH5SY	-	+		https://cm.jefferson.edu/MINTbase/InputController?v=s&g=GRCh37&search=submit&fs=GGTTCCATAGTGTAGCGGTTATCACGTCTG
tRF-30-RKIP4OI3FJQS	-	+		https://cm.jefferson.edu/MINTbase/InputController?v=s&g=GRCh37&search=submit&fs=GGGGGATTAGCTCAAATGGTAGAGCGCTCG
tRF-30-ROD8N0X0JYOY	+	+		https://cm.jefferson.edu/MINTbase/InputController?v=s&g=GRCh37&search=submit&fs=GGTAAAATGGCTGAGTGAAGCATTGGACTG
tRF-30-RS9NS334L2H1	+	+		https://cm.jefferson.edu/MINTbase/InputController?v=s&g=GRCh37&search=submit&fs=GGTCGTGGTTGTAGTCCGTGCGAGAATACC
tRF-30-S3M8309NDJ58	-	+		https://cm.jefferson.edu/MINTbase/InputController?v=s&g=GRCh37&search=submit&fs=GTAGTCGTGGCCGAGTGGTTAAGGCGATGG
tRF-30-SBIJX3OJI8EW	+	+		https://cm.jefferson.edu/MINTbase/InputController?v=s&g=GRCh37&search=submit&fs=GTAAAATGGCTGAGTGAAGCATTGGACTGT
tRF-30-V25Z2IUIX1Q7	+	+		https://cm.jefferson.edu/MINTbase/InputController?v=s&g=GRCh37&search=submit&fs=TAGGAGATTTCAACTTAACTTGACCGCTCT
tRF-30-XMSL73VL4YMY	-	+		https://cm.jefferson.edu/MINTbase/InputController?v=s&g=GRCh37&search=submit&fs=TGATCGTATAGTGGTTAGTACTCTGCGTTG
tRF-30-YKFN8DYDZDL9	+	+		https://cm.jefferson.edu/MINTbase/InputController?v=s&g=GRCh37&search=submit&fs=TTAGGAGATTTCAACTTAACTTGACCGCTC

## Sheet: Widely-identified ca-tRF
Table S1H. Basic information of 19 widely-identified ca-tRFs presented in at least 5 cancers.
ca-tRF	sequence	parental tRNA isoacceptor	identified in N cancers	associated cancers	MINTbase_link
tRF-17-JMRPFQL	CAGTCGGTAGAGCATGA	Lys(CTT)	5	KIRC,KIRP,LIHC,LUSC,THCA	https://cm.jefferson.edu/MINTbase/InputController?v=s&g=GRCh37&search=submit&fs=CAGTCGGTAGAGCATGA
tRF-18-B2NZW7DR	AAAGACTTTTTCTCTGAC	Pro(TGG)	5	HNSC,KIRC,KIRP,LUSC,THCA	https://cm.jefferson.edu/MINTbase/InputController?v=s&g=GRCh37&search=submit&fs=AAAGACTTTTTCTCTGAC
tRF-18-RXSINH0P	GGTTAGTACTCTGCGTTG	His(GTG)	5	HNSC,KIRC,KIRP,LUSC,THCA	https://cm.jefferson.edu/MINTbase/InputController?v=s&g=GRCh37&search=submit&fs=GGTTAGTACTCTGCGTTG
tRF-20-40KK5Y93	CTAAGCCAGGGATTGTGGGT	Arg(CCT)	5	BRCA,HNSC,KIRC,LUSC,THCA	https://cm.jefferson.edu/MINTbase/InputController?v=s&g=GRCh37&search=submit&fs=CTAAGCCAGGGATTGTGGGT
tRF-20-M0NK5Y93	CGGAGCTGGGGATTGTGGGT	Arg(CCG)	5	BRCA,HNSC,KIRC,LUSC,THCA	https://cm.jefferson.edu/MINTbase/InputController?v=s&g=GRCh37&search=submit&fs=CGGAGCTGGGGATTGTGGGT
tRF-21-VBY9PYKHD	TAGAATTCTCGCCTGCCACGC	Gly(GCC)	5	HNSC,KIRC,KIRP,LUSC,THCA	https://cm.jefferson.edu/MINTbase/InputController?v=s&g=GRCh37&search=submit&fs=TAGAATTCTCGCCTGCCACGC
tRF-22-NYDRFU8UN	CTTTGAATCCAGCGATCCGAGT	Gln(TTG)	5	BRCA,HNSC,KIRC,KIRP,LUSC	https://cm.jefferson.edu/MINTbase/InputController?v=s&g=GRCh37&search=submit&fs=CTTTGAATCCAGCGATCCGAGT
tRF-22-RWD8YJE74	GGTGTAATGGTTAGCACTCTGG	Gln(CTG),Gln(TTG)	5	BRCA,HNSC,KIRC,KIRP,LUSC	https://cm.jefferson.edu/MINTbase/InputController?v=s&g=GRCh37&search=submit&fs=GGTGTAATGGTTAGCACTCTGG
tRF-22-ZK8U53K8N	TTGGGTCCGAGAGGTCCCGGGT	Pro(TGG)	5	BRCA,HNSC,KIRC,LUSC,THCA	https://cm.jefferson.edu/MINTbase/InputController?v=s&g=GRCh37&search=submit&fs=TTGGGTCCGAGAGGTCCCGGGT
tRF-23-94U47P2904	TGGTGTAATGGTTAGCACTCTGG	Gln(CTG),Gln(TTG)	5	BRCA,HNSC,KIRC,LUSC,THCA	https://cm.jefferson.edu/MINTbase/InputController?v=s&g=GRCh37&search=submit&fs=TGGTGTAATGGTTAGCACTCTGG
tRF-23-9MVH7P59DP	TGGTCTAGCGGTTAGGATTCCTG	Glu(TTC)	5	BRCA,HNSC,KIRC,KIRP,LUSC	https://cm.jefferson.edu/MINTbase/InputController?v=s&g=GRCh37&search=submit&fs=TGGTCTAGCGGTTAGGATTCCTG
tRF-23-9N1EWJQ7D1	TGGTTAGGATTCGGCGCTCTCAC	Glu(CTC)	5	HNSC,KIRP,LIHC,LUSC,THCA	https://cm.jefferson.edu/MINTbase/InputController?v=s&g=GRCh37&search=submit&fs=TGGTTAGGATTCGGCGCTCTCAC
tRF-24-8DYDZDL9JR	TCAACTTAACTTGACCGCTCTGAC	Val(TAC)	5	HNSC,KIRC,KIRP,LUSC,THCA	https://cm.jefferson.edu/MINTbase/InputController?v=s&g=GRCh37&search=submit&fs=TCAACTTAACTTGACCGCTCTGAC
tRF-24-94U47P29JX	TGGTGTAATGGTTAGCACTCTGGA	Gln(CTG),Gln(TTG)	5	BRCA,HNSC,KIRC,KIRP,LUSC	https://cm.jefferson.edu/MINTbase/InputController?v=s&g=GRCh37&search=submit&fs=TGGTGTAATGGTTAGCACTCTGGA
tRF-25-Z6EXEY0VWU	TTTCAACTTAACTTGACCGCTCTGA	Val(TAC)	5	KIRC,KIRP,LIHC,LUSC,THCA	https://cm.jefferson.edu/MINTbase/InputController?v=s&g=GRCh37&search=submit&fs=TTTCAACTTAACTTGACCGCTCTGA
tRF-27-94U47P299D5	TGGTGTAATGGTTAGCACTCTGGACTC	Gln(CTG)	5	HNSC,KIRC,KIRP,LUSC,THCA	https://cm.jefferson.edu/MINTbase/InputController?v=s&g=GRCh37&search=submit&fs=TGGTGTAATGGTTAGCACTCTGGACTC
tRF-22-8XF6RE98N	TCCTAAGCCAGGGATTGTGGGT	Arg(CCT)	6	BRCA,HNSC,KIRC,KIRP,LUSC,THCA	https://cm.jefferson.edu/MINTbase/InputController?v=s&g=GRCh37&search=submit&fs=TCCTAAGCCAGGGATTGTGGGT
tRF-23-Z87HFK8SDZ	TTTGGGTGCGAGAGGTCCCGGGT	Pro(TGG)	6	BRCA,HNSC,KIRC,KIRP,LUSC,THCA	https://cm.jefferson.edu/MINTbase/InputController?v=s&g=GRCh37&search=submit&fs=TTTGGGTGCGAGAGGTCCCGGGT
tRF-28-RS9NS334L2DB	GGTCGTGGTTGTAGTCCGTGCGAGAATA	Glu(TTC)	6	HNSC,KIRC,KIRP,LIHC,LUSC,THCA	https://cm.jefferson.edu/MINTbase/InputController?v=s&g=GRCh37&search=submit&fs=GGTCGTGGTTGTAGTCCGTGCGAGAATA
